# Supplementary material for: Complete Genome and Characterization Analysis of a Bifidobacterium animalis Strain Isolated from Wild Pigs (Sus scrofa ussuricus)
Source: Microorganisms. 2025 Jul 16;13(7):1666. doi: 10.3390/microorganisms13071666 (PMC12298607; doi:10.3390/microorganisms13071666)
Supplement: Supplementary file 1 [file microorganisms-13-01666-s001.zip]

Archive with 11 entries (11 files):
- Figure S1 Identification results of Bifidobacteria strains. .png
- Figure S2 Genome islands linear map.png
- Table S1 The information of genomic islands on Chromosome I.csv
- Table S2. Genomic Island Gene Content Analysis Table on Chromosome 1.csv
- Table S3. The COG functional annotation information..csv
- Table S4. The GO functional annotation information..csv
- Table S5. The KEGG pathway annotation information..csv
- Table S6. The carbohydrate-active enzymes gene  annotation information..csv
- Table S7. The virulence factors annotation information..csv
- Table S8. The drug-resistance genes annotation information..csv
- Table S9. The PHI genes annotation information..csv
