# Supplementary material for: Complete Genome and Characterization Analysis of a Bifidobacterium animalis Strain Isolated from Wild Pigs (Sus scrofa ussuricus)
Source: Microorganisms. 2025 Jul 16;13(7):1666. doi: 10.3390/microorganisms13071666 (PMC12298607; doi:10.3390/microorganisms13071666)
Supplement: Supplementary file 1 [file microorganisms-13-01666-s001.zip › Table S1 The information of genomic islands on Chromosome I.csv]

Table S1. The information of genomic islands on chromosome I
Location	Island ID	Sample Name	Island Start	Island End	Length (bp)	Method	CDS No.
Chromosome	GI01	B4	1094302	1111062	16760	IslandPath-DIMOB	14
Chromosome	GI02	B4	1367696	1375708	8012	IslandPath-DIMOB	14
Chromosome	GI03	B4	1692266	1704294	12028	IslandPath-DIMOB	12
