# Supplementary material for: Complete Genome and Characterization Analysis of a Bifidobacterium animalis Strain Isolated from Wild Pigs (Sus scrofa ussuricus)
Source: Microorganisms. 2025 Jul 16;13(7):1666. doi: 10.3390/microorganisms13071666 (PMC12298607; doi:10.3390/microorganisms13071666)
Supplement: Supplementary file 1 [file microorganisms-13-01666-s001.zip › Table S2. Genomic Island Gene Content Analysis Table on Chromosome 1.csv]

Table S2. The gene information of genomic islands on chromosome I.
Location	Island ID	Sample Name	Gene ID	Gene Start	Gene End	Strand	NR Description
Chromosome	GI01	B4	gene0952	1094302	1095309	+	helix-turn-helix domain-containing protein
Chromosome	GI01	B4	gene0953	1095377	1096402	+	adenosine deaminase
Chromosome	GI01	B4	gene0954	1097113	1096403	-	hypothetical protein
Chromosome	GI01	B4	gene0955	1097399	1097704	+	chorismate mutase
Chromosome	GI01	B4	gene0956	1097786	1098628	+	conserved hypothetical protein
Chromosome	GI01	B4	gene0957	1099027	1098641	-	GNAT family N-acetyltransferase
Chromosome	GI01	B4	gene0958	1099574	1099002	-	adenylate kinase
Chromosome	GI01	B4	gene0959	1099784	1100155	+	DUF4143 domain-containing protein
Chromosome	GI01	B4	gene0960	1102678	1100759	-	tetracycline resistance ribosomal protection protein Tet(W)
Chromosome	GI01	B4	gene0961	1103992	1103027	-	IS5-like element ISBian1 family transposase
Chromosome	GI01	B4	gene0962	1104023	1104424	+	hypothetical protein
Chromosome	GI01	B4	gene0963	1106182	1104620	-	glutamine-hydrolyzing GMP synthase
Chromosome	GI01	B4	gene0964	1106662	1109139	+	RecName: Full=Xylulose-5-phosphate/fructose-6-phosphate phosphoketolase
Chromosome	GI01	B4	gene0965	1109380	1111062	+	phosphate acetyltransferase
Chromosome	GI02	B4	gene1180	1368796	1367696	-	site-specific integrase
Chromosome	GI02	B4	gene1181	1369665	1369009	-	hypothetical protein
Chromosome	GI02	B4	gene1182	1369778	1369984	+	helix-turn-helix domain-containing protein
Chromosome	GI02	B4	gene1183	1369999	1370211	+	helix-turn-helix domain-containing protein
Chromosome	GI02	B4	gene1184	1370224	1370460	+	hypothetical protein
Chromosome	GI02	B4	gene1185	1370465	1370656	+	hypothetical protein
Chromosome	GI02	B4	gene1186	1370644	1370835	+	hypothetical protein
Chromosome	GI02	B4	gene1187	1370826	1372028	+	AAA family ATPase
Chromosome	GI02	B4	gene1188	1372266	1372538	+	hypothetical protein
Chromosome	GI02	B4	gene1189	1372535	1372723	+	hypothetical protein
Chromosome	GI02	B4	gene1190	1372746	1372982	+	hypothetical protein
Chromosome	GI02	B4	gene1191	1372979	1373296	+	hypothetical protein
Chromosome	GI02	B4	gene1192	1373712	1375475	+	Phage Prohead Protease
Chromosome	GI02	B4	gene1193	1375487	1375708	+	hypothetical protein
Chromosome	GI03	B4	gene1443	1693207	1692266	-	MULTISPECIES: nucleoside hydrolase
Chromosome	GI03	B4	gene1445	1694761	1693643	-	MULTISPECIES: hypothetical protein
Chromosome	GI03	B4	gene1446	1694921	1695106	+	MULTISPECIES: hypothetical protein
Chromosome	GI03	B4	gene1447	1695213	1695608	+	MULTISPECIES: hypothetical protein
Chromosome	GI03	B4	gene1448	1695605	1696366	+	MULTISPECIES: hypothetical protein
Chromosome	GI03	B4	gene1449	1696492	1697280	+	RepB protein
Chromosome	GI03	B4	gene1450	1697264	1697491	+	hypothetical protein
Chromosome	GI03	B4	gene1451	1698629	1697511	-	MULTISPECIES: DUF262 domain-containing protein
Chromosome	GI03	B4	gene1452	1699720	1698629	-	MULTISPECIES: adenine-specific methyltransferase EcoRI family protein
Chromosome	GI03	B4	gene1453	1701018	1699798	-	MULTISPECIES: site-specific integrase
Chromosome	GI03	B4	gene1454	1701622	1702953	+	MULTISPECIES: formyl-CoA transferase
Chromosome	GI03	B4	gene1455	1704294	1703158	-	MULTISPECIES: cellulase family glycosylhydrolase
