# Supplementary material for: Complete Genome and Characterization Analysis of a Bifidobacterium animalis Strain Isolated from Wild Pigs (Sus scrofa ussuricus)
Source: Microorganisms. 2025 Jul 16;13(7):1666. doi: 10.3390/microorganisms13071666 (PMC12298607; doi:10.3390/microorganisms13071666)
Supplement: Supplementary file 1 [file microorganisms-13-01666-s001.zip › Table S3. The COG functional annotation information..csv]

Table S3. The COG functional annotation information.
Gene ID	Location	Sample Name	COG ID	COG Description	COG Type Description	COG Type	COG Category
gene0001	Chromosome	B4	COG0593	Chromosomal replication initiation ATPase DnaA	Replication, recombination and repair	L	INFORMATION STORAGE AND PROCESSING
gene0002	Chromosome	B4	COG0592	DNA polymerase III sliding clamp (beta) subunit, PCNA homolog	Replication, recombination and repair	L	INFORMATION STORAGE AND PROCESSING
gene0003	Chromosome	B4	COG1195	Recombinational DNA repair ATPase RecF	Replication, recombination and repair	L	INFORMATION STORAGE AND PROCESSING
gene0004	Chromosome	B4	COG5512	Predicted nucleic acid-binding protein, contains Zn-ribbon domain (includes truncated derivatives)	General function prediction only	R	POORLY CHARACTERIZED
gene0005	Chromosome	B4	COG0187	DNA gyrase/topoisomerase IV, subunit B	Replication, recombination and repair	L	INFORMATION STORAGE AND PROCESSING
gene1098	Chromosome	B4	COG0187	DNA gyrase/topoisomerase IV, subunit B	Replication, recombination and repair	L	INFORMATION STORAGE AND PROCESSING
gene0006	Chromosome	B4	COG0188	DNA gyrase/topoisomerase IV, subunit A	Replication, recombination and repair	L	INFORMATION STORAGE AND PROCESSING
gene1091	Chromosome	B4	COG0188	DNA gyrase/topoisomerase IV, subunit A	Replication, recombination and repair	L	INFORMATION STORAGE AND PROCESSING
gene0008	Chromosome	B4	COG4767	Glycopeptide antibiotics resistance protein	Defense mechanisms	V	CELLULAR PROCESSES AND SIGNALING
gene0009	Chromosome	B4	COG1272	Predicted membrane channel-forming protein YqfA, hemolysin III family	Intracellular trafficking, secretion, and vesicular transport	U	CELLULAR PROCESSES AND SIGNALING
gene1002	Chromosome	B4	COG1272	Predicted membrane channel-forming protein YqfA, hemolysin III family	Intracellular trafficking, secretion, and vesicular transport	U	CELLULAR PROCESSES AND SIGNALING
gene0010	Chromosome	B4	COG0334	Glutamate dehydrogenase/leucine dehydrogenase	Amino acid transport and metabolism	E	METABOLISM
gene0011	Chromosome	B4	COG2814	Predicted arabinose efflux permease AraJ, MFS family	Carbohydrate transport and metabolism	G	METABOLISM
gene0104	Chromosome	B4	COG2814	Predicted arabinose efflux permease AraJ, MFS family	Carbohydrate transport and metabolism	G	METABOLISM
gene0231	Chromosome	B4	COG2814	Predicted arabinose efflux permease AraJ, MFS family	Carbohydrate transport and metabolism	G	METABOLISM
gene1336	Chromosome	B4	COG2814	Predicted arabinose efflux permease AraJ, MFS family	Carbohydrate transport and metabolism	G	METABOLISM
gene0673	Chromosome	B4	COG2814	Predicted arabinose efflux permease AraJ, MFS family	Carbohydrate transport and metabolism	G	METABOLISM
gene1291	Chromosome	B4	COG2814	Predicted arabinose efflux permease AraJ, MFS family	Carbohydrate transport and metabolism	G	METABOLISM
gene1399	Chromosome	B4	COG2814	Predicted arabinose efflux permease AraJ, MFS family	Carbohydrate transport and metabolism	G	METABOLISM
gene1442	Chromosome	B4	COG2814	Predicted arabinose efflux permease AraJ, MFS family	Carbohydrate transport and metabolism	G	METABOLISM
gene1578	Chromosome	B4	COG2814	Predicted arabinose efflux permease AraJ, MFS family	Carbohydrate transport and metabolism	G	METABOLISM
gene0013	Chromosome	B4	COG1970	Large-conductance mechanosensitive channel	Cell wall/membrane/envelope biogenesis	M	CELLULAR PROCESSES AND SIGNALING
gene0014	Chromosome	B4	COG2307	Uncharacterized conserved protein, Alpha-E superfamily	Function unknown	S	POORLY CHARACTERIZED
gene0017	Chromosome	B4	COG1451	UTP pyrophosphatase, metal-dependent hydrolase family	General function prediction only	R	POORLY CHARACTERIZED
gene0019	Chromosome	B4	COG2865	Predicted transcriptional regulator, contains HTH domain	Transcription	K	INFORMATION STORAGE AND PROCESSING
gene0020	Chromosome	B4	COG0178	Excinuclease UvrABC ATPase subunit	Replication, recombination and repair	L	INFORMATION STORAGE AND PROCESSING
gene0848	Chromosome	B4	COG0178	Excinuclease UvrABC ATPase subunit	Replication, recombination and repair	L	INFORMATION STORAGE AND PROCESSING
gene0021	Chromosome	B4	COG2226	Ubiquinone/menaquinone biosynthesis C-methylase UbiE/MenG	Coenzyme transport and metabolism	H	METABOLISM
gene0090	Chromosome	B4	COG2226	Ubiquinone/menaquinone biosynthesis C-methylase UbiE/MenG	Coenzyme transport and metabolism	H	METABOLISM
gene0023	Chromosome	B4	COG0431	NAD(P)H-dependent FMN reductase	Energy production and conversion	C	METABOLISM
gene0028	Chromosome	B4	COG1694	NTP pyrophosphatase, house-cleaning of non-canonical NTPs	Defense mechanisms	V	CELLULAR PROCESSES AND SIGNALING
gene0031	Chromosome	B4	COG0270	DNA-cytosine methylase	Replication, recombination and repair	L	INFORMATION STORAGE AND PROCESSING
gene0038	Chromosome	B4	COG2336	Antitoxin component MazE of the MazEF toxin-antitoxin module	Defense mechanisms	V	CELLULAR PROCESSES AND SIGNALING
gene0039	Chromosome	B4	COG2337	mRNA-degrading endonuclease MazF, toxin component of the MazEF toxin-antitoxin module	Defense mechanisms	V	CELLULAR PROCESSES AND SIGNALING
gene0040	Chromosome	B4	COG0583	DNA-binding transcriptional regulator, LysR family	Transcription	K	INFORMATION STORAGE AND PROCESSING
gene0112	Chromosome	B4	COG0583	DNA-binding transcriptional regulator, LysR family	Transcription	K	INFORMATION STORAGE AND PROCESSING
gene0121	Chromosome	B4	COG0583	DNA-binding transcriptional regulator, LysR family	Transcription	K	INFORMATION STORAGE AND PROCESSING
gene0860	Chromosome	B4	COG0583	DNA-binding transcriptional regulator, LysR family	Transcription	K	INFORMATION STORAGE AND PROCESSING
gene0041	Chromosome	B4	COG0656	Aldo/keto reductase, related to diketogulonate reductase	Secondary metabolites biosynthesis, transport and catabolism	Q	METABOLISM
gene0042	Chromosome	B4	COG0656	Aldo/keto reductase, related to diketogulonate reductase	Secondary metabolites biosynthesis, transport and catabolism	Q	METABOLISM
gene0064	Chromosome	B4	COG0656	Aldo/keto reductase, related to diketogulonate reductase	Secondary metabolites biosynthesis, transport and catabolism	Q	METABOLISM
gene0683	Chromosome	B4	COG0656	Aldo/keto reductase, related to diketogulonate reductase	Secondary metabolites biosynthesis, transport and catabolism	Q	METABOLISM
gene0043	Chromosome	B4	COG1472	Periplasmic beta-glucosidase and related glycosidases	Carbohydrate transport and metabolism	G	METABOLISM
gene1020	Chromosome	B4	COG1472	Periplasmic beta-glucosidase and related glycosidases	Carbohydrate transport and metabolism	G	METABOLISM
gene1550	Chromosome	B4	COG1472	Periplasmic beta-glucosidase and related glycosidases	Carbohydrate transport and metabolism	G	METABOLISM
gene0044	Chromosome	B4	COG3231	Aminoglycoside phosphotransferase	Translation, ribosomal structure and biogenesis	J	INFORMATION STORAGE AND PROCESSING
gene0045	Chromosome	B4	COG3231	Aminoglycoside phosphotransferase	Translation, ribosomal structure and biogenesis	J	INFORMATION STORAGE AND PROCESSING
gene0047	Chromosome	B4	COG3464	Transposase	Mobilome: prophages, transposons	X	CELLULAR PROCESSES AND SIGNALING
gene0067	Chromosome	B4	COG3464	Transposase	Mobilome: prophages, transposons	X	CELLULAR PROCESSES AND SIGNALING
gene0232	Chromosome	B4	COG3464	Transposase	Mobilome: prophages, transposons	X	CELLULAR PROCESSES AND SIGNALING
gene1127	Chromosome	B4	COG3464	Transposase	Mobilome: prophages, transposons	X	CELLULAR PROCESSES AND SIGNALING
gene1131	Chromosome	B4	COG3464	Transposase	Mobilome: prophages, transposons	X	CELLULAR PROCESSES AND SIGNALING
gene1417	Chromosome	B4	COG3464	Transposase	Mobilome: prophages, transposons	X	CELLULAR PROCESSES AND SIGNALING
gene0048	Chromosome	B4	COG5520	O-Glycosyl hydrolase	Cell wall/membrane/envelope biogenesis	M	CELLULAR PROCESSES AND SIGNALING
gene1423	Chromosome	B4	COG5520	O-Glycosyl hydrolase	Cell wall/membrane/envelope biogenesis	M	CELLULAR PROCESSES AND SIGNALING
gene0049	Chromosome	B4	COG1874	Beta-galactosidase GanA	Carbohydrate transport and metabolism	G	METABOLISM
gene0482	Chromosome	B4	COG1874	Beta-galactosidase GanA	Carbohydrate transport and metabolism	G	METABOLISM
gene0050	Chromosome	B4	COG2271	Sugar phosphate permease	Carbohydrate transport and metabolism	G	METABOLISM
gene1155	Chromosome	B4	COG2271	Sugar phosphate permease	Carbohydrate transport and metabolism	G	METABOLISM
gene1503	Chromosome	B4	COG2271	Sugar phosphate permease	Carbohydrate transport and metabolism	G	METABOLISM
gene0051	Chromosome	B4	COG1309	DNA-binding protein, AcrR family, includes nucleoid occlusion protein SlmA	Transcription	K	INFORMATION STORAGE AND PROCESSING
gene0172	Chromosome	B4	COG1309	DNA-binding protein, AcrR family, includes nucleoid occlusion protein SlmA	Transcription	K	INFORMATION STORAGE AND PROCESSING
gene0184	Chromosome	B4	COG1309	DNA-binding protein, AcrR family, includes nucleoid occlusion protein SlmA	Transcription	K	INFORMATION STORAGE AND PROCESSING
gene0250	Chromosome	B4	COG1309	DNA-binding protein, AcrR family, includes nucleoid occlusion protein SlmA	Transcription	K	INFORMATION STORAGE AND PROCESSING
gene0771	Chromosome	B4	COG1309	DNA-binding protein, AcrR family, includes nucleoid occlusion protein SlmA	Transcription	K	INFORMATION STORAGE AND PROCESSING
gene1551	Chromosome	B4	COG1309	DNA-binding protein, AcrR family, includes nucleoid occlusion protein SlmA	Transcription	K	INFORMATION STORAGE AND PROCESSING
gene0052	Chromosome	B4	COG0783	DNA-binding ferritin-like protein (oxidative damage protectant)	Inorganic ion transport and metabolism;Defense mechanisms	P;V	METABOLISM;CELLULAR PROCESSES AND SIGNALING
gene0053	Chromosome	B4	COG1253	Hemolysin-related protein, contains CBS domains, UPF0053 family	General function prediction only	R	POORLY CHARACTERIZED
gene0899	Chromosome	B4	COG1253	Hemolysin-related protein, contains CBS domains, UPF0053 family	General function prediction only	R	POORLY CHARACTERIZED
gene0054	Chromosome	B4	COG0288	Carbonic anhydrase	Inorganic ion transport and metabolism	P	METABOLISM
gene0055	Chromosome	B4	COG1609	DNA-binding transcriptional regulator, LacI/PurR family	Transcription	K	INFORMATION STORAGE AND PROCESSING
gene0059	Chromosome	B4	COG1609	DNA-binding transcriptional regulator, LacI/PurR family	Transcription	K	INFORMATION STORAGE AND PROCESSING
gene0132	Chromosome	B4	COG1609	DNA-binding transcriptional regulator, LacI/PurR family	Transcription	K	INFORMATION STORAGE AND PROCESSING
gene0148	Chromosome	B4	COG1609	DNA-binding transcriptional regulator, LacI/PurR family	Transcription	K	INFORMATION STORAGE AND PROCESSING
gene0476	Chromosome	B4	COG1609	DNA-binding transcriptional regulator, LacI/PurR family	Transcription	K	INFORMATION STORAGE AND PROCESSING
gene0485	Chromosome	B4	COG1609	DNA-binding transcriptional regulator, LacI/PurR family	Transcription	K	INFORMATION STORAGE AND PROCESSING
gene0511	Chromosome	B4	COG1609	DNA-binding transcriptional regulator, LacI/PurR family	Transcription	K	INFORMATION STORAGE AND PROCESSING
gene1242	Chromosome	B4	COG1609	DNA-binding transcriptional regulator, LacI/PurR family	Transcription	K	INFORMATION STORAGE AND PROCESSING
gene1505	Chromosome	B4	COG1609	DNA-binding transcriptional regulator, LacI/PurR family	Transcription	K	INFORMATION STORAGE AND PROCESSING
gene1558	Chromosome	B4	COG1609	DNA-binding transcriptional regulator, LacI/PurR family	Transcription	K	INFORMATION STORAGE AND PROCESSING
gene1570	Chromosome	B4	COG1609	DNA-binding transcriptional regulator, LacI/PurR family	Transcription	K	INFORMATION STORAGE AND PROCESSING
gene1590	Chromosome	B4	COG1609	DNA-binding transcriptional regulator, LacI/PurR family	Transcription	K	INFORMATION STORAGE AND PROCESSING
gene0057	Chromosome	B4	COG1129	ABC-type sugar transport system, ATPase component	Carbohydrate transport and metabolism	G	METABOLISM
gene0060	Chromosome	B4	COG3534	Alpha-L-arabinofuranosidase	Carbohydrate transport and metabolism	G	METABOLISM
gene0061	Chromosome	B4	COG1070	Sugar (pentulose or hexulose) kinase	Carbohydrate transport and metabolism	G	METABOLISM
gene0519	Chromosome	B4	COG1070	Sugar (pentulose or hexulose) kinase	Carbohydrate transport and metabolism	G	METABOLISM
gene0062	Chromosome	B4	COG0235	5-methylthioribulose/5-deoxyribulose/Fuculose 1-phosphate aldolase (methionine salvage, sugar degradation)	Amino acid transport and metabolism;Carbohydrate transport and metabolism	E;G	METABOLISM;METABOLISM
gene0063	Chromosome	B4	COG2160	L-arabinose isomerase	Carbohydrate transport and metabolism	G	METABOLISM
gene0065	Chromosome	B4	COG2352	Phosphoenolpyruvate carboxylase	Energy production and conversion	C	METABOLISM
gene0066	Chromosome	B4	COG2966	Uncharacterized membrane protein YjjP, DUF1212 family	Function unknown	S	POORLY CHARACTERIZED
gene0068	Chromosome	B4	COG0180	Tryptophanyl-tRNA synthetase	Translation, ribosomal structure and biogenesis	J	INFORMATION STORAGE AND PROCESSING
gene0071	Chromosome	B4	COG0058	Glucan phosphorylase	Carbohydrate transport and metabolism	G	METABOLISM
gene0073	Chromosome	B4	COG0705	Membrane-associated serine protease, rhomboid family	Posttranslational modification, protein turnover, chaperones	O	CELLULAR PROCESSES AND SIGNALING
gene0074	Chromosome	B4	COG2518	Protein-L-isoaspartate O-methyltransferase	Posttranslational modification, protein turnover, chaperones	O	CELLULAR PROCESSES AND SIGNALING
gene0076	Chromosome	B4	COG3879	Uncharacterized conserved protein YlxW, UPF0749 family	Function unknown	S	POORLY CHARACTERIZED
gene0787	Chromosome	B4	COG3879	Uncharacterized conserved protein YlxW, UPF0749 family	Function unknown	S	POORLY CHARACTERIZED
gene0789	Chromosome	B4	COG3879	Uncharacterized conserved protein YlxW, UPF0749 family	Function unknown	S	POORLY CHARACTERIZED
gene0077	Chromosome	B4	COG3764	Sortase (surface protein transpeptidase)	Cell wall/membrane/envelope biogenesis	M	CELLULAR PROCESSES AND SIGNALING
gene1354	Chromosome	B4	COG3764	Sortase (surface protein transpeptidase)	Cell wall/membrane/envelope biogenesis	M	CELLULAR PROCESSES AND SIGNALING
gene1488	Chromosome	B4	COG3764	Sortase (surface protein transpeptidase)	Cell wall/membrane/envelope biogenesis	M	CELLULAR PROCESSES AND SIGNALING
gene0078	Chromosome	B4	COG0512	Anthranilate/para-aminobenzoate synthase component II (glutamine amidotransferase)	Amino acid transport and metabolism;Coenzyme transport and metabolism	E;H	METABOLISM;METABOLISM
gene0079	Chromosome	B4	COG0515	Serine/threonine protein kinase	Signal transduction mechanisms	T	CELLULAR PROCESSES AND SIGNALING
gene0080	Chromosome	B4	COG0515	Serine/threonine protein kinase	Signal transduction mechanisms	T	CELLULAR PROCESSES AND SIGNALING
gene1102	Chromosome	B4	COG0515	Serine/threonine protein kinase	Signal transduction mechanisms	T	CELLULAR PROCESSES AND SIGNALING
gene1340	Chromosome	B4	COG0515	Serine/threonine protein kinase	Signal transduction mechanisms	T	CELLULAR PROCESSES AND SIGNALING
gene1613	Chromosome	B4	COG0515	Serine/threonine protein kinase	Signal transduction mechanisms	T	CELLULAR PROCESSES AND SIGNALING
gene0081	Chromosome	B4	COG0768	Cell division protein FtsI, peptidoglycan transpeptidase (Penicillin-binding protein 2)	Cell cycle control, cell division, chromosome partitioning;Cell wall/membrane/envelope biogenesis	D;M	CELLULAR PROCESSES AND SIGNALING;CELLULAR PROCESSES AND SIGNALING
gene1207	Chromosome	B4	COG0768	Cell division protein FtsI, peptidoglycan transpeptidase (Penicillin-binding protein 2)	Cell cycle control, cell division, chromosome partitioning;Cell wall/membrane/envelope biogenesis	D;M	CELLULAR PROCESSES AND SIGNALING;CELLULAR PROCESSES AND SIGNALING
gene0082	Chromosome	B4	COG0772	Peptodoglycan polymerase FtsW/RodA/SpoVE	Cell cycle control, cell division, chromosome partitioning	D	CELLULAR PROCESSES AND SIGNALING
gene1202	Chromosome	B4	COG0772	Peptodoglycan polymerase FtsW/RodA/SpoVE	Cell cycle control, cell division, chromosome partitioning	D	CELLULAR PROCESSES AND SIGNALING
gene0083	Chromosome	B4	COG0631	Serine/threonine protein phosphatase PrpC	Signal transduction mechanisms	T	CELLULAR PROCESSES AND SIGNALING
gene0084	Chromosome	B4	COG1716	Forkhead associated (FHA) domain, binds pSer, pThr, pTyr	Signal transduction mechanisms	T	CELLULAR PROCESSES AND SIGNALING
gene0085	Chromosome	B4	COG1716	Forkhead associated (FHA) domain, binds pSer, pThr, pTyr	Signal transduction mechanisms	T	CELLULAR PROCESSES AND SIGNALING
gene0790	Chromosome	B4	COG1716	Forkhead associated (FHA) domain, binds pSer, pThr, pTyr	Signal transduction mechanisms	T	CELLULAR PROCESSES AND SIGNALING
gene0086	Chromosome	B4	COG1506	Dipeptidyl aminopeptidase/acylaminoacyl peptidase	Amino acid transport and metabolism	E	METABOLISM
gene0424	Chromosome	B4	COG1506	Dipeptidyl aminopeptidase/acylaminoacyl peptidase	Amino acid transport and metabolism	E	METABOLISM
gene0892	Chromosome	B4	COG1506	Dipeptidyl aminopeptidase/acylaminoacyl peptidase	Amino acid transport and metabolism	E	METABOLISM
gene0087	Chromosome	B4	COG0697	Permease of the drug/metabolite transporter (DMT) superfamily	Carbohydrate transport and metabolism;Amino acid transport and metabolism;General function prediction only	G;E;R	METABOLISM;METABOLISM;POORLY CHARACTERIZED
gene0088	Chromosome	B4	COG2267	Lysophospholipase, alpha-beta hydrolase superfamily	Lipid transport and metabolism	I	METABOLISM
gene0091	Chromosome	B4	COG2261	Uncharacterized membrane protein YeaQ/YmgE, transglycosylase-associated protein family	General function prediction only	R	POORLY CHARACTERIZED
gene0092	Chromosome	B4	COG2261	Uncharacterized membrane protein YeaQ/YmgE, transglycosylase-associated protein family	General function prediction only	R	POORLY CHARACTERIZED
gene0094	Chromosome	B4	COG0493	NADPH-dependent glutamate synthase beta chain or related oxidoreductase	Amino acid transport and metabolism;General function prediction only	E;R	METABOLISM;POORLY CHARACTERIZED
gene0884	Chromosome	B4	COG0493	NADPH-dependent glutamate synthase beta chain or related oxidoreductase	Amino acid transport and metabolism;General function prediction only	E;R	METABOLISM;POORLY CHARACTERIZED
gene0095	Chromosome	B4	COG2217	Cation-transporting P-type ATPase	Inorganic ion transport and metabolism	P	METABOLISM
gene1039	Chromosome	B4	COG2217	Cation-transporting P-type ATPase	Inorganic ion transport and metabolism	P	METABOLISM
gene1482	Chromosome	B4	COG2217	Cation-transporting P-type ATPase	Inorganic ion transport and metabolism	P	METABOLISM
gene0096	Chromosome	B4	COG0265	Periplasmic serine protease, S1-C subfamily, contain C-terminal PDZ domain	Posttranslational modification, protein turnover, chaperones	O	CELLULAR PROCESSES AND SIGNALING
gene0097	Chromosome	B4	COG1011	FMN and 5-amino-6-(5-phospho-D-ribitylamino)uracil phosphatase YigB, HAD superfamily (riboflavin biosynthesis)	Coenzyme transport and metabolism	H	METABOLISM
gene0477	Chromosome	B4	COG1011	FMN and 5-amino-6-(5-phospho-D-ribitylamino)uracil phosphatase YigB, HAD superfamily (riboflavin biosynthesis)	Coenzyme transport and metabolism	H	METABOLISM
gene0861	Chromosome	B4	COG1011	FMN and 5-amino-6-(5-phospho-D-ribitylamino)uracil phosphatase YigB, HAD superfamily (riboflavin biosynthesis)	Coenzyme transport and metabolism	H	METABOLISM
gene1560	Chromosome	B4	COG1011	FMN and 5-amino-6-(5-phospho-D-ribitylamino)uracil phosphatase YigB, HAD superfamily (riboflavin biosynthesis)	Coenzyme transport and metabolism	H	METABOLISM
gene0099	Chromosome	B4	COG0343	Queuine/archaeosine tRNA-ribosyltransferase	Translation, ribosomal structure and biogenesis	J	INFORMATION STORAGE AND PROCESSING
gene0101	Chromosome	B4	COG0501	Zn-dependent protease with chaperone function	Posttranslational modification, protein turnover, chaperones	O	CELLULAR PROCESSES AND SIGNALING
gene0103	Chromosome	B4	COG2135	ssDNA abasic site-binding protein YedK/HMCES, SRAP family	Replication, recombination and repair	L	INFORMATION STORAGE AND PROCESSING
gene0106	Chromosome	B4	COG3077	Antitoxin component of the RelBE or YafQ-DinJ toxin-antitoxin module	Defense mechanisms	V	CELLULAR PROCESSES AND SIGNALING
gene1584	Chromosome	B4	COG3077	Antitoxin component of the RelBE or YafQ-DinJ toxin-antitoxin module	Defense mechanisms	V	CELLULAR PROCESSES AND SIGNALING
gene0107	Chromosome	B4	COG0350	DNA repair enzyme Ada (O6-methylguanine-DNA--protein-cysteine methyltransferase)	Replication, recombination and repair	L	INFORMATION STORAGE AND PROCESSING
gene0108	Chromosome	B4	COG4447	Uncharacterized conserved protein related to plant photosystem II stability/assembly factor	General function prediction only	R	POORLY CHARACTERIZED
gene0109	Chromosome	B4	COG0599	Uncharacterized conserved protein YurZ, alkylhydroperoxidase/carboxymuconolactone decarboxylase family	General function prediction only	R	POORLY CHARACTERIZED
gene0110	Chromosome	B4	COG0599	Uncharacterized conserved protein YurZ, alkylhydroperoxidase/carboxymuconolactone decarboxylase family	General function prediction only	R	POORLY CHARACTERIZED
gene0855	Chromosome	B4	COG0599	Uncharacterized conserved protein YurZ, alkylhydroperoxidase/carboxymuconolactone decarboxylase family	General function prediction only	R	POORLY CHARACTERIZED
gene1046	Chromosome	B4	COG1917	Cupin domain protein related to quercetin dioxygenase	General function prediction only	R	POORLY CHARACTERIZED
gene0111	Chromosome	B4	COG1073	Fermentation-respiration switch esterase FrsA, DUF1100 family	Signal transduction mechanisms	T	CELLULAR PROCESSES AND SIGNALING
gene0113	Chromosome	B4	COG0667	Pyridoxal reductase PdxI or related oxidoreductase, aldo/keto reductase family	Coenzyme transport and metabolism;General function prediction only	H;R	METABOLISM;POORLY CHARACTERIZED
gene0280	Chromosome	B4	COG0667	Pyridoxal reductase PdxI or related oxidoreductase, aldo/keto reductase family	Coenzyme transport and metabolism;General function prediction only	H;R	METABOLISM;POORLY CHARACTERIZED
gene0327	Chromosome	B4	COG0667	Pyridoxal reductase PdxI or related oxidoreductase, aldo/keto reductase family	Coenzyme transport and metabolism;General function prediction only	H;R	METABOLISM;POORLY CHARACTERIZED
gene0114	Chromosome	B4	COG0657	Acetyl esterase/lipase	Lipid transport and metabolism	I	METABOLISM
gene1044	Chromosome	B4	COG0657	Acetyl esterase/lipase	Lipid transport and metabolism	I	METABOLISM
gene1546	Chromosome	B4	COG0657	Acetyl esterase/lipase	Lipid transport and metabolism	I	METABOLISM
gene0115	Chromosome	B4	COG4097	Predicted ferric reductase	Inorganic ion transport and metabolism	P	METABOLISM
gene0116	Chromosome	B4	COG0716	Flavodoxin	Energy production and conversion	C	METABOLISM
gene0118	Chromosome	B4	COG0716	Flavodoxin	Energy production and conversion	C	METABOLISM
gene0117	Chromosome	B4	COG0789	DNA-binding transcriptional regulator, MerR family	Transcription	K	INFORMATION STORAGE AND PROCESSING
gene0791	Chromosome	B4	COG0789	DNA-binding transcriptional regulator, MerR family	Transcription	K	INFORMATION STORAGE AND PROCESSING
gene1553	Chromosome	B4	COG0789	DNA-binding transcriptional regulator, MerR family	Transcription	K	INFORMATION STORAGE AND PROCESSING
gene0119	Chromosome	B4	COG0702	Uncharacterized conserved protein YbjT, contains NAD(P)-binding and DUF2867 domains	General function prediction only	R	POORLY CHARACTERIZED
gene0120	Chromosome	B4	COG1063	Threonine dehydrogenase or related Zn-dependent dehydrogenase	Amino acid transport and metabolism;General function prediction only	E;R	METABOLISM;POORLY CHARACTERIZED
gene0122	Chromosome	B4	COG0726	Peptidoglycan/xylan/chitin deacetylase, PgdA/NodB/CDA1 family	Carbohydrate transport and metabolism;Cell wall/membrane/envelope biogenesis	G;M	METABOLISM;CELLULAR PROCESSES AND SIGNALING
gene0167	Chromosome	B4	COG0726	Peptidoglycan/xylan/chitin deacetylase, PgdA/NodB/CDA1 family	Carbohydrate transport and metabolism;Cell wall/membrane/envelope biogenesis	G;M	METABOLISM;CELLULAR PROCESSES AND SIGNALING
gene0516	Chromosome	B4	COG0726	Peptidoglycan/xylan/chitin deacetylase, PgdA/NodB/CDA1 family	Carbohydrate transport and metabolism;Cell wall/membrane/envelope biogenesis	G;M	METABOLISM;CELLULAR PROCESSES AND SIGNALING
gene0123	Chromosome	B4	COG0191	Fructose/tagatose bisphosphate aldolase	Carbohydrate transport and metabolism	G	METABOLISM
gene0124	Chromosome	B4	COG0104	Adenylosuccinate synthase	Nucleotide transport and metabolism	F	METABOLISM
gene0125	Chromosome	B4	COG0239	Fluoride ion exporter CrcB/FEX, affects chromosome condensation	Cell cycle control, cell division, chromosome partitioning;Inorganic ion transport and metabolism	D;P	CELLULAR PROCESSES AND SIGNALING;METABOLISM
gene0126	Chromosome	B4	COG0239	Fluoride ion exporter CrcB/FEX, affects chromosome condensation	Cell cycle control, cell division, chromosome partitioning;Inorganic ion transport and metabolism	D;P	CELLULAR PROCESSES AND SIGNALING;METABOLISM
gene0793	Chromosome	B4	COG0239	Fluoride ion exporter CrcB/FEX, affects chromosome condensation	Cell cycle control, cell division, chromosome partitioning;Inorganic ion transport and metabolism	D;P	CELLULAR PROCESSES AND SIGNALING;METABOLISM
gene0794	Chromosome	B4	COG0239	Fluoride ion exporter CrcB/FEX, affects chromosome condensation	Cell cycle control, cell division, chromosome partitioning;Inorganic ion transport and metabolism	D;P	CELLULAR PROCESSES AND SIGNALING;METABOLISM
gene0127	Chromosome	B4	COG0559	Branched-chain amino acid ABC-type transport system, permease component	Amino acid transport and metabolism	E	METABOLISM
gene0128	Chromosome	B4	COG4177	ABC-type branched-chain amino acid transport system, permease component	Amino acid transport and metabolism	E	METABOLISM
gene0129	Chromosome	B4	COG0411	ABC-type branched-chain amino acid transport system, ATPase component LivG	Amino acid transport and metabolism	E	METABOLISM
gene0130	Chromosome	B4	COG0410	ABC-type branched-chain amino acid transport system, ATPase component LivF	Amino acid transport and metabolism	E	METABOLISM
gene0131	Chromosome	B4	COG0683	ABC-type branched-chain amino acid transport system, periplasmic component	Amino acid transport and metabolism	E	METABOLISM
gene0135	Chromosome	B4	COG0683	ABC-type branched-chain amino acid transport system, periplasmic component	Amino acid transport and metabolism	E	METABOLISM
gene0171	Chromosome	B4	COG0683	ABC-type branched-chain amino acid transport system, periplasmic component	Amino acid transport and metabolism	E	METABOLISM
gene0133	Chromosome	B4	COG0366	Glycosidase/amylase (phosphorylase)	Carbohydrate transport and metabolism	G	METABOLISM
gene0917	Chromosome	B4	COG0366	Glycosidase/amylase (phosphorylase)	Carbohydrate transport and metabolism	G	METABOLISM
gene0918	Chromosome	B4	COG0366	Glycosidase/amylase (phosphorylase)	Carbohydrate transport and metabolism	G	METABOLISM
gene0919	Chromosome	B4	COG0366	Glycosidase/amylase (phosphorylase)	Carbohydrate transport and metabolism	G	METABOLISM
gene0946	Chromosome	B4	COG0366	Glycosidase/amylase (phosphorylase)	Carbohydrate transport and metabolism	G	METABOLISM
gene1128	Chromosome	B4	COG0366	Glycosidase/amylase (phosphorylase)	Carbohydrate transport and metabolism	G	METABOLISM
gene1129	Chromosome	B4	COG0366	Glycosidase/amylase (phosphorylase)	Carbohydrate transport and metabolism	G	METABOLISM
gene1573	Chromosome	B4	COG0366	Glycosidase/amylase (phosphorylase)	Carbohydrate transport and metabolism	G	METABOLISM
gene1461	Chromosome	B4	COG0366	Glycosidase/amylase (phosphorylase)	Carbohydrate transport and metabolism	G	METABOLISM
gene1565	Chromosome	B4	COG0366	Glycosidase/amylase (phosphorylase)	Carbohydrate transport and metabolism	G	METABOLISM
gene1593	Chromosome	B4	COG0366	Glycosidase/amylase (phosphorylase)	Carbohydrate transport and metabolism	G	METABOLISM
gene0134	Chromosome	B4	COG2211	Na+/melibiose symporter or related transporter	Carbohydrate transport and metabolism	G	METABOLISM
gene0138	Chromosome	B4	COG2211	Na+/melibiose symporter or related transporter	Carbohydrate transport and metabolism	G	METABOLISM
gene0474	Chromosome	B4	COG2211	Na+/melibiose symporter or related transporter	Carbohydrate transport and metabolism	G	METABOLISM
gene1588	Chromosome	B4	COG2211	Na+/melibiose symporter or related transporter	Carbohydrate transport and metabolism	G	METABOLISM
gene0136	Chromosome	B4	COG4770	Acetyl/propionyl-CoA carboxylase, alpha subunit	Lipid transport and metabolism	I	METABOLISM
gene0312	Chromosome	B4	COG4770	Acetyl/propionyl-CoA carboxylase, alpha subunit	Lipid transport and metabolism	I	METABOLISM
gene0139	Chromosome	B4	COG0456	Ribosomal protein S18 acetylase RimI and related acetyltransferases	Translation, ribosomal structure and biogenesis	J	INFORMATION STORAGE AND PROCESSING
gene0577	Chromosome	B4	COG0456	Ribosomal protein S18 acetylase RimI and related acetyltransferases	Translation, ribosomal structure and biogenesis	J	INFORMATION STORAGE AND PROCESSING
gene0581	Chromosome	B4	COG0456	Ribosomal protein S18 acetylase RimI and related acetyltransferases	Translation, ribosomal structure and biogenesis	J	INFORMATION STORAGE AND PROCESSING
gene0678	Chromosome	B4	COG0456	Ribosomal protein S18 acetylase RimI and related acetyltransferases	Translation, ribosomal structure and biogenesis	J	INFORMATION STORAGE AND PROCESSING
gene0752	Chromosome	B4	COG0456	Ribosomal protein S18 acetylase RimI and related acetyltransferases	Translation, ribosomal structure and biogenesis	J	INFORMATION STORAGE AND PROCESSING
gene0822	Chromosome	B4	COG0456	Ribosomal protein S18 acetylase RimI and related acetyltransferases	Translation, ribosomal structure and biogenesis	J	INFORMATION STORAGE AND PROCESSING
gene0866	Chromosome	B4	COG0456	Ribosomal protein S18 acetylase RimI and related acetyltransferases	Translation, ribosomal structure and biogenesis	J	INFORMATION STORAGE AND PROCESSING
gene0957	Chromosome	B4	COG0456	Ribosomal protein S18 acetylase RimI and related acetyltransferases	Translation, ribosomal structure and biogenesis	J	INFORMATION STORAGE AND PROCESSING
gene0140	Chromosome	B4	COG4453	Uncharacterized conserved protein, DUF1778 family	Function unknown	S	POORLY CHARACTERIZED
gene0142	Chromosome	B4	COG0477	MFS family permease, includes anhydromuropeptide permease AmpG	Carbohydrate transport and metabolism;Amino acid transport and metabolism;Inorganic ion transport and metabolism;General function prediction only	G;E;P;R	METABOLISM;METABOLISM;METABOLISM;POORLY CHARACTERIZED
gene0143	Chromosome	B4	COG0059	Ketol-acid reductoisomerase	Amino acid transport and metabolism;Coenzyme transport and metabolism	E;H	METABOLISM;METABOLISM
gene0144	Chromosome	B4	COG2755	Lysophospholipase L1 or related esterase. Includes spore coat protein LipC/YcsK	Cell cycle control, cell division, chromosome partitioning;Lipid transport and metabolism	D;I	CELLULAR PROCESSES AND SIGNALING;METABOLISM
gene0145	Chromosome	B4	COG2755	Lysophospholipase L1 or related esterase. Includes spore coat protein LipC/YcsK	Cell cycle control, cell division, chromosome partitioning;Lipid transport and metabolism	D;I	CELLULAR PROCESSES AND SIGNALING;METABOLISM
gene0146	Chromosome	B4	COG2723	Beta-glucosidase/6-phospho-beta-glucosidase/beta-galactosidase	Carbohydrate transport and metabolism	G	METABOLISM
gene0147	Chromosome	B4	COG3250	Beta-galactosidase/beta-glucuronidase	Carbohydrate transport and metabolism	G	METABOLISM
gene0265	Chromosome	B4	COG3250	Beta-galactosidase/beta-glucuronidase	Carbohydrate transport and metabolism	G	METABOLISM
gene0475	Chromosome	B4	COG3250	Beta-galactosidase/beta-glucuronidase	Carbohydrate transport and metabolism	G	METABOLISM
gene0152	Chromosome	B4	COG2942	Mannose or cellobiose epimerase, N-acyl-D-glucosamine 2-epimerase family	Carbohydrate transport and metabolism	G	METABOLISM
gene0153	Chromosome	B4	COG4988	ABC-type transport system involved in cytochrome bd biosynthesis, ATPase and permease components	Energy production and conversion;Posttranslational modification, protein turnover, chaperones	C;O	METABOLISM;CELLULAR PROCESSES AND SIGNALING
gene1410	Chromosome	B4	COG4988	ABC-type transport system involved in cytochrome bd biosynthesis, ATPase and permease components	Energy production and conversion;Posttranslational modification, protein turnover, chaperones	C;O	METABOLISM;CELLULAR PROCESSES AND SIGNALING
gene0154	Chromosome	B4	COG0390	ABC-type iron transport system FetAB, permease component	Inorganic ion transport and metabolism	P	METABOLISM
gene0155	Chromosome	B4	COG1113	L-asparagine transporter or related permease	Amino acid transport and metabolism	E	METABOLISM
gene0159	Chromosome	B4	COG1113	L-asparagine transporter or related permease	Amino acid transport and metabolism	E	METABOLISM
gene0157	Chromosome	B4	COG1136	ABC-type lipoprotein export system, ATPase component	Cell wall/membrane/envelope biogenesis	M	CELLULAR PROCESSES AND SIGNALING
gene0163	Chromosome	B4	COG1136	ABC-type lipoprotein export system, ATPase component	Cell wall/membrane/envelope biogenesis	M	CELLULAR PROCESSES AND SIGNALING
gene1148	Chromosome	B4	COG1136	ABC-type lipoprotein export system, ATPase component	Cell wall/membrane/envelope biogenesis	M	CELLULAR PROCESSES AND SIGNALING
gene0294	Chromosome	B4	COG1136	ABC-type lipoprotein export system, ATPase component	Cell wall/membrane/envelope biogenesis	M	CELLULAR PROCESSES AND SIGNALING
gene0702	Chromosome	B4	COG1136	ABC-type lipoprotein export system, ATPase component	Cell wall/membrane/envelope biogenesis	M	CELLULAR PROCESSES AND SIGNALING
gene0705	Chromosome	B4	COG1136	ABC-type lipoprotein export system, ATPase component	Cell wall/membrane/envelope biogenesis	M	CELLULAR PROCESSES AND SIGNALING
gene1053	Chromosome	B4	COG1136	ABC-type lipoprotein export system, ATPase component	Cell wall/membrane/envelope biogenesis	M	CELLULAR PROCESSES AND SIGNALING
gene1531	Chromosome	B4	COG1136	ABC-type lipoprotein export system, ATPase component	Cell wall/membrane/envelope biogenesis	M	CELLULAR PROCESSES AND SIGNALING
gene0158	Chromosome	B4	COG0577	ABC-type antimicrobial peptide transport system, permease component	Defense mechanisms	V	CELLULAR PROCESSES AND SIGNALING
gene0706	Chromosome	B4	COG0577	ABC-type antimicrobial peptide transport system, permease component	Defense mechanisms	V	CELLULAR PROCESSES AND SIGNALING
gene0707	Chromosome	B4	COG0577	ABC-type antimicrobial peptide transport system, permease component	Defense mechanisms	V	CELLULAR PROCESSES AND SIGNALING
gene1530	Chromosome	B4	COG0577	ABC-type antimicrobial peptide transport system, permease component	Defense mechanisms	V	CELLULAR PROCESSES AND SIGNALING
gene1052	Chromosome	B4	COG0577	ABC-type antimicrobial peptide transport system, permease component	Defense mechanisms	V	CELLULAR PROCESSES AND SIGNALING
gene0160	Chromosome	B4	COG4591	ABC-type transport system involved in lipoprotein release, permease component LolC	Cell wall/membrane/envelope biogenesis	M	CELLULAR PROCESSES AND SIGNALING
gene0162	Chromosome	B4	COG4591	ABC-type transport system involved in lipoprotein release, permease component LolC	Cell wall/membrane/envelope biogenesis	M	CELLULAR PROCESSES AND SIGNALING
gene1149	Chromosome	B4	COG4591	ABC-type transport system involved in lipoprotein release, permease component LolC	Cell wall/membrane/envelope biogenesis	M	CELLULAR PROCESSES AND SIGNALING
gene0164	Chromosome	B4	COG1846	DNA-binding transcriptional regulator, MarR family	Transcription	K	INFORMATION STORAGE AND PROCESSING
gene1027	Chromosome	B4	COG1846	DNA-binding transcriptional regulator, MarR family	Transcription	K	INFORMATION STORAGE AND PROCESSING
gene1177	Chromosome	B4	COG1846	DNA-binding transcriptional regulator, MarR family	Transcription	K	INFORMATION STORAGE AND PROCESSING
gene1302	Chromosome	B4	COG1846	DNA-binding transcriptional regulator, MarR family	Transcription	K	INFORMATION STORAGE AND PROCESSING
gene0165	Chromosome	B4	COG1132	ABC-type multidrug transport system, ATPase and permease component	Defense mechanisms	V	CELLULAR PROCESSES AND SIGNALING
gene0166	Chromosome	B4	COG1132	ABC-type multidrug transport system, ATPase and permease component	Defense mechanisms	V	CELLULAR PROCESSES AND SIGNALING
gene1023	Chromosome	B4	COG1132	ABC-type multidrug transport system, ATPase and permease component	Defense mechanisms	V	CELLULAR PROCESSES AND SIGNALING
gene1024	Chromosome	B4	COG1132	ABC-type multidrug transport system, ATPase and permease component	Defense mechanisms	V	CELLULAR PROCESSES AND SIGNALING
gene1300	Chromosome	B4	COG1132	ABC-type multidrug transport system, ATPase and permease component	Defense mechanisms	V	CELLULAR PROCESSES AND SIGNALING
gene1301	Chromosome	B4	COG1132	ABC-type multidrug transport system, ATPase and permease component	Defense mechanisms	V	CELLULAR PROCESSES AND SIGNALING
gene1538	Chromosome	B4	COG1132	ABC-type multidrug transport system, ATPase and permease component	Defense mechanisms	V	CELLULAR PROCESSES AND SIGNALING
gene1539	Chromosome	B4	COG1132	ABC-type multidrug transport system, ATPase and permease component	Defense mechanisms	V	CELLULAR PROCESSES AND SIGNALING
gene1540	Chromosome	B4	COG1132	ABC-type multidrug transport system, ATPase and permease component	Defense mechanisms	V	CELLULAR PROCESSES AND SIGNALING
gene0168	Chromosome	B4	COG0671	Membrane-associated phospholipid phosphatase	Lipid transport and metabolism	I	METABOLISM
gene0169	Chromosome	B4	COG0110	Acetyltransferase, isoleucine patch superfamily	General function prediction only	R	POORLY CHARACTERIZED
gene1133	Chromosome	B4	COG0110	Acetyltransferase, isoleucine patch superfamily	General function prediction only	R	POORLY CHARACTERIZED
gene0173	Chromosome	B4	COG1511	Uncharacterized membrane protein YhgE, phage infection protein (PIP) family	Function unknown	S	POORLY CHARACTERIZED
gene0174	Chromosome	B4	COG1511	Uncharacterized membrane protein YhgE, phage infection protein (PIP) family	Function unknown	S	POORLY CHARACTERIZED
gene0176	Chromosome	B4	COG0619	ECF-type transporter transmembrane protein EcfT	Coenzyme transport and metabolism	H	METABOLISM
gene0684	Chromosome	B4	COG0619	ECF-type transporter transmembrane protein EcfT	Coenzyme transport and metabolism	H	METABOLISM
gene0704	Chromosome	B4	COG0619	ECF-type transporter transmembrane protein EcfT	Coenzyme transport and metabolism	H	METABOLISM
gene0177	Chromosome	B4	COG1123	ABC-type glutathione transport system ATPase component, contains duplicated ATPase domain	Posttranslational modification, protein turnover, chaperones	O	CELLULAR PROCESSES AND SIGNALING
gene0558	Chromosome	B4	COG1123	ABC-type glutathione transport system ATPase component, contains duplicated ATPase domain	Posttranslational modification, protein turnover, chaperones	O	CELLULAR PROCESSES AND SIGNALING
gene1055	Chromosome	B4	COG1123	ABC-type glutathione transport system ATPase component, contains duplicated ATPase domain	Posttranslational modification, protein turnover, chaperones	O	CELLULAR PROCESSES AND SIGNALING
gene1143	Chromosome	B4	COG1123	ABC-type glutathione transport system ATPase component, contains duplicated ATPase domain	Posttranslational modification, protein turnover, chaperones	O	CELLULAR PROCESSES AND SIGNALING
gene1194	Chromosome	B4	COG1123	ABC-type glutathione transport system ATPase component, contains duplicated ATPase domain	Posttranslational modification, protein turnover, chaperones	O	CELLULAR PROCESSES AND SIGNALING
gene0178	Chromosome	B4	COG0803	ABC-type Zn uptake system ZnuABC, Zn-binding component ZnuA	Inorganic ion transport and metabolism	P	METABOLISM
gene0345	Chromosome	B4	COG0803	ABC-type Zn uptake system ZnuABC, Zn-binding component ZnuA	Inorganic ion transport and metabolism	P	METABOLISM
gene0984	Chromosome	B4	COG0803	ABC-type Zn uptake system ZnuABC, Zn-binding component ZnuA	Inorganic ion transport and metabolism	P	METABOLISM
gene0179	Chromosome	B4	COG4667	Predicted phospholipase, patatin/cPLA2 family	Lipid transport and metabolism	I	METABOLISM
gene1267	Chromosome	B4	COG4667	Predicted phospholipase, patatin/cPLA2 family	Lipid transport and metabolism	I	METABOLISM
gene0183	Chromosome	B4	COG4690	Dipeptidase	Amino acid transport and metabolism	E	METABOLISM
gene0222	Chromosome	B4	COG4690	Dipeptidase	Amino acid transport and metabolism	E	METABOLISM
gene0223	Chromosome	B4	COG4690	Dipeptidase	Amino acid transport and metabolism	E	METABOLISM
gene0185	Chromosome	B4	COG0552	Signal recognition particle GTPase FtsY	Intracellular trafficking, secretion, and vesicular transport	U	CELLULAR PROCESSES AND SIGNALING
gene0186	Chromosome	B4	COG0004	Ammonia channel protein AmtB	Inorganic ion transport and metabolism	P	METABOLISM
gene0187	Chromosome	B4	COG0347	Nitrogen regulatory protein PII	Signal transduction mechanisms;Amino acid transport and metabolism	T;E	CELLULAR PROCESSES AND SIGNALING;METABOLISM
gene0188	Chromosome	B4	COG2844	UTP:GlnB (protein PII) uridylyltransferase	Posttranslational modification, protein turnover, chaperones;Signal transduction mechanisms	O;T	CELLULAR PROCESSES AND SIGNALING;CELLULAR PROCESSES AND SIGNALING
gene0189	Chromosome	B4	COG1396	Transcriptional regulator, contains XRE-family HTH domain	Transcription	K	INFORMATION STORAGE AND PROCESSING
gene0839	Chromosome	B4	COG1396	Transcriptional regulator, contains XRE-family HTH domain	Transcription	K	INFORMATION STORAGE AND PROCESSING
gene0962	Chromosome	B4	COG1396	Transcriptional regulator, contains XRE-family HTH domain	Transcription	K	INFORMATION STORAGE AND PROCESSING
gene1112	Chromosome	B4	COG1396	Transcriptional regulator, contains XRE-family HTH domain	Transcription	K	INFORMATION STORAGE AND PROCESSING
gene0190	Chromosome	B4	COG0305	Replicative DNA helicase	Replication, recombination and repair	L	INFORMATION STORAGE AND PROCESSING
gene0191	Chromosome	B4	COG0769	UDP-N-acetylmuramyl tripeptide synthase	Cell wall/membrane/envelope biogenesis	M	CELLULAR PROCESSES AND SIGNALING
gene1169	Chromosome	B4	COG0769	UDP-N-acetylmuramyl tripeptide synthase	Cell wall/membrane/envelope biogenesis	M	CELLULAR PROCESSES AND SIGNALING
gene0192	Chromosome	B4	COG3442	Glutamine amidotransferase related to the GATase domain of CobQ	General function prediction only	R	POORLY CHARACTERIZED
gene0193	Chromosome	B4	COG3937	Polyhydroxyalkanoate synthesis regulator phasin	Secondary metabolites biosynthesis, transport and catabolism;Signal transduction mechanisms	Q;T	METABOLISM;CELLULAR PROCESSES AND SIGNALING
gene0194	Chromosome	B4	COG0661	Predicted protein kinase regulating ubiquinone biosynthesis, AarF/ABC1/UbiB family	Coenzyme transport and metabolism;Signal transduction mechanisms	H;T	METABOLISM;CELLULAR PROCESSES AND SIGNALING
gene0195	Chromosome	B4	COG0584	Glycerophosphoryl diester phosphodiesterase	Lipid transport and metabolism	I	METABOLISM
gene0196	Chromosome	B4	COG0035	Uracil phosphoribosyltransferase	Nucleotide transport and metabolism	F	METABOLISM
gene0198	Chromosome	B4	COG1051	ADP-ribose pyrophosphatase YjhB, NUDIX family	Nucleotide transport and metabolism	F	METABOLISM
gene0865	Chromosome	B4	COG1051	ADP-ribose pyrophosphatase YjhB, NUDIX family	Nucleotide transport and metabolism	F	METABOLISM
gene1176	Chromosome	B4	COG1051	ADP-ribose pyrophosphatase YjhB, NUDIX family	Nucleotide transport and metabolism	F	METABOLISM
gene1373	Chromosome	B4	COG1051	ADP-ribose pyrophosphatase YjhB, NUDIX family	Nucleotide transport and metabolism	F	METABOLISM
gene1412	Chromosome	B4	COG1051	ADP-ribose pyrophosphatase YjhB, NUDIX family	Nucleotide transport and metabolism	F	METABOLISM
gene1621	Chromosome	B4	COG1051	ADP-ribose pyrophosphatase YjhB, NUDIX family	Nucleotide transport and metabolism	F	METABOLISM
gene0878	Chromosome	B4	COG2062	Phosphohistidine phosphatase SixA	Signal transduction mechanisms	T	CELLULAR PROCESSES AND SIGNALING
gene0199	Chromosome	B4	COG0855	Polyphosphate kinase	Inorganic ion transport and metabolism	P	METABOLISM
gene0200	Chromosome	B4	COG0489	Fe-S cluster carrier ATPase, Mrp/ApbC/NBP35 family	Cell cycle control, cell division, chromosome partitioning	D	CELLULAR PROCESSES AND SIGNALING
gene0692	Chromosome	B4	COG0489	Fe-S cluster carrier ATPase, Mrp/ApbC/NBP35 family	Cell cycle control, cell division, chromosome partitioning	D	CELLULAR PROCESSES AND SIGNALING
gene1415	Chromosome	B4	COG0489	Fe-S cluster carrier ATPase, Mrp/ApbC/NBP35 family	Cell cycle control, cell division, chromosome partitioning	D	CELLULAR PROCESSES AND SIGNALING
gene0201	Chromosome	B4	COG4962	Pilus assembly protein, ATPase of CpaF family	Intracellular trafficking, secretion, and vesicular transport;Extracellular structures	U;W	CELLULAR PROCESSES AND SIGNALING;CELLULAR PROCESSES AND SIGNALING
gene0202	Chromosome	B4	COG4965	Flp pilus assembly protein TadB	Intracellular trafficking, secretion, and vesicular transport;Extracellular structures	U;W	CELLULAR PROCESSES AND SIGNALING;CELLULAR PROCESSES AND SIGNALING
gene0203	Chromosome	B4	COG4965	Flp pilus assembly protein TadB	Intracellular trafficking, secretion, and vesicular transport;Extracellular structures	U;W	CELLULAR PROCESSES AND SIGNALING;CELLULAR PROCESSES AND SIGNALING
gene0207	Chromosome	B4	COG2812	DNA polymerase III, gamma/tau subunits	Replication, recombination and repair	L	INFORMATION STORAGE AND PROCESSING
gene0220	Chromosome	B4	COG2812	DNA polymerase III, gamma/tau subunits	Replication, recombination and repair	L	INFORMATION STORAGE AND PROCESSING
gene0208	Chromosome	B4	COG0353	Recombinational DNA repair protein RecR	Replication, recombination and repair	L	INFORMATION STORAGE AND PROCESSING
gene0209	Chromosome	B4	COG0527	Aspartate kinase	Amino acid transport and metabolism	E	METABOLISM
gene0210	Chromosome	B4	COG0527	Aspartate kinase	Amino acid transport and metabolism	E	METABOLISM
gene0211	Chromosome	B4	COG0136	Aspartate-semialdehyde dehydrogenase	Amino acid transport and metabolism	E	METABOLISM
gene0213	Chromosome	B4	COG0119	Isopropylmalate/homocitrate/citramalate synthases	Amino acid transport and metabolism	E	METABOLISM
gene0214	Chromosome	B4	COG0744	Penicillin-binding protein 1B/1F, peptidoglycan transglycosylase/transpeptidase	Cell wall/membrane/envelope biogenesis	M	CELLULAR PROCESSES AND SIGNALING
gene1362	Chromosome	B4	COG0744	Penicillin-binding protein 1B/1F, peptidoglycan transglycosylase/transpeptidase	Cell wall/membrane/envelope biogenesis	M	CELLULAR PROCESSES AND SIGNALING
gene0215	Chromosome	B4	COG1260	Myo-inositol-1-phosphate synthase	Lipid transport and metabolism	I	METABOLISM
gene0218	Chromosome	B4	COG0550	DNA topoisomerase IA	Replication, recombination and repair	L	INFORMATION STORAGE AND PROCESSING
gene0219	Chromosome	B4	COG0125	Thymidylate kinase	Nucleotide transport and metabolism	F	METABOLISM
gene0221	Chromosome	B4	COG1881	Uncharacterized conserved protein, phosphatidylethanolamine-binding protein (PEBP) family	General function prediction only	R	POORLY CHARACTERIZED
gene0224	Chromosome	B4	COG1373	Predicted ATPase, AAA+ superfamily	General function prediction only	R	POORLY CHARACTERIZED
gene0959	Chromosome	B4	COG1373	Predicted ATPase, AAA+ superfamily	General function prediction only	R	POORLY CHARACTERIZED
gene0225	Chromosome	B4	COG2759	Formyltetrahydrofolate synthetase	Nucleotide transport and metabolism	F	METABOLISM
gene0227	Chromosome	B4	COG2852	Very-short-patch-repair endonuclease	Replication, recombination and repair	L	INFORMATION STORAGE AND PROCESSING
gene0862	Chromosome	B4	COG2852	Very-short-patch-repair endonuclease	Replication, recombination and repair	L	INFORMATION STORAGE AND PROCESSING
gene0562	Chromosome	B4	COG2852	Very-short-patch-repair endonuclease	Replication, recombination and repair	L	INFORMATION STORAGE AND PROCESSING
gene0228	Chromosome	B4	COG2246	Putative flippase GtrA (transmembrane translocase of bactoprenol-linked glucose)	Lipid transport and metabolism	I	METABOLISM
gene0230	Chromosome	B4	COG0406	Broad specificity phosphatase PhoE	Carbohydrate transport and metabolism	G	METABOLISM
gene0739	Chromosome	B4	COG0406	Broad specificity phosphatase PhoE	Carbohydrate transport and metabolism	G	METABOLISM
gene0743	Chromosome	B4	COG0406	Broad specificity phosphatase PhoE	Carbohydrate transport and metabolism	G	METABOLISM
gene0936	Chromosome	B4	COG0406	Broad specificity phosphatase PhoE	Carbohydrate transport and metabolism	G	METABOLISM
gene1574	Chromosome	B4	COG0406	Broad specificity phosphatase PhoE	Carbohydrate transport and metabolism	G	METABOLISM
gene0233	Chromosome	B4	COG0008	Glutamyl- or glutaminyl-tRNA synthetase	Translation, ribosomal structure and biogenesis	J	INFORMATION STORAGE AND PROCESSING
gene1490	Chromosome	B4	COG0008	Glutamyl- or glutaminyl-tRNA synthetase	Translation, ribosomal structure and biogenesis	J	INFORMATION STORAGE AND PROCESSING
gene0236	Chromosome	B4	COG0420	DNA repair exonuclease SbcCD nuclease subunit	Replication, recombination and repair	L	INFORMATION STORAGE AND PROCESSING
gene0237	Chromosome	B4	COG1414	DNA-binding transcriptional regulator, IclR family	Transcription	K	INFORMATION STORAGE AND PROCESSING
gene0238	Chromosome	B4	COG0065	Homoaconitase/3-isopropylmalate dehydratase large subunit	Amino acid transport and metabolism	E	METABOLISM
gene0239	Chromosome	B4	COG0066	3-isopropylmalate dehydratase small subunit	Amino acid transport and metabolism	E	METABOLISM
gene0240	Chromosome	B4	COG1522	DNA-binding transcriptional regulator, Lrp family	Transcription	K	INFORMATION STORAGE AND PROCESSING
gene0838	Chromosome	B4	COG1522	DNA-binding transcriptional regulator, Lrp family	Transcription	K	INFORMATION STORAGE AND PROCESSING
gene1468	Chromosome	B4	COG1522	DNA-binding transcriptional regulator, Lrp family	Transcription	K	INFORMATION STORAGE AND PROCESSING
gene0241	Chromosome	B4	COG0446	NADPH-dependent 2,4-dienoyl-CoA reductase, sulfur reductase, or a related oxidoreductase	Lipid transport and metabolism	I	METABOLISM
gene0242	Chromosome	B4	COG0766	UDP-N-acetylglucosamine enolpyruvyl transferase	Cell wall/membrane/envelope biogenesis	M	CELLULAR PROCESSES AND SIGNALING
gene0243	Chromosome	B4	COG0204	1-acyl-sn-glycerol-3-phosphate acyltransferase	Lipid transport and metabolism	I	METABOLISM
gene1103	Chromosome	B4	COG0204	1-acyl-sn-glycerol-3-phosphate acyltransferase	Lipid transport and metabolism	I	METABOLISM
gene0244	Chromosome	B4	COG0240	Glycerol-3-phosphate dehydrogenase	Energy production and conversion	C	METABOLISM
gene0245	Chromosome	B4	COG1181	D-alanine-D-alanine ligase or related ATP-grasp enzyme	Cell wall/membrane/envelope biogenesis;General function prediction only	M;R	CELLULAR PROCESSES AND SIGNALING;POORLY CHARACTERIZED
gene0248	Chromosome	B4	COG1266	Membrane protease YdiL, CAAX protease family	Posttranslational modification, protein turnover, chaperones	O	CELLULAR PROCESSES AND SIGNALING
gene0249	Chromosome	B4	COG0668	Small-conductance mechanosensitive channel	Cell wall/membrane/envelope biogenesis	M	CELLULAR PROCESSES AND SIGNALING
gene0251	Chromosome	B4	COG3247	Acid resistance membrane protein HdeD, DUF308 family	General function prediction only	R	POORLY CHARACTERIZED
gene0534	Chromosome	B4	COG3247	Acid resistance membrane protein HdeD, DUF308 family	General function prediction only	R	POORLY CHARACTERIZED
gene0252	Chromosome	B4	COG4905	Uncharacterized membrane protein	Function unknown	S	POORLY CHARACTERIZED
gene0253	Chromosome	B4	COG0436	Aspartate/methionine/tyrosine aminotransferase	Amino acid transport and metabolism	E	METABOLISM
gene0303	Chromosome	B4	COG0436	Aspartate/methionine/tyrosine aminotransferase	Amino acid transport and metabolism	E	METABOLISM
gene0364	Chromosome	B4	COG0436	Aspartate/methionine/tyrosine aminotransferase	Amino acid transport and metabolism	E	METABOLISM
gene0687	Chromosome	B4	COG0436	Aspartate/methionine/tyrosine aminotransferase	Amino acid transport and metabolism	E	METABOLISM
gene0837	Chromosome	B4	COG0436	Aspartate/methionine/tyrosine aminotransferase	Amino acid transport and metabolism	E	METABOLISM
gene1273	Chromosome	B4	COG0436	Aspartate/methionine/tyrosine aminotransferase	Amino acid transport and metabolism	E	METABOLISM
gene1326	Chromosome	B4	COG0436	Aspartate/methionine/tyrosine aminotransferase	Amino acid transport and metabolism	E	METABOLISM
gene0256	Chromosome	B4	COG0524	Sugar or nucleoside kinase, ribokinase family	Carbohydrate transport and metabolism	G	METABOLISM
gene1178	Chromosome	B4	COG0524	Sugar or nucleoside kinase, ribokinase family	Carbohydrate transport and metabolism	G	METABOLISM
gene1502	Chromosome	B4	COG0524	Sugar or nucleoside kinase, ribokinase family	Carbohydrate transport and metabolism	G	METABOLISM
gene0257	Chromosome	B4	COG0227	Ribosomal protein L28	Translation, ribosomal structure and biogenesis	J	INFORMATION STORAGE AND PROCESSING
gene0258	Chromosome	B4	COG1200	RecG-like helicase	Replication, recombination and repair	L	INFORMATION STORAGE AND PROCESSING
gene0259	Chromosome	B4	COG1240	vWFA (von Willebrand factor type A) domain of Mg and Co chelatases	Coenzyme transport and metabolism	H	METABOLISM
gene0260	Chromosome	B4	COG0742	16S rRNA G966 N2-methylase RsmD	Translation, ribosomal structure and biogenesis	J	INFORMATION STORAGE AND PROCESSING
gene0261	Chromosome	B4	COG0336	tRNA G37 N-methylase TrmD	Translation, ribosomal structure and biogenesis	J	INFORMATION STORAGE AND PROCESSING
gene0262	Chromosome	B4	COG0806	Ribosomal 30S subunit maturation factor RimM, required for 16S rRNA processing	Translation, ribosomal structure and biogenesis	J	INFORMATION STORAGE AND PROCESSING
gene0263	Chromosome	B4	COG1837	Predicted RNA-binding protein YlqC, contains KH domain, UPF0109 family	General function prediction only	R	POORLY CHARACTERIZED
gene0264	Chromosome	B4	COG0228	Ribosomal protein S16	Translation, ribosomal structure and biogenesis	J	INFORMATION STORAGE AND PROCESSING
gene0266	Chromosome	B4	COG3568	Metal-dependent hydrolase, endonuclease/exonuclease/phosphatase family	General function prediction only	R	POORLY CHARACTERIZED
gene1323	Chromosome	B4	COG3568	Metal-dependent hydrolase, endonuclease/exonuclease/phosphatase family	General function prediction only	R	POORLY CHARACTERIZED
gene0267	Chromosome	B4	COG3965	Predicted Co/Zn/Cd cation transporter, cation efflux family	Inorganic ion transport and metabolism	P	METABOLISM
gene0268	Chromosome	B4	COG0541	Signal recognition particle GTPase	Intracellular trafficking, secretion, and vesicular transport	U	CELLULAR PROCESSES AND SIGNALING
gene0269	Chromosome	B4	COG0215	Cysteinyl-tRNA synthetase	Translation, ribosomal structure and biogenesis	J	INFORMATION STORAGE AND PROCESSING
gene0270	Chromosome	B4	COG0488	ATPase components of ABC transporters with duplicated ATPase domains	General function prediction only	R	POORLY CHARACTERIZED
gene0501	Chromosome	B4	COG0488	ATPase components of ABC transporters with duplicated ATPase domains	General function prediction only	R	POORLY CHARACTERIZED
gene0820	Chromosome	B4	COG0488	ATPase components of ABC transporters with duplicated ATPase domains	General function prediction only	R	POORLY CHARACTERIZED
gene0853	Chromosome	B4	COG0488	ATPase components of ABC transporters with duplicated ATPase domains	General function prediction only	R	POORLY CHARACTERIZED
gene0271	Chromosome	B4	COG0518	GMP synthase, glutamine amidotransferase domain	Nucleotide transport and metabolism	F	METABOLISM
gene0963	Chromosome	B4	COG0518	GMP synthase, glutamine amidotransferase domain	Nucleotide transport and metabolism	F	METABOLISM
gene0272	Chromosome	B4	COG0440	Acetolactate synthase, small subunit	Amino acid transport and metabolism	E	METABOLISM
gene0273	Chromosome	B4	COG0028	Acetolactate synthase large subunit or other thiamine pyrophosphate-requiring enzyme	Amino acid transport and metabolism;Coenzyme transport and metabolism	E;H	METABOLISM;METABOLISM
gene1457	Chromosome	B4	COG0028	Acetolactate synthase large subunit or other thiamine pyrophosphate-requiring enzyme	Amino acid transport and metabolism;Coenzyme transport and metabolism	E;H	METABOLISM;METABOLISM
gene0274	Chromosome	B4	COG0571	dsRNA-specific ribonuclease	Transcription	K	INFORMATION STORAGE AND PROCESSING
gene0275	Chromosome	B4	COG0333	Ribosomal protein L32	Translation, ribosomal structure and biogenesis	J	INFORMATION STORAGE AND PROCESSING
gene0276	Chromosome	B4	COG1399	23S rRNA accumulation protein YceD (essential in plants, uncharacterized in bacteria)	Translation, ribosomal structure and biogenesis	J	INFORMATION STORAGE AND PROCESSING
gene0278	Chromosome	B4	COG0669	Phosphopantetheine adenylyltransferase	Coenzyme transport and metabolism	H	METABOLISM
gene0281	Chromosome	B4	COG1488	Nicotinic acid phosphoribosyltransferase	Coenzyme transport and metabolism	H	METABOLISM
gene0283	Chromosome	B4	COG0689	Ribonuclease PH	Translation, ribosomal structure and biogenesis	J	INFORMATION STORAGE AND PROCESSING
gene0284	Chromosome	B4	COG0127	Inosine/xanthosine triphosphate pyrophosphatase, all-alpha NTP-PPase family	Nucleotide transport and metabolism	F	METABOLISM
gene0285	Chromosome	B4	COG2348	Lipid II:glycine glycyltransferase (Peptidoglycan interpeptide bridge formation enzyme)	Cell wall/membrane/envelope biogenesis	M	CELLULAR PROCESSES AND SIGNALING
gene1170	Chromosome	B4	COG2348	Lipid II:glycine glycyltransferase (Peptidoglycan interpeptide bridge formation enzyme)	Cell wall/membrane/envelope biogenesis	M	CELLULAR PROCESSES AND SIGNALING
gene0286	Chromosome	B4	COG0679	Predicted permease, AEC (auxin efflux carrier) family	General function prediction only	R	POORLY CHARACTERIZED
gene0296	Chromosome	B4	COG0679	Predicted permease, AEC (auxin efflux carrier) family	General function prediction only	R	POORLY CHARACTERIZED
gene1456	Chromosome	B4	COG0679	Predicted permease, AEC (auxin efflux carrier) family	General function prediction only	R	POORLY CHARACTERIZED
gene0289	Chromosome	B4	COG0836	Mannose-1-phosphate guanylyltransferase	Cell wall/membrane/envelope biogenesis	M	CELLULAR PROCESSES AND SIGNALING
gene0290	Chromosome	B4	COG0166	Glucose-6-phosphate isomerase	Carbohydrate transport and metabolism	G	METABOLISM
gene0291	Chromosome	B4	COG0335	Ribosomal protein L19	Translation, ribosomal structure and biogenesis	J	INFORMATION STORAGE AND PROCESSING
gene0292	Chromosome	B4	COG4959	Type IV secretory pathway, protease TraF	Posttranslational modification, protein turnover, chaperones;Intracellular trafficking, secretion, and vesicular transport	O;U	CELLULAR PROCESSES AND SIGNALING;CELLULAR PROCESSES AND SIGNALING
gene0293	Chromosome	B4	COG0164	Ribonuclease HII	Replication, recombination and repair	L	INFORMATION STORAGE AND PROCESSING
gene0295	Chromosome	B4	COG3127	Predicted ABC-type transport system involved in lysophospholipase L1 biosynthesis, permease component	Secondary metabolites biosynthesis, transport and catabolism	Q	METABOLISM
gene0297	Chromosome	B4	COG0624	Acetylornithine deacetylase/Succinyl-diaminopimelate desuccinylase or related deacylase	Amino acid transport and metabolism	E	METABOLISM
gene0698	Chromosome	B4	COG0624	Acetylornithine deacetylase/Succinyl-diaminopimelate desuccinylase or related deacylase	Amino acid transport and metabolism	E	METABOLISM
gene0298	Chromosome	B4	COG1530	Ribonuclease G or E	Translation, ribosomal structure and biogenesis	J	INFORMATION STORAGE AND PROCESSING
gene0299	Chromosome	B4	COG0261	Ribosomal protein L21	Translation, ribosomal structure and biogenesis	J	INFORMATION STORAGE AND PROCESSING
gene0300	Chromosome	B4	COG0211	Ribosomal protein L27	Translation, ribosomal structure and biogenesis	J	INFORMATION STORAGE AND PROCESSING
gene0301	Chromosome	B4	COG0536	GTPase involved in cell partioning and DNA repair	Cell cycle control, cell division, chromosome partitioning;Replication, recombination and repair	D;L	CELLULAR PROCESSES AND SIGNALING;INFORMATION STORAGE AND PROCESSING
gene0302	Chromosome	B4	COG0263	Glutamate 5-kinase	Amino acid transport and metabolism	E	METABOLISM
gene0305	Chromosome	B4	COG0690	Preprotein translocase subunit SecE	Intracellular trafficking, secretion, and vesicular transport	U	CELLULAR PROCESSES AND SIGNALING
gene0306	Chromosome	B4	COG0250	Transcription termination/antitermination protein NusG	Transcription	K	INFORMATION STORAGE AND PROCESSING
gene0307	Chromosome	B4	COG0080	Ribosomal protein L11	Translation, ribosomal structure and biogenesis	J	INFORMATION STORAGE AND PROCESSING
gene0308	Chromosome	B4	COG0081	Ribosomal protein L1	Translation, ribosomal structure and biogenesis	J	INFORMATION STORAGE AND PROCESSING
gene0309	Chromosome	B4	COG2508	DNA-binding transcriptional regulator, PucR/PutR family	Transcription	K	INFORMATION STORAGE AND PROCESSING
gene0310	Chromosome	B4	COG0340	Biotin-(acetyl-CoA carboxylase) ligase	Coenzyme transport and metabolism	H	METABOLISM
gene0311	Chromosome	B4	COG1268	Biotin transporter BioY	Coenzyme transport and metabolism	H	METABOLISM
gene0313	Chromosome	B4	COG4799	Acetyl-CoA carboxylase, carboxyltransferase component	Lipid transport and metabolism	I	METABOLISM
gene0314	Chromosome	B4	COG0304	3-oxoacyl-(acyl-carrier-protein) synthase	Lipid transport and metabolism;Secondary metabolites biosynthesis, transport and catabolism	I;Q	METABOLISM;METABOLISM
gene0315	Chromosome	B4	COG0736	Phosphopantetheinyl transferase (holo-ACP synthase)	Lipid transport and metabolism	I	METABOLISM
gene0318	Chromosome	B4	COG0039	Malate/lactate dehydrogenase	Energy production and conversion	C	METABOLISM
gene1217	Chromosome	B4	COG0039	Malate/lactate dehydrogenase	Energy production and conversion	C	METABOLISM
gene0319	Chromosome	B4	COG0184	Ribosomal protein S15P/S13E	Translation, ribosomal structure and biogenesis	J	INFORMATION STORAGE AND PROCESSING
gene0320	Chromosome	B4	COG1185	Polyribonucleotide nucleotidyltransferase (polynucleotide phosphorylase)	Translation, ribosomal structure and biogenesis	J	INFORMATION STORAGE AND PROCESSING
gene0321	Chromosome	B4	COG1704	Magnetosome formation protein MamQ, lipoprotein antigen LemA family	Cell wall/membrane/envelope biogenesis	M	CELLULAR PROCESSES AND SIGNALING
gene0322	Chromosome	B4	COG4907	Uncharacterized membrane protein	Function unknown	S	POORLY CHARACTERIZED
gene0323	Chromosome	B4	COG0208	Ribonucleotide reductase beta subunit, ferritin-like domain	Nucleotide transport and metabolism	F	METABOLISM
gene0324	Chromosome	B4	COG0209	Ribonucleotide reductase alpha subunit	Nucleotide transport and metabolism	F	METABOLISM
gene0325	Chromosome	B4	COG1780	Flavodoxin NrdI, NrdF-interacting activator of class Ib ribonucleotide reductase	Nucleotide transport and metabolism	F	METABOLISM
gene0326	Chromosome	B4	COG0695	Glutaredoxin	Posttranslational modification, protein turnover, chaperones	O	CELLULAR PROCESSES AND SIGNALING
gene0328	Chromosome	B4	COG0826	23S rRNA C2501 and tRNA U34 5'-hydroxylation protein RlhA/YrrN/YrrO, U32 peptidase family	Translation, ribosomal structure and biogenesis	J	INFORMATION STORAGE AND PROCESSING
gene0329	Chromosome	B4	COG1496	Copper oxidase (laccase) domain	Inorganic ion transport and metabolism	P	METABOLISM
gene0330	Chromosome	B4	COG1211	2-C-methyl-D-erythritol 4-phosphate cytidylyltransferase	Lipid transport and metabolism	I	METABOLISM
gene0331	Chromosome	B4	COG2039	Pyrrolidone-carboxylate peptidase (N-terminal pyroglutamyl peptidase)	Posttranslational modification, protein turnover, chaperones	O	CELLULAR PROCESSES AND SIGNALING
gene0332	Chromosome	B4	COG3264	Small-conductance mechanosensitive channel MscK	Cell wall/membrane/envelope biogenesis	M	CELLULAR PROCESSES AND SIGNALING
gene1233	Chromosome	B4	COG3264	Small-conductance mechanosensitive channel MscK	Cell wall/membrane/envelope biogenesis	M	CELLULAR PROCESSES AND SIGNALING
gene0333	Chromosome	B4	COG3579	Aminopeptidase C	Amino acid transport and metabolism	E	METABOLISM
gene0438	Chromosome	B4	COG3579	Aminopeptidase C	Amino acid transport and metabolism	E	METABOLISM
gene0334	Chromosome	B4	COG0722	3-deoxy-D-arabino-heptulosonate 7-phosphate (DAHP) synthase	Amino acid transport and metabolism	E	METABOLISM
gene0336	Chromosome	B4	COG0722	3-deoxy-D-arabino-heptulosonate 7-phosphate (DAHP) synthase	Amino acid transport and metabolism	E	METABOLISM
gene0335	Chromosome	B4	COG1835	Peptidoglycan/LPS O-acetylase OafA/YrhL, contains acyltransferase and SGNH-hydrolase domains	Cell wall/membrane/envelope biogenesis	M	CELLULAR PROCESSES AND SIGNALING
gene0337	Chromosome	B4	COG0775	Nucleoside phosphorylase/nucleosidase, includes 5'-methylthioadenosine/S-adenosylhomocysteine nucleosidase MtnN and futalosine hydrolase MqnB	Nucleotide transport and metabolism;Coenzyme transport and metabolism	F;H	METABOLISM;METABOLISM
gene0338	Chromosome	B4	COG5002	Sensor histidine kinase WalK	Signal transduction mechanisms	T	CELLULAR PROCESSES AND SIGNALING
gene0339	Chromosome	B4	COG0745	DNA-binding response regulator, OmpR family, contains REC and winged-helix (wHTH) domain	Signal transduction mechanisms;Transcription	T;K	CELLULAR PROCESSES AND SIGNALING;INFORMATION STORAGE AND PROCESSING
gene0655	Chromosome	B4	COG0745	DNA-binding response regulator, OmpR family, contains REC and winged-helix (wHTH) domain	Signal transduction mechanisms;Transcription	T;K	CELLULAR PROCESSES AND SIGNALING;INFORMATION STORAGE AND PROCESSING
gene0990	Chromosome	B4	COG0745	DNA-binding response regulator, OmpR family, contains REC and winged-helix (wHTH) domain	Signal transduction mechanisms;Transcription	T;K	CELLULAR PROCESSES AND SIGNALING;INFORMATION STORAGE AND PROCESSING
gene1464	Chromosome	B4	COG0745	DNA-binding response regulator, OmpR family, contains REC and winged-helix (wHTH) domain	Signal transduction mechanisms;Transcription	T;K	CELLULAR PROCESSES AND SIGNALING;INFORMATION STORAGE AND PROCESSING
gene0340	Chromosome	B4	COG0226	ABC-type phosphate transport system, periplasmic component	Inorganic ion transport and metabolism	P	METABOLISM
gene0341	Chromosome	B4	COG0573	ABC-type phosphate transport system, permease component	Inorganic ion transport and metabolism	P	METABOLISM
gene0342	Chromosome	B4	COG0581	ABC-type phosphate transport system, permease component	Inorganic ion transport and metabolism	P	METABOLISM
gene0343	Chromosome	B4	COG1117	ABC-type phosphate transport system, ATPase component	Inorganic ion transport and metabolism	P	METABOLISM
gene0344	Chromosome	B4	COG2252	Xanthine/guanine/uracil/vitamin C permease GhxP/GhxQ, nucleobase:cation symporter 2 ( NCS2) family	Nucleotide transport and metabolism	F	METABOLISM
gene0346	Chromosome	B4	COG0244	Ribosomal protein L10	Translation, ribosomal structure and biogenesis	J	INFORMATION STORAGE AND PROCESSING
gene0347	Chromosome	B4	COG0222	Ribosomal protein L7/L12	Translation, ribosomal structure and biogenesis	J	INFORMATION STORAGE AND PROCESSING
gene0349	Chromosome	B4	COG1112	Superfamily I DNA and/or RNA helicase	Replication, recombination and repair	L	INFORMATION STORAGE AND PROCESSING
gene0352	Chromosome	B4	COG2331	Predicted nucleic acid-binding protein, contains Zn-ribbon domain	General function prediction only	R	POORLY CHARACTERIZED
gene0353	Chromosome	B4	COG0212	5-formyltetrahydrofolate cyclo-ligase	Coenzyme transport and metabolism	H	METABOLISM
gene0354	Chromosome	B4	COG1670	Protein N-acetyltransferase, RimJ/RimL family	Translation, ribosomal structure and biogenesis;Posttranslational modification, protein turnover, chaperones	J;O	INFORMATION STORAGE AND PROCESSING;CELLULAR PROCESSES AND SIGNALING
gene0563	Chromosome	B4	COG1670	Protein N-acetyltransferase, RimJ/RimL family	Translation, ribosomal structure and biogenesis;Posttranslational modification, protein turnover, chaperones	J;O	INFORMATION STORAGE AND PROCESSING;CELLULAR PROCESSES AND SIGNALING
gene1474	Chromosome	B4	COG1670	Protein N-acetyltransferase, RimJ/RimL family	Translation, ribosomal structure and biogenesis;Posttranslational modification, protein turnover, chaperones	J;O	INFORMATION STORAGE AND PROCESSING;CELLULAR PROCESSES AND SIGNALING
gene0356	Chromosome	B4	COG0234	Co-chaperonin GroES (HSP10)	Posttranslational modification, protein turnover, chaperones	O	CELLULAR PROCESSES AND SIGNALING
gene0360	Chromosome	B4	COG0267	Ribosomal protein L33	Translation, ribosomal structure and biogenesis	J	INFORMATION STORAGE AND PROCESSING
gene0361	Chromosome	B4	COG0812	UDP-N-acetylenolpyruvoylglucosamine reductase	Cell wall/membrane/envelope biogenesis	M	CELLULAR PROCESSES AND SIGNALING
gene0362	Chromosome	B4	COG0531	Serine transporter YbeC, amino acid:H+ symporter family	Amino acid transport and metabolism	E	METABOLISM
gene0439	Chromosome	B4	COG0531	Serine transporter YbeC, amino acid:H+ symporter family	Amino acid transport and metabolism	E	METABOLISM
gene0441	Chromosome	B4	COG0531	Serine transporter YbeC, amino acid:H+ symporter family	Amino acid transport and metabolism	E	METABOLISM
gene1287	Chromosome	B4	COG0531	Serine transporter YbeC, amino acid:H+ symporter family	Amino acid transport and metabolism	E	METABOLISM
gene0363	Chromosome	B4	COG4231	TPP-dependent indolepyruvate ferredoxin oxidoreductase, alpha subunit	Energy production and conversion	C	METABOLISM
gene0365	Chromosome	B4	COG0389	Nucleotidyltransferase/DNA polymerase DinP involved in DNA repair	Replication, recombination and repair	L	INFORMATION STORAGE AND PROCESSING
gene0595	Chromosome	B4	COG0389	Nucleotidyltransferase/DNA polymerase DinP involved in DNA repair	Replication, recombination and repair	L	INFORMATION STORAGE AND PROCESSING
gene0367	Chromosome	B4	COG0111	Phosphoglycerate dehydrogenase or related dehydrogenase	Coenzyme transport and metabolism	H	METABOLISM
gene1212	Chromosome	B4	COG0111	Phosphoglycerate dehydrogenase or related dehydrogenase	Coenzyme transport and metabolism	H	METABOLISM
gene0368	Chromosome	B4	COG1739	Putative translation regulator, IMPACT (imprinted ancient) protein family	General function prediction only	R	POORLY CHARACTERIZED
gene0370	Chromosome	B4	COG1640	4-alpha-glucanotransferase	Carbohydrate transport and metabolism	G	METABOLISM
gene1566	Chromosome	B4	COG1640	4-alpha-glucanotransferase	Carbohydrate transport and metabolism	G	METABOLISM
gene0371	Chromosome	B4	COG0102	Ribosomal protein L13	Translation, ribosomal structure and biogenesis	J	INFORMATION STORAGE AND PROCESSING
gene0372	Chromosome	B4	COG0103	Ribosomal protein S9	Translation, ribosomal structure and biogenesis	J	INFORMATION STORAGE AND PROCESSING
gene0373	Chromosome	B4	COG1523	Pullulanase/glycogen debranching enzyme	Carbohydrate transport and metabolism	G	METABOLISM
gene0970	Chromosome	B4	COG1523	Pullulanase/glycogen debranching enzyme	Carbohydrate transport and metabolism	G	METABOLISM
gene1561	Chromosome	B4	COG1523	Pullulanase/glycogen debranching enzyme	Carbohydrate transport and metabolism	G	METABOLISM
gene0374	Chromosome	B4	COG1940	Sugar kinase of the NBD/HSP70 family, may contain an N-terminal HTH domain	Carbohydrate transport and metabolism;Transcription	G;K	METABOLISM;INFORMATION STORAGE AND PROCESSING
gene0520	Chromosome	B4	COG1940	Sugar kinase of the NBD/HSP70 family, may contain an N-terminal HTH domain	Carbohydrate transport and metabolism;Transcription	G;K	METABOLISM;INFORMATION STORAGE AND PROCESSING
gene0686	Chromosome	B4	COG1940	Sugar kinase of the NBD/HSP70 family, may contain an N-terminal HTH domain	Carbohydrate transport and metabolism;Transcription	G;K	METABOLISM;INFORMATION STORAGE AND PROCESSING
gene1601	Chromosome	B4	COG1940	Sugar kinase of the NBD/HSP70 family, may contain an N-terminal HTH domain	Carbohydrate transport and metabolism;Transcription	G;K	METABOLISM;INFORMATION STORAGE AND PROCESSING
gene0375	Chromosome	B4	COG1012	Acyl-CoA reductase or other NAD-dependent aldehyde dehydrogenase	Lipid transport and metabolism	I	METABOLISM
gene0378	Chromosome	B4	COG0051	Ribosomal protein S10	Translation, ribosomal structure and biogenesis	J	INFORMATION STORAGE AND PROCESSING
gene0379	Chromosome	B4	COG0087	Ribosomal protein L3	Translation, ribosomal structure and biogenesis	J	INFORMATION STORAGE AND PROCESSING
gene0380	Chromosome	B4	COG0088	Ribosomal protein L4	Translation, ribosomal structure and biogenesis	J	INFORMATION STORAGE AND PROCESSING
gene0381	Chromosome	B4	COG0089	Ribosomal protein L23	Translation, ribosomal structure and biogenesis	J	INFORMATION STORAGE AND PROCESSING
gene0382	Chromosome	B4	COG0090	Ribosomal protein L2	Translation, ribosomal structure and biogenesis	J	INFORMATION STORAGE AND PROCESSING
gene0383	Chromosome	B4	COG0185	Ribosomal protein S19	Translation, ribosomal structure and biogenesis	J	INFORMATION STORAGE AND PROCESSING
gene0384	Chromosome	B4	COG0091	Ribosomal protein L22	Translation, ribosomal structure and biogenesis	J	INFORMATION STORAGE AND PROCESSING
gene0385	Chromosome	B4	COG0092	Ribosomal protein S3	Translation, ribosomal structure and biogenesis	J	INFORMATION STORAGE AND PROCESSING
gene0386	Chromosome	B4	COG0197	Ribosomal protein L16/L10AE	Translation, ribosomal structure and biogenesis	J	INFORMATION STORAGE AND PROCESSING
gene0387	Chromosome	B4	COG0255	Ribosomal protein L29	Translation, ribosomal structure and biogenesis	J	INFORMATION STORAGE AND PROCESSING
gene0388	Chromosome	B4	COG0186	Ribosomal protein S17	Translation, ribosomal structure and biogenesis	J	INFORMATION STORAGE AND PROCESSING
gene0389	Chromosome	B4	COG0093	Ribosomal protein L14	Translation, ribosomal structure and biogenesis	J	INFORMATION STORAGE AND PROCESSING
gene0390	Chromosome	B4	COG0198	Ribosomal protein L24	Translation, ribosomal structure and biogenesis	J	INFORMATION STORAGE AND PROCESSING
gene0391	Chromosome	B4	COG0094	Ribosomal protein L5	Translation, ribosomal structure and biogenesis	J	INFORMATION STORAGE AND PROCESSING
gene0392	Chromosome	B4	COG0199	Ribosomal protein S14	Translation, ribosomal structure and biogenesis	J	INFORMATION STORAGE AND PROCESSING
gene0393	Chromosome	B4	COG0096	Ribosomal protein S8	Translation, ribosomal structure and biogenesis	J	INFORMATION STORAGE AND PROCESSING
gene0394	Chromosome	B4	COG0097	Ribosomal protein L6P/L9E	Translation, ribosomal structure and biogenesis	J	INFORMATION STORAGE AND PROCESSING
gene0395	Chromosome	B4	COG0256	Ribosomal protein L18	Translation, ribosomal structure and biogenesis	J	INFORMATION STORAGE AND PROCESSING
gene0396	Chromosome	B4	COG0098	Ribosomal protein S5	Translation, ribosomal structure and biogenesis	J	INFORMATION STORAGE AND PROCESSING
gene0397	Chromosome	B4	COG1841	Ribosomal protein L30/L7E	Translation, ribosomal structure and biogenesis	J	INFORMATION STORAGE AND PROCESSING
gene0398	Chromosome	B4	COG0200	Ribosomal protein L15	Translation, ribosomal structure and biogenesis	J	INFORMATION STORAGE AND PROCESSING
gene0399	Chromosome	B4	COG0201	Preprotein translocase subunit SecY	Intracellular trafficking, secretion, and vesicular transport	U	CELLULAR PROCESSES AND SIGNALING
gene0400	Chromosome	B4	COG0563	Adenylate kinase or related kinase	Nucleotide transport and metabolism	F	METABOLISM
gene0956	Chromosome	B4	COG0563	Adenylate kinase or related kinase	Nucleotide transport and metabolism	F	METABOLISM
gene0958	Chromosome	B4	COG0563	Adenylate kinase or related kinase	Nucleotide transport and metabolism	F	METABOLISM
gene0401	Chromosome	B4	COG0361	Translation initiation factor IF-1	Translation, ribosomal structure and biogenesis	J	INFORMATION STORAGE AND PROCESSING
gene0402	Chromosome	B4	COG0257	Ribosomal protein L36	Translation, ribosomal structure and biogenesis	J	INFORMATION STORAGE AND PROCESSING
gene0403	Chromosome	B4	COG0099	Ribosomal protein S13	Translation, ribosomal structure and biogenesis	J	INFORMATION STORAGE AND PROCESSING
gene0404	Chromosome	B4	COG0100	Ribosomal protein S11	Translation, ribosomal structure and biogenesis	J	INFORMATION STORAGE AND PROCESSING
gene0405	Chromosome	B4	COG0202	DNA-directed RNA polymerase, alpha subunit/40 kD subunit	Transcription	K	INFORMATION STORAGE AND PROCESSING
gene0406	Chromosome	B4	COG0203	Ribosomal protein L17	Translation, ribosomal structure and biogenesis	J	INFORMATION STORAGE AND PROCESSING
gene0407	Chromosome	B4	COG0101	tRNA U38,U39,U40 pseudouridine synthase TruA	Translation, ribosomal structure and biogenesis	J	INFORMATION STORAGE AND PROCESSING
gene0410	Chromosome	B4	COG0195	Transcription antitermination factor NusA, contains S1 and KH domains	Transcription	K	INFORMATION STORAGE AND PROCESSING
gene0411	Chromosome	B4	COG0532	Translation initiation factor IF-2, a GTPase	Translation, ribosomal structure and biogenesis	J	INFORMATION STORAGE AND PROCESSING
gene0412	Chromosome	B4	COG0858	Ribosome-binding factor RbfA	Translation, ribosomal structure and biogenesis	J	INFORMATION STORAGE AND PROCESSING
gene0413	Chromosome	B4	COG0130	tRNA U55 pseudouridine synthase TruB, may also work on U342 of tmRNA	Translation, ribosomal structure and biogenesis	J	INFORMATION STORAGE AND PROCESSING
gene0414	Chromosome	B4	COG0196	FAD synthase	Coenzyme transport and metabolism	H	METABOLISM
gene0415	Chromosome	B4	COG1066	DNA repair protein RadA/Sms, contains AAA+ ATPase domain	Replication, recombination and repair	L	INFORMATION STORAGE AND PROCESSING
gene0418	Chromosome	B4	COG0120	Ribose 5-phosphate isomerase	Carbohydrate transport and metabolism	G	METABOLISM
gene0419	Chromosome	B4	COG0328	Ribonuclease HI	Replication, recombination and repair	L	INFORMATION STORAGE AND PROCESSING
gene0421	Chromosome	B4	COG0172	Seryl-tRNA synthetase	Translation, ribosomal structure and biogenesis	J	INFORMATION STORAGE AND PROCESSING
gene0422	Chromosome	B4	COG1597	Phosphatidylglycerol kinase, diacylglycerol kinase family	Lipid transport and metabolism;General function prediction only	I;R	METABOLISM;POORLY CHARACTERIZED
gene0423	Chromosome	B4	COG0033	Phosphoglucomutase/phosphomannomutase	Carbohydrate transport and metabolism	G	METABOLISM
gene0427	Chromosome	B4	COG2197	DNA-binding response regulator, NarL/FixJ family, contains REC and HTH domains	Signal transduction mechanisms;Transcription	T;K	CELLULAR PROCESSES AND SIGNALING;INFORMATION STORAGE AND PROCESSING
gene0549	Chromosome	B4	COG2197	DNA-binding response regulator, NarL/FixJ family, contains REC and HTH domains	Signal transduction mechanisms;Transcription	T;K	CELLULAR PROCESSES AND SIGNALING;INFORMATION STORAGE AND PROCESSING
gene1051	Chromosome	B4	COG2197	DNA-binding response regulator, NarL/FixJ family, contains REC and HTH domains	Signal transduction mechanisms;Transcription	T;K	CELLULAR PROCESSES AND SIGNALING;INFORMATION STORAGE AND PROCESSING
gene1125	Chromosome	B4	COG2197	DNA-binding response regulator, NarL/FixJ family, contains REC and HTH domains	Signal transduction mechanisms;Transcription	T;K	CELLULAR PROCESSES AND SIGNALING;INFORMATION STORAGE AND PROCESSING
gene1172	Chromosome	B4	COG2197	DNA-binding response regulator, NarL/FixJ family, contains REC and HTH domains	Signal transduction mechanisms;Transcription	T;K	CELLULAR PROCESSES AND SIGNALING;INFORMATION STORAGE AND PROCESSING
gene0428	Chromosome	B4	COG1983	Phage shock protein PspC (stress-responsive transcriptional regulator)	Transcription;Signal transduction mechanisms	K;T	INFORMATION STORAGE AND PROCESSING;CELLULAR PROCESSES AND SIGNALING
gene0429	Chromosome	B4	COG1983	Phage shock protein PspC (stress-responsive transcriptional regulator)	Transcription;Signal transduction mechanisms	K;T	INFORMATION STORAGE AND PROCESSING;CELLULAR PROCESSES AND SIGNALING
gene1050	Chromosome	B4	COG4585	Signal transduction histidine kinase ComP	Signal transduction mechanisms	T	CELLULAR PROCESSES AND SIGNALING
gene1124	Chromosome	B4	COG4585	Signal transduction histidine kinase ComP	Signal transduction mechanisms	T	CELLULAR PROCESSES AND SIGNALING
gene0431	Chromosome	B4	COG0626	Cystathionine beta-lyase/cystathionine gamma-synthase	Amino acid transport and metabolism	E	METABOLISM
gene0559	Chromosome	B4	COG0626	Cystathionine beta-lyase/cystathionine gamma-synthase	Amino acid transport and metabolism	E	METABOLISM
gene0432	Chromosome	B4	COG2873	O-acetylhomoserine/O-acetylserine sulfhydrylase, pyridoxal phosphate-dependent	Amino acid transport and metabolism	E	METABOLISM
gene0433	Chromosome	B4	COG2873	O-acetylhomoserine/O-acetylserine sulfhydrylase, pyridoxal phosphate-dependent	Amino acid transport and metabolism	E	METABOLISM
gene0503	Chromosome	B4	COG2873	O-acetylhomoserine/O-acetylserine sulfhydrylase, pyridoxal phosphate-dependent	Amino acid transport and metabolism	E	METABOLISM
gene1057	Chromosome	B4	COG2873	O-acetylhomoserine/O-acetylserine sulfhydrylase, pyridoxal phosphate-dependent	Amino acid transport and metabolism	E	METABOLISM
gene0435	Chromosome	B4	COG1190	Lysyl-tRNA synthetase (class II)	Translation, ribosomal structure and biogenesis	J	INFORMATION STORAGE AND PROCESSING
gene0437	Chromosome	B4	COG0308	Aminopeptidase N, contains DUF3458 domain	Amino acid transport and metabolism	E	METABOLISM
gene1332	Chromosome	B4	COG0308	Aminopeptidase N, contains DUF3458 domain	Amino acid transport and metabolism	E	METABOLISM
gene0440	Chromosome	B4	COG2939	Carboxypeptidase C (cathepsin A)	Amino acid transport and metabolism	E	METABOLISM
gene0442	Chromosome	B4	COG1575	1,4-dihydroxy-2-naphthoate polyprenyltransferase	Coenzyme transport and metabolism	H	METABOLISM
gene0443	Chromosome	B4	COG0588	Phosphoglycerate mutase (BPG-dependent)	Carbohydrate transport and metabolism	G	METABOLISM
gene0444	Chromosome	B4	COG4716	Myosin-crossreactive antigen (function unknown)	Function unknown	S	POORLY CHARACTERIZED
gene0445	Chromosome	B4	COG0604	NADPH:quinone reductase or related Zn-dependent oxidoreductase	Energy production and conversion;General function prediction only	C;R	METABOLISM;POORLY CHARACTERIZED
gene0446	Chromosome	B4	COG0604	NADPH:quinone reductase or related Zn-dependent oxidoreductase	Energy production and conversion;General function prediction only	C;R	METABOLISM;POORLY CHARACTERIZED
gene0447	Chromosome	B4	COG1482	Mannose-6-phosphate isomerase, class I	Carbohydrate transport and metabolism	G	METABOLISM
gene0449	Chromosome	B4	COG0642	Signal transduction histidine kinase	Signal transduction mechanisms	T	CELLULAR PROCESSES AND SIGNALING
gene0656	Chromosome	B4	COG0642	Signal transduction histidine kinase	Signal transduction mechanisms	T	CELLULAR PROCESSES AND SIGNALING
gene0991	Chromosome	B4	COG0642	Signal transduction histidine kinase	Signal transduction mechanisms	T	CELLULAR PROCESSES AND SIGNALING
gene0450	Chromosome	B4	COG0704	Phosphate uptake regulator PhoU	Inorganic ion transport and metabolism	P	METABOLISM
gene0451	Chromosome	B4	COG1932	Phosphoserine aminotransferase	Coenzyme transport and metabolism;Amino acid transport and metabolism	H;E	METABOLISM;METABOLISM
gene0452	Chromosome	B4	COG3942	Surface antigen	Cell wall/membrane/envelope biogenesis	M	CELLULAR PROCESSES AND SIGNALING
gene0542	Chromosome	B4	COG3942	Surface antigen	Cell wall/membrane/envelope biogenesis	M	CELLULAR PROCESSES AND SIGNALING
gene0453	Chromosome	B4	COG0791	Cell wall-associated hydrolase, NlpC_P60 family	Cell wall/membrane/envelope biogenesis	M	CELLULAR PROCESSES AND SIGNALING
gene0454	Chromosome	B4	COG0589	Nucleotide-binding universal stress protein, UspA family	Signal transduction mechanisms	T	CELLULAR PROCESSES AND SIGNALING
gene0660	Chromosome	B4	COG0589	Nucleotide-binding universal stress protein, UspA family	Signal transduction mechanisms	T	CELLULAR PROCESSES AND SIGNALING
gene0455	Chromosome	B4	COG1765	Uncharacterized OsmC-related protein	General function prediction only	R	POORLY CHARACTERIZED
gene0456	Chromosome	B4	COG0207	Thymidylate synthase	Nucleotide transport and metabolism	F	METABOLISM
gene0457	Chromosome	B4	COG0262	Dihydrofolate reductase	Coenzyme transport and metabolism	H	METABOLISM
gene0458	Chromosome	B4	COG0394	Protein-tyrosine-phosphatase	Signal transduction mechanisms	T	CELLULAR PROCESSES AND SIGNALING
gene1413	Chromosome	B4	COG0394	Protein-tyrosine-phosphatase	Signal transduction mechanisms	T	CELLULAR PROCESSES AND SIGNALING
gene0459	Chromosome	B4	COG1087	UDP-glucose 4-epimerase	Cell wall/membrane/envelope biogenesis	M	CELLULAR PROCESSES AND SIGNALING
gene0460	Chromosome	B4	COG0220	tRNA G46 N7-methylase TrmB	Translation, ribosomal structure and biogenesis	J	INFORMATION STORAGE AND PROCESSING
gene0462	Chromosome	B4	COG1434	Lipid carrier protein ElyC involved in cell wall biogenesis, DUF218 family	Cell wall/membrane/envelope biogenesis	M	CELLULAR PROCESSES AND SIGNALING
gene0464	Chromosome	B4	COG3642	tRNA A-37 threonylcarbamoyl transferase component Bud32	Translation, ribosomal structure and biogenesis	J	INFORMATION STORAGE AND PROCESSING
gene0465	Chromosome	B4	COG3593	Predicted ATP-dependent endonuclease of the OLD family, contains P-loop ATPase and TOPRIM domains	Replication, recombination and repair	L	INFORMATION STORAGE AND PROCESSING
gene0467	Chromosome	B4	COG4487	Uncharacterized conserved protein, contains DUF2130 domain	Function unknown	S	POORLY CHARACTERIZED
gene0470	Chromosome	B4	COG4913	Uncharacterized conserved protein, contains a C-terminal ATPase domain	Function unknown	S	POORLY CHARACTERIZED
gene0471	Chromosome	B4	COG4924	Uncharacterized conserved protein	Function unknown	S	POORLY CHARACTERIZED
gene0473	Chromosome	B4	COG3189	Uncharacterized conserved protein YeaO, DUF488 family	Function unknown	S	POORLY CHARACTERIZED
gene0480	Chromosome	B4	COG0652	Peptidyl-prolyl cis-trans isomerase (rotamase) - cyclophilin family	Posttranslational modification, protein turnover, chaperones	O	CELLULAR PROCESSES AND SIGNALING
gene1085	Chromosome	B4	COG0652	Peptidyl-prolyl cis-trans isomerase (rotamase) - cyclophilin family	Posttranslational modification, protein turnover, chaperones	O	CELLULAR PROCESSES AND SIGNALING
gene0481	Chromosome	B4	COG1653	ABC-type glycerol-3-phosphate transport system, periplasmic component	Carbohydrate transport and metabolism	G	METABOLISM
gene0512	Chromosome	B4	COG1653	ABC-type glycerol-3-phosphate transport system, periplasmic component	Carbohydrate transport and metabolism	G	METABOLISM
gene1130	Chromosome	B4	COG1653	ABC-type glycerol-3-phosphate transport system, periplasmic component	Carbohydrate transport and metabolism	G	METABOLISM
gene1572	Chromosome	B4	COG1653	ABC-type glycerol-3-phosphate transport system, periplasmic component	Carbohydrate transport and metabolism	G	METABOLISM
gene1600	Chromosome	B4	COG1653	ABC-type glycerol-3-phosphate transport system, periplasmic component	Carbohydrate transport and metabolism	G	METABOLISM
gene0483	Chromosome	B4	COG0395	ABC-type glycerol-3-phosphate transport system, permease component	Carbohydrate transport and metabolism	G	METABOLISM
gene0514	Chromosome	B4	COG0395	ABC-type glycerol-3-phosphate transport system, permease component	Carbohydrate transport and metabolism	G	METABOLISM
gene1425	Chromosome	B4	COG0395	ABC-type glycerol-3-phosphate transport system, permease component	Carbohydrate transport and metabolism	G	METABOLISM
gene1568	Chromosome	B4	COG0395	ABC-type glycerol-3-phosphate transport system, permease component	Carbohydrate transport and metabolism	G	METABOLISM
gene1598	Chromosome	B4	COG0395	ABC-type glycerol-3-phosphate transport system, permease component	Carbohydrate transport and metabolism	G	METABOLISM
gene0484	Chromosome	B4	COG1175	ABC-type sugar transport system, permease component	Carbohydrate transport and metabolism	G	METABOLISM
gene0513	Chromosome	B4	COG1175	ABC-type sugar transport system, permease component	Carbohydrate transport and metabolism	G	METABOLISM
gene1563	Chromosome	B4	COG1175	ABC-type sugar transport system, permease component	Carbohydrate transport and metabolism	G	METABOLISM
gene1569	Chromosome	B4	COG1175	ABC-type sugar transport system, permease component	Carbohydrate transport and metabolism	G	METABOLISM
gene1599	Chromosome	B4	COG1175	ABC-type sugar transport system, permease component	Carbohydrate transport and metabolism	G	METABOLISM
gene0489	Chromosome	B4	COG1215	Glycosyltransferase, catalytic subunit of cellulose synthase and poly-beta-1,6-N-acetylglucosamine synthase	Cell motility	N	CELLULAR PROCESSES AND SIGNALING
gene0491	Chromosome	B4	COG1215	Glycosyltransferase, catalytic subunit of cellulose synthase and poly-beta-1,6-N-acetylglucosamine synthase	Cell motility	N	CELLULAR PROCESSES AND SIGNALING
gene1510	Chromosome	B4	COG1215	Glycosyltransferase, catalytic subunit of cellulose synthase and poly-beta-1,6-N-acetylglucosamine synthase	Cell motility	N	CELLULAR PROCESSES AND SIGNALING
gene0490	Chromosome	B4	COG0628	Predicted PurR-regulated permease PerM	General function prediction only	R	POORLY CHARACTERIZED
gene0492	Chromosome	B4	COG1131	ABC-type multidrug transport system, ATPase component	Defense mechanisms	V	CELLULAR PROCESSES AND SIGNALING
gene0688	Chromosome	B4	COG1131	ABC-type multidrug transport system, ATPase component	Defense mechanisms	V	CELLULAR PROCESSES AND SIGNALING
gene0772	Chromosome	B4	COG1131	ABC-type multidrug transport system, ATPase component	Defense mechanisms	V	CELLULAR PROCESSES AND SIGNALING
gene0950	Chromosome	B4	COG1131	ABC-type multidrug transport system, ATPase component	Defense mechanisms	V	CELLULAR PROCESSES AND SIGNALING
gene1123	Chromosome	B4	COG1131	ABC-type multidrug transport system, ATPase component	Defense mechanisms	V	CELLULAR PROCESSES AND SIGNALING
gene1479	Chromosome	B4	COG1131	ABC-type multidrug transport system, ATPase component	Defense mechanisms	V	CELLULAR PROCESSES AND SIGNALING
gene0494	Chromosome	B4	COG2027	D-alanyl-D-alanine carboxypeptidase	Cell wall/membrane/envelope biogenesis	M	CELLULAR PROCESSES AND SIGNALING
gene0495	Chromosome	B4	COG0037	tRNA(Ile)-lysidine synthase TilS/MesJ	Translation, ribosomal structure and biogenesis	J	INFORMATION STORAGE AND PROCESSING
gene0496	Chromosome	B4	COG0634	Hypoxanthine-guanine phosphoribosyltransferase	Nucleotide transport and metabolism	F	METABOLISM
gene0497	Chromosome	B4	COG0465	ATP-dependent Zn proteases	Posttranslational modification, protein turnover, chaperones	O	CELLULAR PROCESSES AND SIGNALING
gene0498	Chromosome	B4	COG0801	7,8-dihydro-6-hydroxymethylpterin pyrophosphokinase (folate biosynthesis)	Coenzyme transport and metabolism	H	METABOLISM
gene0500	Chromosome	B4	COG1946	Acyl-CoA thioesterase	Lipid transport and metabolism	I	METABOLISM
gene0502	Chromosome	B4	COG0242	Peptide deformylase	Translation, ribosomal structure and biogenesis	J	INFORMATION STORAGE AND PROCESSING
gene0764	Chromosome	B4	COG0242	Peptide deformylase	Translation, ribosomal structure and biogenesis	J	INFORMATION STORAGE AND PROCESSING
gene1330	Chromosome	B4	COG0242	Peptide deformylase	Translation, ribosomal structure and biogenesis	J	INFORMATION STORAGE AND PROCESSING
gene0504	Chromosome	B4	COG4721	ABC-type thiamine/hydroxymethylpyrimidine transport system, permease component	Coenzyme transport and metabolism	H	METABOLISM
gene0693	Chromosome	B4	COG4721	ABC-type thiamine/hydroxymethylpyrimidine transport system, permease component	Coenzyme transport and metabolism	H	METABOLISM
gene0703	Chromosome	B4	COG4721	ABC-type thiamine/hydroxymethylpyrimidine transport system, permease component	Coenzyme transport and metabolism	H	METABOLISM
gene0508	Chromosome	B4	COG0254	Ribosomal protein L31	Translation, ribosomal structure and biogenesis	J	INFORMATION STORAGE AND PROCESSING
gene0521	Chromosome	B4	COG0254	Ribosomal protein L31	Translation, ribosomal structure and biogenesis	J	INFORMATION STORAGE AND PROCESSING
gene0509	Chromosome	B4	COG2115	Xylose isomerase	Carbohydrate transport and metabolism	G	METABOLISM
gene0510	Chromosome	B4	COG3507	Beta-xylosidase	Carbohydrate transport and metabolism	G	METABOLISM
gene0515	Chromosome	B4	COG3507	Beta-xylosidase	Carbohydrate transport and metabolism	G	METABOLISM
gene0518	Chromosome	B4	COG3507	Beta-xylosidase	Carbohydrate transport and metabolism	G	METABOLISM
gene0517	Chromosome	B4	COG2272	Carboxylesterase type B	Lipid transport and metabolism	I	METABOLISM
gene0522	Chromosome	B4	COG0216	Protein chain release factor RF1	Translation, ribosomal structure and biogenesis	J	INFORMATION STORAGE AND PROCESSING
gene0523	Chromosome	B4	COG2890	Methylase of polypeptide chain release factors	Translation, ribosomal structure and biogenesis	J	INFORMATION STORAGE AND PROCESSING
gene0524	Chromosome	B4	COG0009	tRNA A37 threonylcarbamoyladenosine synthetase subunit TsaC/SUA5/YrdC	Translation, ribosomal structure and biogenesis	J	INFORMATION STORAGE AND PROCESSING
gene0525	Chromosome	B4	COG0472	UDP-N-acetylmuramyl pentapeptide phosphotransferase/UDP-N-acetylglucosamine-1-phosphate transferase	Cell wall/membrane/envelope biogenesis	M	CELLULAR PROCESSES AND SIGNALING
gene1204	Chromosome	B4	COG0472	UDP-N-acetylmuramyl pentapeptide phosphotransferase/UDP-N-acetylglucosamine-1-phosphate transferase	Cell wall/membrane/envelope biogenesis	M	CELLULAR PROCESSES AND SIGNALING
gene0526	Chromosome	B4	COG0516	IMP dehydrogenase/GMP reductase	Nucleotide transport and metabolism	F	METABOLISM
gene0761	Chromosome	B4	COG0516	IMP dehydrogenase/GMP reductase	Nucleotide transport and metabolism	F	METABOLISM
gene0527	Chromosome	B4	COG1949	Oligoribonuclease (3'-5' exoribonuclease)	RNA processing and modification	A	INFORMATION STORAGE AND PROCESSING
gene0528	Chromosome	B4	COG0561	Hydroxymethylpyrimidine pyrophosphatase and other HAD family phosphatases	Coenzyme transport and metabolism;General function prediction only	H;R	METABOLISM;POORLY CHARACTERIZED
gene0840	Chromosome	B4	COG0561	Hydroxymethylpyrimidine pyrophosphatase and other HAD family phosphatases	Coenzyme transport and metabolism;General function prediction only	H;R	METABOLISM;POORLY CHARACTERIZED
gene0993	Chromosome	B4	COG0561	Hydroxymethylpyrimidine pyrophosphatase and other HAD family phosphatases	Coenzyme transport and metabolism;General function prediction only	H;R	METABOLISM;POORLY CHARACTERIZED
gene0529	Chromosome	B4	COG0507	ATP-dependent exoDNAse (exonuclease V), alpha subunit, helicase superfamily I	Replication, recombination and repair	L	INFORMATION STORAGE AND PROCESSING
gene0531	Chromosome	B4	COG0442	Prolyl-tRNA synthetase	Translation, ribosomal structure and biogenesis	J	INFORMATION STORAGE AND PROCESSING
gene0532	Chromosome	B4	COG0629	Single-stranded DNA-binding protein	Replication, recombination and repair	L	INFORMATION STORAGE AND PROCESSING
gene1499	Chromosome	B4	COG0629	Single-stranded DNA-binding protein	Replication, recombination and repair	L	INFORMATION STORAGE AND PROCESSING
gene0533	Chromosome	B4	COG3590	Predicted metalloendopeptidase	Posttranslational modification, protein turnover, chaperones	O	CELLULAR PROCESSES AND SIGNALING
gene0535	Chromosome	B4	COG0024	Methionine aminopeptidase	Translation, ribosomal structure and biogenesis	J	INFORMATION STORAGE AND PROCESSING
gene0536	Chromosome	B4	COG0372	Citrate synthase	Energy production and conversion	C	METABOLISM
gene0537	Chromosome	B4	COG1576	23S rRNA pseudoU1915 N3-methylase RlmH	Translation, ribosomal structure and biogenesis	J	INFORMATION STORAGE AND PROCESSING
gene0538	Chromosome	B4	COG2171	Tetrahydrodipicolinate N-succinyltransferase	Amino acid transport and metabolism	E	METABOLISM
gene0539	Chromosome	B4	COG1186	Protein chain release factor PrfB	Translation, ribosomal structure and biogenesis	J	INFORMATION STORAGE AND PROCESSING
gene0540	Chromosome	B4	COG2884	Cell division ATPase FtsE	Cell cycle control, cell division, chromosome partitioning	D	CELLULAR PROCESSES AND SIGNALING
gene0541	Chromosome	B4	COG2177	Cell division protein FtsX	Cell cycle control, cell division, chromosome partitioning	D	CELLULAR PROCESSES AND SIGNALING
gene0543	Chromosome	B4	COG0691	tmRNA-binding protein	Posttranslational modification, protein turnover, chaperones	O	CELLULAR PROCESSES AND SIGNALING
gene0544	Chromosome	B4	COG0834	ABC-type amino acid transport/signal transduction system, periplasmic component/domain	Amino acid transport and metabolism;Signal transduction mechanisms	E;T	METABOLISM;CELLULAR PROCESSES AND SIGNALING
gene0545	Chromosome	B4	COG0834	ABC-type amino acid transport/signal transduction system, periplasmic component/domain	Amino acid transport and metabolism;Signal transduction mechanisms	E;T	METABOLISM;CELLULAR PROCESSES AND SIGNALING
gene0667	Chromosome	B4	COG0834	ABC-type amino acid transport/signal transduction system, periplasmic component/domain	Amino acid transport and metabolism;Signal transduction mechanisms	E;T	METABOLISM;CELLULAR PROCESSES AND SIGNALING
gene0745	Chromosome	B4	COG0834	ABC-type amino acid transport/signal transduction system, periplasmic component/domain	Amino acid transport and metabolism;Signal transduction mechanisms	E;T	METABOLISM;CELLULAR PROCESSES AND SIGNALING
gene1269	Chromosome	B4	COG0834	ABC-type amino acid transport/signal transduction system, periplasmic component/domain	Amino acid transport and metabolism;Signal transduction mechanisms	E;T	METABOLISM;CELLULAR PROCESSES AND SIGNALING
gene0546	Chromosome	B4	COG0765	ABC-type amino acid transport system, permease component	Amino acid transport and metabolism	E	METABOLISM
gene0668	Chromosome	B4	COG0765	ABC-type amino acid transport system, permease component	Amino acid transport and metabolism	E	METABOLISM
gene0669	Chromosome	B4	COG0765	ABC-type amino acid transport system, permease component	Amino acid transport and metabolism	E	METABOLISM
gene1271	Chromosome	B4	COG0765	ABC-type amino acid transport system, permease component	Amino acid transport and metabolism	E	METABOLISM
gene1272	Chromosome	B4	COG0765	ABC-type amino acid transport system, permease component	Amino acid transport and metabolism	E	METABOLISM
gene0547	Chromosome	B4	COG1126	ABC-type polar amino acid transport system, ATPase component	Amino acid transport and metabolism	E	METABOLISM
gene0666	Chromosome	B4	COG1126	ABC-type polar amino acid transport system, ATPase component	Amino acid transport and metabolism	E	METABOLISM
gene1270	Chromosome	B4	COG1126	ABC-type polar amino acid transport system, ATPase component	Amino acid transport and metabolism	E	METABOLISM
gene0550	Chromosome	B4	COG0449	Glucosamine 6-phosphate synthetase, contains amidotransferase and phosphosugar isomerase domains	Cell wall/membrane/envelope biogenesis	M	CELLULAR PROCESSES AND SIGNALING
gene0551	Chromosome	B4	COG0564	Pseudouridine synthase RluA, 23S rRNA- or tRNA-specific	Translation, ribosomal structure and biogenesis	J	INFORMATION STORAGE AND PROCESSING
gene1231	Chromosome	B4	COG0564	Pseudouridine synthase RluA, 23S rRNA- or tRNA-specific	Translation, ribosomal structure and biogenesis	J	INFORMATION STORAGE AND PROCESSING
gene0553	Chromosome	B4	COG1521	Pantothenate kinase type III	Coenzyme transport and metabolism	H	METABOLISM
gene0554	Chromosome	B4	COG0747	ABC-type transport system, periplasmic component	Amino acid transport and metabolism	E	METABOLISM
gene1197	Chromosome	B4	COG0747	ABC-type transport system, periplasmic component	Amino acid transport and metabolism	E	METABOLISM
gene1198	Chromosome	B4	COG0747	ABC-type transport system, periplasmic component	Amino acid transport and metabolism	E	METABOLISM
gene1466	Chromosome	B4	COG0747	ABC-type transport system, periplasmic component	Amino acid transport and metabolism	E	METABOLISM
gene0555	Chromosome	B4	COG0601	ABC-type dipeptide/oligopeptide/nickel transport system, permease component	Amino acid transport and metabolism;Inorganic ion transport and metabolism	E;P	METABOLISM;METABOLISM
gene1145	Chromosome	B4	COG0601	ABC-type dipeptide/oligopeptide/nickel transport system, permease component	Amino acid transport and metabolism;Inorganic ion transport and metabolism	E;P	METABOLISM;METABOLISM
gene1196	Chromosome	B4	COG0601	ABC-type dipeptide/oligopeptide/nickel transport system, permease component	Amino acid transport and metabolism;Inorganic ion transport and metabolism	E;P	METABOLISM;METABOLISM
gene0556	Chromosome	B4	COG1173	ABC-type dipeptide/oligopeptide/nickel transport system, permease component	Amino acid transport and metabolism;Inorganic ion transport and metabolism	E;P	METABOLISM;METABOLISM
gene1144	Chromosome	B4	COG1173	ABC-type dipeptide/oligopeptide/nickel transport system, permease component	Amino acid transport and metabolism;Inorganic ion transport and metabolism	E;P	METABOLISM;METABOLISM
gene1195	Chromosome	B4	COG1173	ABC-type dipeptide/oligopeptide/nickel transport system, permease component	Amino acid transport and metabolism;Inorganic ion transport and metabolism	E;P	METABOLISM;METABOLISM
gene0557	Chromosome	B4	COG0444	ABC-type dipeptide/oligopeptide/nickel transport system, ATPase component	Amino acid transport and metabolism;Inorganic ion transport and metabolism	E;P	METABOLISM;METABOLISM
gene0560	Chromosome	B4	COG0031	Cysteine synthase	Amino acid transport and metabolism	E	METABOLISM
gene0561	Chromosome	B4	COG0514	Superfamily II DNA helicase RecQ	Replication, recombination and repair	L	INFORMATION STORAGE AND PROCESSING
gene0566	Chromosome	B4	COG4283	Uncharacterized conserved protein DfsB/IRC4, DUF1706 (PF08020) domain	General function prediction only	R	POORLY CHARACTERIZED
gene0567	Chromosome	B4	COG4283	Uncharacterized conserved protein DfsB/IRC4, DUF1706 (PF08020) domain	General function prediction only	R	POORLY CHARACTERIZED
gene0571	Chromosome	B4	COG0494	8-oxo-dGTP pyrophosphatase MutT and related house-cleaning NTP pyrophosphohydrolases, NUDIX family	Defense mechanisms	V	CELLULAR PROCESSES AND SIGNALING
gene0971	Chromosome	B4	COG0494	8-oxo-dGTP pyrophosphatase MutT and related house-cleaning NTP pyrophosphohydrolases, NUDIX family	Defense mechanisms	V	CELLULAR PROCESSES AND SIGNALING
gene0976	Chromosome	B4	COG0494	8-oxo-dGTP pyrophosphatase MutT and related house-cleaning NTP pyrophosphohydrolases, NUDIX family	Defense mechanisms	V	CELLULAR PROCESSES AND SIGNALING
gene0572	Chromosome	B4	COG1061	Superfamily II DNA or RNA helicase	Transcription;Replication, recombination and repair	K;L	INFORMATION STORAGE AND PROCESSING;INFORMATION STORAGE AND PROCESSING
gene0573	Chromosome	B4	COG3177	Fic family protein	Transcription	K	INFORMATION STORAGE AND PROCESSING
gene0574	Chromosome	B4	COG1479	DNAse/DNA nickase specific for phosphorothioated or glycosylated phage DNA, GmrSD/DndB/SspE family, contains DUF262 and HNH nuclease domains	Defense mechanisms	V	CELLULAR PROCESSES AND SIGNALING
gene1126	Chromosome	B4	COG1479	DNAse/DNA nickase specific for phosphorothioated or glycosylated phage DNA, GmrSD/DndB/SspE family, contains DUF262 and HNH nuclease domains	Defense mechanisms	V	CELLULAR PROCESSES AND SIGNALING
gene1132	Chromosome	B4	COG1479	DNAse/DNA nickase specific for phosphorothioated or glycosylated phage DNA, GmrSD/DndB/SspE family, contains DUF262 and HNH nuclease domains	Defense mechanisms	V	CELLULAR PROCESSES AND SIGNALING
gene0575	Chromosome	B4	COG3600	Uncharacterized phage-associated protein, contains DUF4065 domain	Mobilome: prophages, transposons	X	CELLULAR PROCESSES AND SIGNALING
gene0578	Chromosome	B4	COG3752	Steroid 5-alpha reductase family enzyme	General function prediction only	R	POORLY CHARACTERIZED
gene0579	Chromosome	B4	COG0371	Glycerol dehydrogenase or related enzyme, iron-containing ADH family	Energy production and conversion	C	METABOLISM
gene0580	Chromosome	B4	COG1854	S-ribosylhomocysteine lyase LuxS, autoinducer biosynthesis	Signal transduction mechanisms	T	CELLULAR PROCESSES AND SIGNALING
gene0582	Chromosome	B4	COG0787	Alanine racemase	Cell wall/membrane/envelope biogenesis	M	CELLULAR PROCESSES AND SIGNALING
gene0583	Chromosome	B4	COG0358	DNA primase (bacterial type)	Replication, recombination and repair	L	INFORMATION STORAGE AND PROCESSING
gene0584	Chromosome	B4	COG1055	Na+/H+ antiporter NhaD or related arsenite permease	Inorganic ion transport and metabolism	P	METABOLISM
gene0586	Chromosome	B4	COG1154	Deoxyxylulose-5-phosphate synthase	Coenzyme transport and metabolism;Lipid transport and metabolism	H;I	METABOLISM;METABOLISM
gene0587	Chromosome	B4	COG0041	Phosphoribosylcarboxyaminoimidazole (NCAIR) mutase	Nucleotide transport and metabolism	F	METABOLISM
gene0588	Chromosome	B4	COG0026	Phosphoribosylaminoimidazole carboxylase (NCAIR synthetase)	Nucleotide transport and metabolism	F	METABOLISM
gene0589	Chromosome	B4	COG0735	Fe2+ or Zn2+ uptake regulation protein Fur/Zur	Inorganic ion transport and metabolism	P	METABOLISM
gene0590	Chromosome	B4	COG2898	Lysylphosphatidylglycerol synthetase MprF, lysyl-tRNA-binding C-terminal domain	Lipid transport and metabolism	I	METABOLISM
gene0591	Chromosome	B4	COG2382	Enterochelin esterase or related enzyme	Inorganic ion transport and metabolism	P	METABOLISM
gene0592	Chromosome	B4	COG0151	Phosphoribosylamine-glycine ligase	Nucleotide transport and metabolism	F	METABOLISM
gene0593	Chromosome	B4	COG0150	Phosphoribosylaminoimidazole (AIR) synthetase	Nucleotide transport and metabolism	F	METABOLISM
gene0594	Chromosome	B4	COG0034	Glutamine phosphoribosylpyrophosphate amidotransferase	Nucleotide transport and metabolism	F	METABOLISM
gene0597	Chromosome	B4	COG3597	Uncharacterized conserved protein, DUF697 family	Function unknown	S	POORLY CHARACTERIZED
gene0599	Chromosome	B4	COG3467	Nitroimidazole reductase NimA or a related FMN-containing flavoprotein, pyridoxamine 5'-phosphate oxidase superfamily	Defense mechanisms	V	CELLULAR PROCESSES AND SIGNALING
gene0606	Chromosome	B4	COG4260	Membrane protease subunit, stomatin/prohibitin family, contains C-terminal Zn-ribbon domain	Posttranslational modification, protein turnover, chaperones	O	CELLULAR PROCESSES AND SIGNALING
gene0607	Chromosome	B4	COG0046	Phosphoribosylformylglycinamidine (FGAM) synthase, synthetase domain	Nucleotide transport and metabolism	F	METABOLISM
gene0608	Chromosome	B4	COG0152	Phosphoribosylaminoimidazole-succinocarboxamide synthase	Nucleotide transport and metabolism	F	METABOLISM
gene0609	Chromosome	B4	COG0027	Formate-dependent phosphoribosylglycinamide formyltransferase (GAR transformylase)	Nucleotide transport and metabolism	F	METABOLISM
gene0610	Chromosome	B4	COG0438	Glycosyltransferase involved in cell wall bisynthesis	Cell wall/membrane/envelope biogenesis	M	CELLULAR PROCESSES AND SIGNALING
gene0816	Chromosome	B4	COG0438	Glycosyltransferase involved in cell wall bisynthesis	Cell wall/membrane/envelope biogenesis	M	CELLULAR PROCESSES AND SIGNALING
gene0881	Chromosome	B4	COG0438	Glycosyltransferase involved in cell wall bisynthesis	Cell wall/membrane/envelope biogenesis	M	CELLULAR PROCESSES AND SIGNALING
gene1097	Chromosome	B4	COG0438	Glycosyltransferase involved in cell wall bisynthesis	Cell wall/membrane/envelope biogenesis	M	CELLULAR PROCESSES AND SIGNALING
gene0611	Chromosome	B4	COG2008	Threonine aldolase	Amino acid transport and metabolism	E	METABOLISM
gene0613	Chromosome	B4	COG0048	Ribosomal protein S12	Translation, ribosomal structure and biogenesis	J	INFORMATION STORAGE AND PROCESSING
gene0614	Chromosome	B4	COG0049	Ribosomal protein S7	Translation, ribosomal structure and biogenesis	J	INFORMATION STORAGE AND PROCESSING
gene0615	Chromosome	B4	COG0480	Translation elongation factor EF-G, a GTPase	Translation, ribosomal structure and biogenesis	J	INFORMATION STORAGE AND PROCESSING
gene0960	Chromosome	B4	COG0480	Translation elongation factor EF-G, a GTPase	Translation, ribosomal structure and biogenesis	J	INFORMATION STORAGE AND PROCESSING
gene1286	Chromosome	B4	COG0480	Translation elongation factor EF-G, a GTPase	Translation, ribosomal structure and biogenesis	J	INFORMATION STORAGE AND PROCESSING
gene0616	Chromosome	B4	COG0050	Translation elongation factor EF-Tu, a GTPase	Translation, ribosomal structure and biogenesis	J	INFORMATION STORAGE AND PROCESSING
gene0619	Chromosome	B4	COG0231	Translation elongation factor P (EF-P)/translation initiation factor 5A (eIF-5A)	Translation, ribosomal structure and biogenesis	J	INFORMATION STORAGE AND PROCESSING
gene0620	Chromosome	B4	COG0781	Transcription antitermination protein NusB	Transcription	K	INFORMATION STORAGE AND PROCESSING
gene0621	Chromosome	B4	COG0505	Carbamoylphosphate synthase small subunit	Amino acid transport and metabolism;Nucleotide transport and metabolism	E;F	METABOLISM;METABOLISM
gene0622	Chromosome	B4	COG0458	Carbamoylphosphate synthase large subunit	Amino acid transport and metabolism;Nucleotide transport and metabolism	E;F	METABOLISM;METABOLISM
gene0623	Chromosome	B4	COG0284	Orotidine-5'-phosphate decarboxylase	Nucleotide transport and metabolism	F	METABOLISM
gene0870	Chromosome	B4	COG0284	Orotidine-5'-phosphate decarboxylase	Nucleotide transport and metabolism	F	METABOLISM
gene0624	Chromosome	B4	COG0194	Guanylate kinase	Nucleotide transport and metabolism	F	METABOLISM
gene0625	Chromosome	B4	COG0129	Dihydroxyacid dehydratase/phosphogluconate dehydratase	Amino acid transport and metabolism;Carbohydrate transport and metabolism	E;G	METABOLISM;METABOLISM
gene0626	Chromosome	B4	COG1758	DNA-directed RNA polymerase, subunit K/omega	Transcription	K	INFORMATION STORAGE AND PROCESSING
gene0627	Chromosome	B4	COG0192	S-adenosylmethionine synthetase	Coenzyme transport and metabolism	H	METABOLISM
gene0628	Chromosome	B4	COG2230	Cyclopropane fatty-acyl-phospholipid synthase and related methyltransferases	Lipid transport and metabolism	I	METABOLISM
gene0629	Chromosome	B4	COG1198	Primosomal protein N' (replication factor Y) - superfamily II helicase	Replication, recombination and repair	L	INFORMATION STORAGE AND PROCESSING
gene0630	Chromosome	B4	COG0223	Methionyl-tRNA formyltransferase	Translation, ribosomal structure and biogenesis	J	INFORMATION STORAGE AND PROCESSING
gene0631	Chromosome	B4	COG0560	Phosphoserine phosphatase	Amino acid transport and metabolism	E	METABOLISM
gene0632	Chromosome	B4	COG0586	Membrane integrity protein DedA, putative transporter, DedA/Tvp38 family	Cell wall/membrane/envelope biogenesis	M	CELLULAR PROCESSES AND SIGNALING
gene1547	Chromosome	B4	COG0586	Membrane integrity protein DedA, putative transporter, DedA/Tvp38 family	Cell wall/membrane/envelope biogenesis	M	CELLULAR PROCESSES AND SIGNALING
gene0633	Chromosome	B4	COG1222	ATP-dependent 26S proteasome regulatory subunit	Posttranslational modification, protein turnover, chaperones	O	CELLULAR PROCESSES AND SIGNALING
gene0634	Chromosome	B4	COG1222	ATP-dependent 26S proteasome regulatory subunit	Posttranslational modification, protein turnover, chaperones	O	CELLULAR PROCESSES AND SIGNALING
gene0637	Chromosome	B4	COG1222	ATP-dependent 26S proteasome regulatory subunit	Posttranslational modification, protein turnover, chaperones	O	CELLULAR PROCESSES AND SIGNALING
gene0635	Chromosome	B4	COG0483	Archaeal fructose-1,6-bisphosphatase or related enzyme, inositol monophosphatase family	Carbohydrate transport and metabolism	G	METABOLISM
gene0638	Chromosome	B4	COG0776	Bacterial nucleoid DNA-binding protein IHF-alpha	Replication, recombination and repair	L	INFORMATION STORAGE AND PROCESSING
gene0639	Chromosome	B4	COG0392	Predicted membrane flippase AglD2/YbhN, UPF0104 family	Cell wall/membrane/envelope biogenesis	M	CELLULAR PROCESSES AND SIGNALING
gene0640	Chromosome	B4	COG0015	Adenylosuccinate lyase	Nucleotide transport and metabolism	F	METABOLISM
gene0644	Chromosome	B4	COG4245	Uncharacterized conserved protein YegL, contains vWA domain of TerY type	Function unknown	S	POORLY CHARACTERIZED
gene0647	Chromosome	B4	COG1721	Uncharacterized conserved protein, DUF58 family, contains vWF domain	Function unknown	S	POORLY CHARACTERIZED
gene1343	Chromosome	B4	COG1721	Uncharacterized conserved protein, DUF58 family, contains vWF domain	Function unknown	S	POORLY CHARACTERIZED
gene0648	Chromosome	B4	COG0714	MoxR-like ATPase	General function prediction only	R	POORLY CHARACTERIZED
gene1342	Chromosome	B4	COG0714	MoxR-like ATPase	General function prediction only	R	POORLY CHARACTERIZED
gene0649	Chromosome	B4	COG0692	Uracil-DNA glycosylase	Replication, recombination and repair	L	INFORMATION STORAGE AND PROCESSING
gene0651	Chromosome	B4	COG1278	Cold shock protein, CspA family	Transcription	K	INFORMATION STORAGE AND PROCESSING
gene0657	Chromosome	B4	COG1278	Cold shock protein, CspA family	Transcription	K	INFORMATION STORAGE AND PROCESSING
gene0652	Chromosome	B4	COG0459	Chaperonin GroEL (HSP60 family)	Posttranslational modification, protein turnover, chaperones	O	CELLULAR PROCESSES AND SIGNALING
gene0653	Chromosome	B4	COG4842	Secreted virulence factor YukE/EsxA, WXG100 family	Defense mechanisms	V	CELLULAR PROCESSES AND SIGNALING
gene0661	Chromosome	B4	COG0542	ATP-dependent Clp protease, ATP-binding subunit ClpA	Posttranslational modification, protein turnover, chaperones	O	CELLULAR PROCESSES AND SIGNALING
gene1483	Chromosome	B4	COG0542	ATP-dependent Clp protease, ATP-binding subunit ClpA	Posttranslational modification, protein turnover, chaperones	O	CELLULAR PROCESSES AND SIGNALING
gene0662	Chromosome	B4	COG0173	Aspartyl-tRNA synthetase	Translation, ribosomal structure and biogenesis	J	INFORMATION STORAGE AND PROCESSING
gene0663	Chromosome	B4	COG0124	Histidyl-tRNA synthetase	Translation, ribosomal structure and biogenesis	J	INFORMATION STORAGE AND PROCESSING
gene0665	Chromosome	B4	COG0596	2-succinyl-6-hydroxy-2,4-cyclohexadiene-1-carboxylate synthase MenH and related esterases, alpha/beta hydrolase fold	Coenzyme transport and metabolism;General function prediction only	H;R	METABOLISM;POORLY CHARACTERIZED
gene1049	Chromosome	B4	COG0596	2-succinyl-6-hydroxy-2,4-cyclohexadiene-1-carboxylate synthase MenH and related esterases, alpha/beta hydrolase fold	Coenzyme transport and metabolism;General function prediction only	H;R	METABOLISM;POORLY CHARACTERIZED
gene1372	Chromosome	B4	COG0596	2-succinyl-6-hydroxy-2,4-cyclohexadiene-1-carboxylate synthase MenH and related esterases, alpha/beta hydrolase fold	Coenzyme transport and metabolism;General function prediction only	H;R	METABOLISM;POORLY CHARACTERIZED
gene0670	Chromosome	B4	COG2326	Polyphosphate kinase 2, PPK2 family	Energy production and conversion	C	METABOLISM
gene0671	Chromosome	B4	COG4581	Superfamily II RNA helicase	Replication, recombination and repair	L	INFORMATION STORAGE AND PROCESSING
gene0797	Chromosome	B4	COG4581	Superfamily II RNA helicase	Replication, recombination and repair	L	INFORMATION STORAGE AND PROCESSING
gene0672	Chromosome	B4	COG2256	Replication-associated recombination protein RarA (DNA-dependent ATPase)	Replication, recombination and repair	L	INFORMATION STORAGE AND PROCESSING
gene0674	Chromosome	B4	COG1022	Long-chain acyl-CoA synthetase (AMP-forming)	Lipid transport and metabolism	I	METABOLISM
gene0763	Chromosome	B4	COG1022	Long-chain acyl-CoA synthetase (AMP-forming)	Lipid transport and metabolism	I	METABOLISM
gene0896	Chromosome	B4	COG1022	Long-chain acyl-CoA synthetase (AMP-forming)	Lipid transport and metabolism	I	METABOLISM
gene0897	Chromosome	B4	COG1022	Long-chain acyl-CoA synthetase (AMP-forming)	Lipid transport and metabolism	I	METABOLISM
gene1411	Chromosome	B4	COG1022	Long-chain acyl-CoA synthetase (AMP-forming)	Lipid transport and metabolism	I	METABOLISM
gene0675	Chromosome	B4	COG3328	Transposase (or an inactivated derivative)	Mobilome: prophages, transposons	X	CELLULAR PROCESSES AND SIGNALING
gene0906	Chromosome	B4	COG3328	Transposase (or an inactivated derivative)	Mobilome: prophages, transposons	X	CELLULAR PROCESSES AND SIGNALING
gene1518	Chromosome	B4	COG3328	Transposase (or an inactivated derivative)	Mobilome: prophages, transposons	X	CELLULAR PROCESSES AND SIGNALING
gene0679	Chromosome	B4	COG3824	Predicted Zn-dependent protease, minimal metalloprotease (MMP)-like domain	Posttranslational modification, protein turnover, chaperones	O	CELLULAR PROCESSES AND SIGNALING
gene0994	Chromosome	B4	COG3824	Predicted Zn-dependent protease, minimal metalloprotease (MMP)-like domain	Posttranslational modification, protein turnover, chaperones	O	CELLULAR PROCESSES AND SIGNALING
gene0680	Chromosome	B4	COG3304	Uncharacterized membrane protein YccF, DUF307 family	Function unknown	S	POORLY CHARACTERIZED
gene0681	Chromosome	B4	COG0819	Aminopyrimidine aminohydrolase TenA (thiamine salvage pathway)	Coenzyme transport and metabolism	H	METABOLISM
gene0682	Chromosome	B4	COG1534	RNA-binding protein YhbY	Translation, ribosomal structure and biogenesis	J	INFORMATION STORAGE AND PROCESSING
gene0685	Chromosome	B4	COG3601	Riboflavin transporter FmnP	Coenzyme transport and metabolism	H	METABOLISM
gene0690	Chromosome	B4	COG0457	Tetratricopeptide (TPR) repeat	General function prediction only	R	POORLY CHARACTERIZED
gene0691	Chromosome	B4	COG0272	NAD-dependent DNA ligase	Replication, recombination and repair	L	INFORMATION STORAGE AND PROCESSING
gene0908	Chromosome	B4	COG2151	Metal-sulfur cluster biosynthetic enzyme	Posttranslational modification, protein turnover, chaperones	O	CELLULAR PROCESSES AND SIGNALING
gene0694	Chromosome	B4	COG0174	Glutamine synthetase	Amino acid transport and metabolism	E	METABOLISM
gene1221	Chromosome	B4	COG0174	Glutamine synthetase	Amino acid transport and metabolism	E	METABOLISM
gene0696	Chromosome	B4	COG1249	Dihydrolipoamide dehydrogenase (E3) component of pyruvate/2-oxoglutarate dehydrogenase complex or glutathione oxidoreductase	Energy production and conversion	C	METABOLISM
gene0701	Chromosome	B4	COG0845	Multidrug efflux pump subunit AcrA (membrane-fusion protein)	Cell wall/membrane/envelope biogenesis;Defense mechanisms	M;V	CELLULAR PROCESSES AND SIGNALING;CELLULAR PROCESSES AND SIGNALING
gene0708	Chromosome	B4	COG0566	tRNA G18 (ribose-2'-O)-methylase SpoU	Translation, ribosomal structure and biogenesis	J	INFORMATION STORAGE AND PROCESSING
gene0905	Chromosome	B4	COG0566	tRNA G18 (ribose-2'-O)-methylase SpoU	Translation, ribosomal structure and biogenesis	J	INFORMATION STORAGE AND PROCESSING
gene1480	Chromosome	B4	COG0566	tRNA G18 (ribose-2'-O)-methylase SpoU	Translation, ribosomal structure and biogenesis	J	INFORMATION STORAGE AND PROCESSING
gene1609	Chromosome	B4	COG0566	tRNA G18 (ribose-2'-O)-methylase SpoU	Translation, ribosomal structure and biogenesis	J	INFORMATION STORAGE AND PROCESSING
gene0709	Chromosome	B4	COG0016	Phenylalanyl-tRNA synthetase alpha subunit	Translation, ribosomal structure and biogenesis	J	INFORMATION STORAGE AND PROCESSING
gene0710	Chromosome	B4	COG0072	Phenylalanyl-tRNA synthetase beta subunit	Translation, ribosomal structure and biogenesis	J	INFORMATION STORAGE AND PROCESSING
gene0712	Chromosome	B4	COG0002	N-acetyl-gamma-glutamylphosphate reductase	Amino acid transport and metabolism	E	METABOLISM
gene0713	Chromosome	B4	COG1364	Glutamate N-acetyltransferase (ornithine transacetylase)	Amino acid transport and metabolism	E	METABOLISM
gene0714	Chromosome	B4	COG0548	N-acetylglutamate kinase	Amino acid transport and metabolism	E	METABOLISM
gene0715	Chromosome	B4	COG4992	Acetylornithine/succinyldiaminopimelate/putrescine aminotransferase	Amino acid transport and metabolism	E	METABOLISM
gene0716	Chromosome	B4	COG0078	Ornithine carbamoyltransferase	Amino acid transport and metabolism	E	METABOLISM
gene0717	Chromosome	B4	COG1438	Arginine repressor	Transcription	K	INFORMATION STORAGE AND PROCESSING
gene0718	Chromosome	B4	COG0137	Argininosuccinate synthase	Amino acid transport and metabolism	E	METABOLISM
gene0719	Chromosome	B4	COG0165	Argininosuccinate lyase	Amino acid transport and metabolism	E	METABOLISM
gene0720	Chromosome	B4	COG1028	NAD(P)-dependent dehydrogenase, short-chain alcohol dehydrogenase family	Lipid transport and metabolism	I	METABOLISM
gene0721	Chromosome	B4	COG1418	HD superfamily phosphodieaserase, includes HD domain of RNase Y	Translation, ribosomal structure and biogenesis;General function prediction only	J;R	INFORMATION STORAGE AND PROCESSING;POORLY CHARACTERIZED
gene1532	Chromosome	B4	COG1418	HD superfamily phosphodieaserase, includes HD domain of RNase Y	Translation, ribosomal structure and biogenesis;General function prediction only	J;R	INFORMATION STORAGE AND PROCESSING;POORLY CHARACTERIZED
gene0722	Chromosome	B4	COG0162	Tyrosyl-tRNA synthetase	Translation, ribosomal structure and biogenesis	J	INFORMATION STORAGE AND PROCESSING
gene0723	Chromosome	B4	COG0647	Ribonucleotide monophosphatase NagD, HAD superfamily	Nucleotide transport and metabolism	F	METABOLISM
gene0724	Chromosome	B4	COG0647	Ribonucleotide monophosphatase NagD, HAD superfamily	Nucleotide transport and metabolism	F	METABOLISM
gene0725	Chromosome	B4	COG1189	Predicted rRNA methylase YqxC, contains S4 and FtsJ domains	Translation, ribosomal structure and biogenesis	J	INFORMATION STORAGE AND PROCESSING
gene0726	Chromosome	B4	COG0168	Trk-type K+ transport system, membrane component	Inorganic ion transport and metabolism	P	METABOLISM
gene0727	Chromosome	B4	COG0569	Trk/Ktr K+ transport system regulatory component TrkA/KtrA/KtrC, RCK domain	Inorganic ion transport and metabolism;Signal transduction mechanisms	P;T	METABOLISM;CELLULAR PROCESSES AND SIGNALING
gene0728	Chromosome	B4	COG0061	NAD kinase	Coenzyme transport and metabolism	H	METABOLISM
gene0729	Chromosome	B4	COG0497	DNA repair ATPase RecN	Replication, recombination and repair	L	INFORMATION STORAGE AND PROCESSING
gene0730	Chromosome	B4	COG0637	Beta-phosphoglucomutase, HAD superfamily	Carbohydrate transport and metabolism	G	METABOLISM
gene1552	Chromosome	B4	COG0637	Beta-phosphoglucomutase, HAD superfamily	Carbohydrate transport and metabolism	G	METABOLISM
gene0731	Chromosome	B4	COG0498	Threonine synthase	Amino acid transport and metabolism	E	METABOLISM
gene0732	Chromosome	B4	COG0014	Gamma-glutamyl phosphate reductase	Amino acid transport and metabolism	E	METABOLISM
gene0734	Chromosome	B4	COG1057	Nicotinate-nucleotide adenylyltransferase NadD	Coenzyme transport and metabolism	H	METABOLISM
gene0735	Chromosome	B4	COG0462	Phosphoribosylpyrophosphate synthetase	Nucleotide transport and metabolism	F	METABOLISM
gene1501	Chromosome	B4	COG0462	Phosphoribosylpyrophosphate synthetase	Nucleotide transport and metabolism	F	METABOLISM
gene0737	Chromosome	B4	COG1207	Bifunctional protein GlmU, N-acetylglucosamine-1-phosphate-uridyltransferase/glucosamine-1-phosphate-acetyltransferase	Cell wall/membrane/envelope biogenesis	M	CELLULAR PROCESSES AND SIGNALING
gene0738	Chromosome	B4	COG0799	Ribosomal silencing factor RsfS, regulates association of 30S and 50S subunits	Translation, ribosomal structure and biogenesis	J	INFORMATION STORAGE AND PROCESSING
gene0742	Chromosome	B4	COG3576	Predicted flavin-nucleotide-binding protein, pyridoxine 5'-phosphate oxidase superfamily	General function prediction only	R	POORLY CHARACTERIZED
gene0744	Chromosome	B4	COG0598	Mg2+ and Co2+ transporter CorA	Inorganic ion transport and metabolism	P	METABOLISM
gene0746	Chromosome	B4	COG0495	Leucyl-tRNA synthetase	Translation, ribosomal structure and biogenesis	J	INFORMATION STORAGE AND PROCESSING
gene0747	Chromosome	B4	COG1555	DNA uptake protein ComE or related DNA-binding protein	Replication, recombination and repair	L	INFORMATION STORAGE AND PROCESSING
gene0748	Chromosome	B4	COG0658	DNA uptake channel protein ComEC, N-terminal domain	Intracellular trafficking, secretion, and vesicular transport	U	CELLULAR PROCESSES AND SIGNALING
gene0749	Chromosome	B4	COG1466	DNA polymerase III, delta subunit	Replication, recombination and repair	L	INFORMATION STORAGE AND PROCESSING
gene0750	Chromosome	B4	COG0802	tRNA A37 threonylcarbamoyladenosine biosynthesis protein TsaE	Translation, ribosomal structure and biogenesis	J	INFORMATION STORAGE AND PROCESSING
gene0751	Chromosome	B4	COG1214	tRNA A37 threonylcarbamoyladenosine modification protein TsaB	Translation, ribosomal structure and biogenesis	J	INFORMATION STORAGE AND PROCESSING
gene0753	Chromosome	B4	COG0533	tRNA A37 threonylcarbamoyltransferase TsaD	Translation, ribosomal structure and biogenesis	J	INFORMATION STORAGE AND PROCESSING
gene0758	Chromosome	B4	COG0739	Murein DD-endopeptidase MepM and murein hydrolase activator NlpD, contains LysM domain	Cell wall/membrane/envelope biogenesis	M	CELLULAR PROCESSES AND SIGNALING
gene0759	Chromosome	B4	COG4213	ABC-type xylose transport system, periplasmic component	Carbohydrate transport and metabolism	G	METABOLISM
gene0760	Chromosome	B4	COG0538	Isocitrate dehydrogenase	Energy production and conversion	C	METABOLISM
gene0765	Chromosome	B4	COG0052	Ribosomal protein S2	Translation, ribosomal structure and biogenesis	J	INFORMATION STORAGE AND PROCESSING
gene0766	Chromosome	B4	COG0264	Translation elongation factor EF-Ts	Translation, ribosomal structure and biogenesis	J	INFORMATION STORAGE AND PROCESSING
gene0767	Chromosome	B4	COG0528	Uridylate kinase	Nucleotide transport and metabolism	F	METABOLISM
gene0768	Chromosome	B4	COG0233	Ribosome recycling factor	Translation, ribosomal structure and biogenesis	J	INFORMATION STORAGE AND PROCESSING
gene0769	Chromosome	B4	COG4589	Predicted CDP-diglyceride synthetase/phosphatidate cytidylyltransferase	General function prediction only	R	POORLY CHARACTERIZED
gene0770	Chromosome	B4	COG0820	Adenine C2-methylase RlmN of 23S rRNA A2503 and tRNA A37	Translation, ribosomal structure and biogenesis	J	INFORMATION STORAGE AND PROCESSING
gene0773	Chromosome	B4	COG0842	ABC-type multidrug transport system, permease component	Defense mechanisms	V	CELLULAR PROCESSES AND SIGNALING
gene1122	Chromosome	B4	COG0842	ABC-type multidrug transport system, permease component	Defense mechanisms	V	CELLULAR PROCESSES AND SIGNALING
gene0774	Chromosome	B4	COG0107	Imidazole glycerol phosphate synthase subunit HisF	Amino acid transport and metabolism	E	METABOLISM
gene0775	Chromosome	B4	COG0139	Phosphoribosyl-AMP cyclohydrolase	Amino acid transport and metabolism	E	METABOLISM
gene0776	Chromosome	B4	COG0147	Anthranilate/para-aminobenzoate synthases component I	Amino acid transport and metabolism;Coenzyme transport and metabolism	E;H	METABOLISM;METABOLISM
gene0777	Chromosome	B4	COG1573	Uracil-DNA glycosylase	Replication, recombination and repair	L	INFORMATION STORAGE AND PROCESSING
gene0780	Chromosome	B4	COG0133	Tryptophan synthase beta chain	Amino acid transport and metabolism	E	METABOLISM
gene0781	Chromosome	B4	COG0159	Tryptophan synthase alpha chain	Amino acid transport and metabolism	E	METABOLISM
gene0782	Chromosome	B4	COG0682	Prolipoprotein diacylglyceryltransferase	Cell wall/membrane/envelope biogenesis	M	CELLULAR PROCESSES AND SIGNALING
gene0783	Chromosome	B4	COG0036	Pentose-5-phosphate-3-epimerase	Carbohydrate transport and metabolism	G	METABOLISM
gene0784	Chromosome	B4	COG0140	Phosphoribosyl-ATP pyrophosphohydrolase	Amino acid transport and metabolism	E	METABOLISM
gene0785	Chromosome	B4	COG0040	ATP phosphoribosyltransferase	Amino acid transport and metabolism	E	METABOLISM
gene0786	Chromosome	B4	COG0558	Phosphatidylglycerophosphate synthase	Lipid transport and metabolism	I	METABOLISM
gene0818	Chromosome	B4	COG0558	Phosphatidylglycerophosphate synthase	Lipid transport and metabolism	I	METABOLISM
gene1114	Chromosome	B4	COG0558	Phosphatidylglycerophosphate synthase	Lipid transport and metabolism	I	METABOLISM
gene0788	Chromosome	B4	COG3856	Small basic protein Sbp (function unknown), DUF1290 domain	Function unknown	S	POORLY CHARACTERIZED
gene0795	Chromosome	B4	COG0546	Phosphoglycolate phosphatase, HAD superfamily	Energy production and conversion	C	METABOLISM
gene0799	Chromosome	B4	COG2378	Predicted DNA-binding transcriptional regulator YobV, contains HTH and WYL domains	Transcription	K	INFORMATION STORAGE AND PROCESSING
gene0800	Chromosome	B4	COG4284	UDP-N-acetylglucosamine pyrophosphorylase	Carbohydrate transport and metabolism	G	METABOLISM
gene0802	Chromosome	B4	COG0283	Cytidylate kinase	Nucleotide transport and metabolism	F	METABOLISM
gene0803	Chromosome	B4	COG1187	Pseudouridylate synthase RsuA, specific for 16S rRNA U516 and 23S rRNA U2605	Translation, ribosomal structure and biogenesis	J	INFORMATION STORAGE AND PROCESSING
gene0804	Chromosome	B4	COG0580	Glycerol uptake facilitator or related aquaporin (Major Intrinsic protein Family)	Carbohydrate transport and metabolism	G	METABOLISM
gene1492	Chromosome	B4	COG0580	Glycerol uptake facilitator or related aquaporin (Major Intrinsic protein Family)	Carbohydrate transport and metabolism	G	METABOLISM
gene0806	Chromosome	B4	COG0138	AICAR transformylase/IMP cyclohydrolase PurH	Nucleotide transport and metabolism	F	METABOLISM
gene0808	Chromosome	B4	COG0074	Succinyl-CoA synthetase, alpha subunit	Energy production and conversion	C	METABOLISM
gene0809	Chromosome	B4	COG0045	Succinyl-CoA synthetase, beta subunit	Energy production and conversion	C	METABOLISM
gene0810	Chromosome	B4	COG0503	Adenine/guanine phosphoribosyltransferase or related PRPP-binding protein	Nucleotide transport and metabolism	F	METABOLISM
gene0940	Chromosome	B4	COG0503	Adenine/guanine phosphoribosyltransferase or related PRPP-binding protein	Nucleotide transport and metabolism	F	METABOLISM
gene0811	Chromosome	B4	COG1862	Protein translocase subunit YajC	Intracellular trafficking, secretion, and vesicular transport	U	CELLULAR PROCESSES AND SIGNALING
gene0812	Chromosome	B4	COG2255	Holliday junction resolvasome RuvABC, ATP-dependent DNA helicase subunit RuvB	Replication, recombination and repair	L	INFORMATION STORAGE AND PROCESSING
gene0813	Chromosome	B4	COG0632	Holliday junction resolvasome RuvABC DNA-binding subunit	Replication, recombination and repair	L	INFORMATION STORAGE AND PROCESSING
gene0814	Chromosome	B4	COG0817	Holliday junction resolvasome RuvABC endonuclease subunit RuvC	Replication, recombination and repair	L	INFORMATION STORAGE AND PROCESSING
gene0815	Chromosome	B4	COG0217	Transcriptional and/or translational regulatory protein YebC/TACO1	Transcription;Translation, ribosomal structure and biogenesis	K;J	INFORMATION STORAGE AND PROCESSING;INFORMATION STORAGE AND PROCESSING
gene0817	Chromosome	B4	COG1560	Palmitoleoyl-ACP: Kdo2-lipid-IV acyltransferase (lipid A biosynthesis)	Lipid transport and metabolism	I	METABOLISM
gene0819	Chromosome	B4	COG0441	Threonyl-tRNA synthetase	Translation, ribosomal structure and biogenesis	J	INFORMATION STORAGE AND PROCESSING
gene0829	Chromosome	B4	COG2047	Proteasome assembly chaperone (PAC2) family protein	General function prediction only	R	POORLY CHARACTERIZED
gene0830	Chromosome	B4	COG1968	Undecaprenyl pyrophosphate phosphatase	Lipid transport and metabolism	I	METABOLISM
gene0831	Chromosome	B4	COG3001	Fructosamine-3-kinase	Carbohydrate transport and metabolism	G	METABOLISM
gene0832	Chromosome	B4	COG0484	DnaJ-class molecular chaperone with C-terminal Zn finger domain	Posttranslational modification, protein turnover, chaperones	O	CELLULAR PROCESSES AND SIGNALING
gene1554	Chromosome	B4	COG0484	DnaJ-class molecular chaperone with C-terminal Zn finger domain	Posttranslational modification, protein turnover, chaperones	O	CELLULAR PROCESSES AND SIGNALING
gene0833	Chromosome	B4	COG1420	Transcriptional regulator of heat shock response	Transcription	K	INFORMATION STORAGE AND PROCESSING
gene0834	Chromosome	B4	COG0021	Transketolase	Carbohydrate transport and metabolism	G	METABOLISM
gene0835	Chromosome	B4	COG0176	Transaldolase/fructose-6-phosphate aldolase	Carbohydrate transport and metabolism	G	METABOLISM
gene0841	Chromosome	B4	COG1314	Protein translocase subunit SecG	Intracellular trafficking, secretion, and vesicular transport	U	CELLULAR PROCESSES AND SIGNALING
gene0842	Chromosome	B4	COG0149	Triosephosphate isomerase	Carbohydrate transport and metabolism	G	METABOLISM
gene0843	Chromosome	B4	COG0126	3-phosphoglycerate kinase	Carbohydrate transport and metabolism	G	METABOLISM
gene0844	Chromosome	B4	COG1481	DNA-binding transcriptional regulator WhiA, involved in cell division	Transcription	K	INFORMATION STORAGE AND PROCESSING
gene0845	Chromosome	B4	COG1660	RNase adaptor protein RapZ for GlmZ sRNA degradation, contains a P-loop ATPase domain	Signal transduction mechanisms	T	CELLULAR PROCESSES AND SIGNALING
gene0846	Chromosome	B4	COG0169	Shikimate 5-dehydrogenase	Amino acid transport and metabolism	E	METABOLISM
gene0847	Chromosome	B4	COG0322	Excinuclease UvrABC, nuclease subunit	Replication, recombination and repair	L	INFORMATION STORAGE AND PROCESSING
gene0851	Chromosome	B4	COG3663	G:T/U-mismatch repair DNA glycosylase	Replication, recombination and repair	L	INFORMATION STORAGE AND PROCESSING
gene0852	Chromosome	B4	COG0400	Predicted esterase	General function prediction only	R	POORLY CHARACTERIZED
gene1605	Chromosome	B4	COG0400	Predicted esterase	General function prediction only	R	POORLY CHARACTERIZED
gene0854	Chromosome	B4	COG0053	Divalent metal cation (Fe/Co/Zn/Cd) efflux pump	Inorganic ion transport and metabolism	P	METABOLISM
gene0856	Chromosome	B4	COG3049	Penicillin V acylase or related amidase, Ntn superfamily	Cell wall/membrane/envelope biogenesis;General function prediction only	M;R	CELLULAR PROCESSES AND SIGNALING;POORLY CHARACTERIZED
gene0857	Chromosome	B4	COG0062	NAD(P)H-hydrate repair enzyme Nnr, NAD(P)H-hydrate epimerase domain	Nucleotide transport and metabolism	F	METABOLISM
gene0858	Chromosome	B4	COG0450	Alkyl hydroperoxide reductase subunit AhpC (peroxiredoxin)	Defense mechanisms	V	CELLULAR PROCESSES AND SIGNALING
gene0859	Chromosome	B4	COG0492	Thioredoxin reductase	Posttranslational modification, protein turnover, chaperones	O	CELLULAR PROCESSES AND SIGNALING
gene1624	Chromosome	B4	COG0492	Thioredoxin reductase	Posttranslational modification, protein turnover, chaperones	O	CELLULAR PROCESSES AND SIGNALING
gene0863	Chromosome	B4	COG1397	ADP-ribosylglycohydrolase	Posttranslational modification, protein turnover, chaperones	O	CELLULAR PROCESSES AND SIGNALING
gene0864	Chromosome	B4	COG1733	DNA-binding transcriptional regulator, HxlR family	Transcription	K	INFORMATION STORAGE AND PROCESSING
gene0867	Chromosome	B4	COG0461	Orotate phosphoribosyltransferase	Nucleotide transport and metabolism	F	METABOLISM
gene1481	Chromosome	B4	COG0461	Orotate phosphoribosyltransferase	Nucleotide transport and metabolism	F	METABOLISM
gene0868	Chromosome	B4	COG0167	Dihydroorotate dehydrogenase	Nucleotide transport and metabolism	F	METABOLISM
gene1360	Chromosome	B4	COG0167	Dihydroorotate dehydrogenase	Nucleotide transport and metabolism	F	METABOLISM
gene0869	Chromosome	B4	COG0543	NAD(P)H-flavin reductase	Coenzyme transport and metabolism;Energy production and conversion	H;C	METABOLISM;METABOLISM
gene0871	Chromosome	B4	COG0044	Dihydroorotase or related cyclic amidohydrolase	Nucleotide transport and metabolism	F	METABOLISM
gene0872	Chromosome	B4	COG1781	Aspartate carbamoyltransferase, regulatory subunit	Nucleotide transport and metabolism	F	METABOLISM
gene0873	Chromosome	B4	COG0540	Aspartate carbamoyltransferase, catalytic subunit	Nucleotide transport and metabolism	F	METABOLISM
gene0875	Chromosome	B4	COG1391	Glutamine synthetase adenylyltransferase	Posttranslational modification, protein turnover, chaperones	O	CELLULAR PROCESSES AND SIGNALING
gene0876	Chromosome	B4	COG0685	5,10-methylenetetrahydrofolate reductase	Amino acid transport and metabolism	E	METABOLISM
gene0877	Chromosome	B4	COG0620	Methionine synthase II (cobalamin-independent)	Amino acid transport and metabolism	E	METABOLISM
gene0879	Chromosome	B4	COG2519	tRNA A58 N-methylase Trm61	Translation, ribosomal structure and biogenesis	J	INFORMATION STORAGE AND PROCESSING
gene0880	Chromosome	B4	COG1119	ABC-type molybdenum transport system, ATPase component ModF/photorepair protein PhrA	Inorganic ion transport and metabolism	P	METABOLISM
gene0882	Chromosome	B4	COG1225	Peroxiredoxin	Posttranslational modification, protein turnover, chaperones	O	CELLULAR PROCESSES AND SIGNALING
gene0885	Chromosome	B4	COG0067	Glutamate synthase domain 1	Amino acid transport and metabolism	E	METABOLISM
gene0886	Chromosome	B4	COG0635	Coproporphyrinogen-III oxidase HemN (oxygen-independent) or related Fe-S oxidoreductase	Coenzyme transport and metabolism	H	METABOLISM
gene0887	Chromosome	B4	COG0481	Translation elongation factor EF-4, membrane-bound GTPase	Translation, ribosomal structure and biogenesis	J	INFORMATION STORAGE AND PROCESSING
gene0888	Chromosome	B4	COG0268	Ribosomal protein S20	Translation, ribosomal structure and biogenesis	J	INFORMATION STORAGE AND PROCESSING
gene0889	Chromosome	B4	COG2860	Uncharacterized membrane protein YeiH	Function unknown	S	POORLY CHARACTERIZED
gene0890	Chromosome	B4	COG0115	Branched-chain amino acid aminotransferase/4-amino-4-deoxychorismate lyase	Amino acid transport and metabolism;Coenzyme transport and metabolism	E;H	METABOLISM;METABOLISM
gene0891	Chromosome	B4	COG1825	Ribosomal protein L25 (general stress protein Ctc)	Translation, ribosomal structure and biogenesis	J	INFORMATION STORAGE AND PROCESSING
gene0893	Chromosome	B4	COG1282	NAD/NADP transhydrogenase beta subunit	Energy production and conversion	C	METABOLISM
gene0894	Chromosome	B4	COG3288	NAD/NADP transhydrogenase alpha subunit	Energy production and conversion	C	METABOLISM
gene0895	Chromosome	B4	COG3288	NAD/NADP transhydrogenase alpha subunit	Energy production and conversion	C	METABOLISM
gene0898	Chromosome	B4	COG1159	GTPase Era, involved in 16S rRNA processing	Translation, ribosomal structure and biogenesis	J	INFORMATION STORAGE AND PROCESSING
gene0900	Chromosome	B4	COG0319	ssRNA-specific RNase YbeY, 16S rRNA maturation enzyme	Translation, ribosomal structure and biogenesis	J	INFORMATION STORAGE AND PROCESSING
gene0901	Chromosome	B4	COG1702	Phosphate starvation-inducible protein PhoH, predicted ATPase	Signal transduction mechanisms	T	CELLULAR PROCESSES AND SIGNALING
gene0902	Chromosome	B4	COG0537	Purine nucleoside phosphoramidase/Ap4A hydrolase, histidine triade (HIT) family	Nucleotide transport and metabolism;General function prediction only	F;R	METABOLISM;POORLY CHARACTERIZED
gene0903	Chromosome	B4	COG1385	16S rRNA U1498 N3-methylase RsmE	Translation, ribosomal structure and biogenesis	J	INFORMATION STORAGE AND PROCESSING
gene0907	Chromosome	B4	COG0448	Glucose-1-phosphate adenylyltransferase (ADP-glucose pyrophosphorylase)	Carbohydrate transport and metabolism	G	METABOLISM
gene0909	Chromosome	B4	COG0822	Fe-S cluster assembly scaffold protein IscU, NifU family	Posttranslational modification, protein turnover, chaperones	O	CELLULAR PROCESSES AND SIGNALING
gene0910	Chromosome	B4	COG0520	Selenocysteine lyase/Cysteine desulfurase	Amino acid transport and metabolism	E	METABOLISM
gene0911	Chromosome	B4	COG0396	Fe-S cluster assembly ATPase SufC	Posttranslational modification, protein turnover, chaperones	O	CELLULAR PROCESSES AND SIGNALING
gene0912	Chromosome	B4	COG0719	Fe-S cluster assembly scaffold protein SufB	Posttranslational modification, protein turnover, chaperones	O	CELLULAR PROCESSES AND SIGNALING
gene0913	Chromosome	B4	COG0719	Fe-S cluster assembly scaffold protein SufB	Posttranslational modification, protein turnover, chaperones	O	CELLULAR PROCESSES AND SIGNALING
gene0914	Chromosome	B4	COG1376	Lipoprotein-anchoring transpeptidase ErfK/SrfK	Cell wall/membrane/envelope biogenesis	M	CELLULAR PROCESSES AND SIGNALING
gene0915	Chromosome	B4	COG0504	CTP synthase (UTP-ammonia lyase)	Nucleotide transport and metabolism	F	METABOLISM
gene0927	Chromosome	B4	COG0757	3-dehydroquinate dehydratase	Amino acid transport and metabolism	E	METABOLISM
gene0928	Chromosome	B4	COG0337	3-dehydroquinate synthetase	Amino acid transport and metabolism	E	METABOLISM
gene0929	Chromosome	B4	COG0082	Chorismate synthase	Amino acid transport and metabolism	E	METABOLISM
gene0931	Chromosome	B4	COG1559	Endolytic transglycosylase MltG, terminates peptidoglycan polymerization	Cell wall/membrane/envelope biogenesis	M	CELLULAR PROCESSES AND SIGNALING
gene0932	Chromosome	B4	COG0816	YqgF/RuvX protein, pre-16S rRNA maturation RNase/Holliday junction resolvase/anti-termination factor	Translation, ribosomal structure and biogenesis;Replication, recombination and repair;Transcription	J;L;K	INFORMATION STORAGE AND PROCESSING;INFORMATION STORAGE AND PROCESSING;INFORMATION STORAGE AND PROCESSING
gene0933	Chromosome	B4	COG0013	Alanyl-tRNA synthetase	Translation, ribosomal structure and biogenesis	J	INFORMATION STORAGE AND PROCESSING
gene0935	Chromosome	B4	COG4768	Uncharacterized conserved protein YoxC, contains an MCP-like domain	Function unknown	S	POORLY CHARACTERIZED
gene0937	Chromosome	B4	COG1950	Uncharacterized membrane protein YvlD, DUF360 family	Function unknown	S	POORLY CHARACTERIZED
gene0938	Chromosome	B4	COG0522	Ribosomal protein S4 or related protein	Translation, ribosomal structure and biogenesis	J	INFORMATION STORAGE AND PROCESSING
gene0939	Chromosome	B4	COG0210	Superfamily I DNA or RNA helicase	Replication, recombination and repair	L	INFORMATION STORAGE AND PROCESSING
gene1260	Chromosome	B4	COG0210	Superfamily I DNA or RNA helicase	Replication, recombination and repair	L	INFORMATION STORAGE AND PROCESSING
gene1339	Chromosome	B4	COG0210	Superfamily I DNA or RNA helicase	Replication, recombination and repair	L	INFORMATION STORAGE AND PROCESSING
gene0941	Chromosome	B4	COG2233	Xanthine/uracil permease	Nucleotide transport and metabolism	F	METABOLISM
gene1043	Chromosome	B4	COG2233	Xanthine/uracil permease	Nucleotide transport and metabolism	F	METABOLISM
gene0943	Chromosome	B4	COG1168	Bifunctional PLP-dependent enzyme with beta-cystathionase and maltose regulon repressor activities	Amino acid transport and metabolism;General function prediction only	E;R	METABOLISM;POORLY CHARACTERIZED
gene0944	Chromosome	B4	COG1168	Bifunctional PLP-dependent enzyme with beta-cystathionase and maltose regulon repressor activities	Amino acid transport and metabolism;General function prediction only	E;R	METABOLISM;POORLY CHARACTERIZED
gene1067	Chromosome	B4	COG1168	Bifunctional PLP-dependent enzyme with beta-cystathionase and maltose regulon repressor activities	Amino acid transport and metabolism;General function prediction only	E;R	METABOLISM;POORLY CHARACTERIZED
gene0947	Chromosome	B4	COG2071	Gamma-glutamyl-gamma-aminobutyrate hydrolase PuuD (putrescine degradation), contains GATase1-like domain	Amino acid transport and metabolism	E	METABOLISM
gene0948	Chromosome	B4	COG3760	Predicted aminoacyl-tRNA deacylase, YbaK-like aminoacyl-tRNA editing domain	General function prediction only	R	POORLY CHARACTERIZED
gene0951	Chromosome	B4	COG1725	DNA-binding transcriptional regulator YhcF, GntR family	Transcription	K	INFORMATION STORAGE AND PROCESSING
gene0952	Chromosome	B4	COG1476	DNA-binding transcriptional regulator, XRE-family HTH domain	Transcription	K	INFORMATION STORAGE AND PROCESSING
gene0953	Chromosome	B4	COG1816	Adenosine deaminase	Nucleotide transport and metabolism	F	METABOLISM
gene0955	Chromosome	B4	COG1605	Chorismate mutase	Amino acid transport and metabolism	E	METABOLISM
gene1469	Chromosome	B4	COG1605	Chorismate mutase	Amino acid transport and metabolism	E	METABOLISM
gene0961	Chromosome	B4	COG3039	Transposase and inactivated derivatives, IS5 family	Mobilome: prophages, transposons	X	CELLULAR PROCESSES AND SIGNALING
gene0964	Chromosome	B4	COG3957	Phosphoketolase	Carbohydrate transport and metabolism	G	METABOLISM
gene0965	Chromosome	B4	COG0280	Phosphotransacetylase (includes Pta, EutD and phosphobutyryltransferase)	Energy production and conversion	C	METABOLISM
gene0966	Chromosome	B4	COG0282	Acetate kinase	Energy production and conversion	C	METABOLISM
gene0967	Chromosome	B4	COG0128	5-enolpyruvylshikimate-3-phosphate synthase	Amino acid transport and metabolism	E	METABOLISM
gene0972	Chromosome	B4	COG0327	Putative GTP cyclohydrolase 1 type 2, NIF3 family	Coenzyme transport and metabolism	H	METABOLISM
gene0973	Chromosome	B4	COG0258	5'-3' exonuclease Xni/ExoIX (flap endonuclease)	Replication, recombination and repair	L	INFORMATION STORAGE AND PROCESSING
gene0975	Chromosome	B4	COG3707	Two-component response regulator, AmiR/NasT family, consists of REC and RNA-binding antiterminator (ANTAR) domains	Signal transduction mechanisms;Transcription	T;K	CELLULAR PROCESSES AND SIGNALING;INFORMATION STORAGE AND PROCESSING
gene0978	Chromosome	B4	COG0469	Pyruvate kinase	Carbohydrate transport and metabolism	G	METABOLISM
gene0979	Chromosome	B4	COG0861	Tellurite resistance membrane protein TerC	Inorganic ion transport and metabolism	P	METABOLISM
gene0980	Chromosome	B4	COG0556	Excinuclease UvrABC helicase subunit UvrB	Replication, recombination and repair	L	INFORMATION STORAGE AND PROCESSING
gene0981	Chromosome	B4	COG0237	Dephospho-CoA kinase	Coenzyme transport and metabolism	H	METABOLISM
gene0982	Chromosome	B4	COG0539	Ribosomal protein S1	Translation, ribosomal structure and biogenesis	J	INFORMATION STORAGE AND PROCESSING
gene0983	Chromosome	B4	COG0190	5,10-methylene-tetrahydrofolate dehydrogenase/Methenyl tetrahydrofolate cyclohydrolase	Coenzyme transport and metabolism	H	METABOLISM
gene0985	Chromosome	B4	COG1121	ABC-type Mn2+/Zn2+ transport system, ATPase component	Inorganic ion transport and metabolism	P	METABOLISM
gene0986	Chromosome	B4	COG1108	ABC-type Mn2+/Zn2+ transport system, permease component	Inorganic ion transport and metabolism	P	METABOLISM
gene0987	Chromosome	B4	COG0245	2C-methyl-D-erythritol 2,4-cyclodiphosphate synthase	Lipid transport and metabolism	I	METABOLISM
gene0988	Chromosome	B4	COG1329	RNA polymerase-interacting regulator, CarD/CdnL/TRCF family	Transcription	K	INFORMATION STORAGE AND PROCESSING
gene0989	Chromosome	B4	COG0296	1,4-alpha-glucan branching enzyme	Carbohydrate transport and metabolism	G	METABOLISM
gene0992	Chromosome	B4	COG1040	DNA utilization protein ComFC/GntX, contains phosphoribosyltransferase domain	General function prediction only	R	POORLY CHARACTERIZED
gene0996	Chromosome	B4	COG1216	Glycosyltransferase, GT2 family	Carbohydrate transport and metabolism	G	METABOLISM
gene1386	Chromosome	B4	COG1216	Glycosyltransferase, GT2 family	Carbohydrate transport and metabolism	G	METABOLISM
gene1389	Chromosome	B4	COG1216	Glycosyltransferase, GT2 family	Carbohydrate transport and metabolism	G	METABOLISM
gene1396	Chromosome	B4	COG1216	Glycosyltransferase, GT2 family	Carbohydrate transport and metabolism	G	METABOLISM
gene1407	Chromosome	B4	COG1216	Glycosyltransferase, GT2 family	Carbohydrate transport and metabolism	G	METABOLISM
gene1408	Chromosome	B4	COG1216	Glycosyltransferase, GT2 family	Carbohydrate transport and metabolism	G	METABOLISM
gene1512	Chromosome	B4	COG1216	Glycosyltransferase, GT2 family	Carbohydrate transport and metabolism	G	METABOLISM
gene1515	Chromosome	B4	COG1216	Glycosyltransferase, GT2 family	Carbohydrate transport and metabolism	G	METABOLISM
gene1525	Chromosome	B4	COG1216	Glycosyltransferase, GT2 family	Carbohydrate transport and metabolism	G	METABOLISM
gene0997	Chromosome	B4	COG1316	Anionic cell wall polymer biosynthesis enzyme TagV/TagU, LytR-Cps2A-Psr (LCP) family (peptidoglycan teichoic acid transferase)	Cell wall/membrane/envelope biogenesis	M	CELLULAR PROCESSES AND SIGNALING
gene0998	Chromosome	B4	COG1316	Anionic cell wall polymer biosynthesis enzyme TagV/TagU, LytR-Cps2A-Psr (LCP) family (peptidoglycan teichoic acid transferase)	Cell wall/membrane/envelope biogenesis	M	CELLULAR PROCESSES AND SIGNALING
gene0999	Chromosome	B4	COG1674	DNA segregation ATPase FtsK/SpoIIIE or related protein	Cell cycle control, cell division, chromosome partitioning	D	CELLULAR PROCESSES AND SIGNALING
gene1115	Chromosome	B4	COG1674	DNA segregation ATPase FtsK/SpoIIIE or related protein	Cell cycle control, cell division, chromosome partitioning	D	CELLULAR PROCESSES AND SIGNALING
gene1448	Chromosome	B4	COG1674	DNA segregation ATPase FtsK/SpoIIIE or related protein	Cell cycle control, cell division, chromosome partitioning	D	CELLULAR PROCESSES AND SIGNALING
gene1001	Chromosome	B4	COG3920	Two-component sensor histidine kinase, HisKA and HATPase domains	Signal transduction mechanisms	T	CELLULAR PROCESSES AND SIGNALING
gene1003	Chromosome	B4	COG0782	Transcription elongation factor, GreA/GreB family	Transcription	K	INFORMATION STORAGE AND PROCESSING
gene1004	Chromosome	B4	COG0545	FKBP-type peptidyl-prolyl cis-trans isomerase	Posttranslational modification, protein turnover, chaperones	O	CELLULAR PROCESSES AND SIGNALING
gene1431	Chromosome	B4	COG0545	FKBP-type peptidyl-prolyl cis-trans isomerase	Posttranslational modification, protein turnover, chaperones	O	CELLULAR PROCESSES AND SIGNALING
gene1005	Chromosome	B4	COG1760	L-serine deaminase	Amino acid transport and metabolism	E	METABOLISM
gene1008	Chromosome	B4	COG0248	Exopolyphosphatase/pppGpp-phosphohydrolase	Nucleotide transport and metabolism;Signal transduction mechanisms	F;T	METABOLISM;CELLULAR PROCESSES AND SIGNALING
gene1009	Chromosome	B4	COG1507	Uncharacterized conserved protein, DUF501 family	Function unknown	S	POORLY CHARACTERIZED
gene1010	Chromosome	B4	COG2919	Cell division protein FtsB	Cell cycle control, cell division, chromosome partitioning	D	CELLULAR PROCESSES AND SIGNALING
gene1011	Chromosome	B4	COG0148	Enolase	Carbohydrate transport and metabolism	G	METABOLISM
gene1012	Chromosome	B4	COG0600	ABC-type nitrate/sulfonate/bicarbonate transport system, permease component	Inorganic ion transport and metabolism	P	METABOLISM
gene1245	Chromosome	B4	COG0600	ABC-type nitrate/sulfonate/bicarbonate transport system, permease component	Inorganic ion transport and metabolism	P	METABOLISM
gene1013	Chromosome	B4	COG0715	ABC-type nitrate/sulfonate/bicarbonate transport system, periplasmic component	Inorganic ion transport and metabolism	P	METABOLISM
gene1246	Chromosome	B4	COG0715	ABC-type nitrate/sulfonate/bicarbonate transport system, periplasmic component	Inorganic ion transport and metabolism	P	METABOLISM
gene1014	Chromosome	B4	COG1116	ABC-type nitrate/sulfonate/bicarbonate transport system, ATPase component	Inorganic ion transport and metabolism	P	METABOLISM
gene1016	Chromosome	B4	COG1197	Transcription-repair coupling factor (superfamily II helicase)	Replication, recombination and repair;Transcription	L;K	INFORMATION STORAGE AND PROCESSING;INFORMATION STORAGE AND PROCESSING
gene1017	Chromosome	B4	COG0193	Peptidyl-tRNA hydrolase	Translation, ribosomal structure and biogenesis	J	INFORMATION STORAGE AND PROCESSING
gene1018	Chromosome	B4	COG1247	L-amino acid N-acyltransferase MnaT	Amino acid transport and metabolism	E	METABOLISM
gene1019	Chromosome	B4	COG1615	Uncharacterized membrane protein, UPF0182 family	Function unknown	S	POORLY CHARACTERIZED
gene1021	Chromosome	B4	COG2879	Uncharacterized short protein YbdD, DUF466 family	Function unknown	S	POORLY CHARACTERIZED
gene1022	Chromosome	B4	COG1966	Carbon starvation protein CstA (peptide/pyruvate transporter)	Energy production and conversion;Amino acid transport and metabolism	C;E	METABOLISM;METABOLISM
gene1025	Chromosome	B4	COG3910	Predicted ATPase	General function prediction only	R	POORLY CHARACTERIZED
gene1028	Chromosome	B4	COG3613	Nucleoside 2-deoxyribosyltransferase	Nucleotide transport and metabolism	F	METABOLISM
gene1029	Chromosome	B4	COG1027	Aspartate ammonia-lyase	Amino acid transport and metabolism	E	METABOLISM
gene1030	Chromosome	B4	COG1918	Fe2+ transport protein FeoA	Inorganic ion transport and metabolism	P	METABOLISM
gene1031	Chromosome	B4	COG0370	Fe2+ transporter FeoB	Inorganic ion transport and metabolism	P	METABOLISM
gene1032	Chromosome	B4	COG0364	Glucose-6-phosphate 1-dehydrogenase	Carbohydrate transport and metabolism	G	METABOLISM
gene1033	Chromosome	B4	COG3429	Glucose-6-phosphate dehydrogenase assembly protein OpcA, contains a peptidoglycan-binding domain	Carbohydrate transport and metabolism	G	METABOLISM
gene1034	Chromosome	B4	COG0363	6-phosphogluconolactonase/Glucosamine-6-phosphate isomerase/deaminase	Carbohydrate transport and metabolism	G	METABOLISM
gene1035	Chromosome	B4	COG0362	6-phosphogluconate dehydrogenase	Carbohydrate transport and metabolism	G	METABOLISM
gene1036	Chromosome	B4	COG3340	Peptidase E	Amino acid transport and metabolism	E	METABOLISM
gene1037	Chromosome	B4	COG1114	Branched-chain amino acid permease	Amino acid transport and metabolism	E	METABOLISM
gene1038	Chromosome	B4	COG0225	Peptide methionine sulfoxide reductase MsrA	Posttranslational modification, protein turnover, chaperones	O	CELLULAR PROCESSES AND SIGNALING
gene1040	Chromosome	B4	COG0300	Short-chain dehydrogenase	General function prediction only	R	POORLY CHARACTERIZED
gene1041	Chromosome	B4	COG0513	Superfamily II DNA and RNA helicase	Replication, recombination and repair	L	INFORMATION STORAGE AND PROCESSING
gene1042	Chromosome	B4	COG2855	Uncharacterized membrane protein YadS, UPF0324 family	Function unknown	S	POORLY CHARACTERIZED
gene1047	Chromosome	B4	COG0012	Ribosome-binding ATPase YchF, GTP1/OBG family	Translation, ribosomal structure and biogenesis	J	INFORMATION STORAGE AND PROCESSING
gene1048	Chromosome	B4	COG0345	Pyrroline-5-carboxylate reductase	Amino acid transport and metabolism	E	METABOLISM
gene1058	Chromosome	B4	COG2240	Pyridoxal/pyridoxine/pyridoxamine kinase	Coenzyme transport and metabolism	H	METABOLISM
gene1059	Chromosome	B4	COG0792	Predicted endonuclease distantly related to archaeal Holliday junction resolvase, YraN/UPF0102 family	Replication, recombination and repair	L	INFORMATION STORAGE AND PROCESSING
gene1060	Chromosome	B4	COG0606	Predicted Mg-chelatase, contains ChlI-like and ATPase domains, YifB family	Posttranslational modification, protein turnover, chaperones	O	CELLULAR PROCESSES AND SIGNALING
gene1061	Chromosome	B4	COG0758	Predicted Rossmann fold nucleotide-binding protein DprA/Smf involved in DNA uptake	Replication, recombination and repair	L	INFORMATION STORAGE AND PROCESSING
gene1062	Chromosome	B4	COG1053	Succinate dehydrogenase/fumarate reductase, flavoprotein subunit	Energy production and conversion	C	METABOLISM
gene1063	Chromosome	B4	COG0479	Succinate dehydrogenase/fumarate reductase, Fe-S protein subunit	Energy production and conversion	C	METABOLISM
gene1064	Chromosome	B4	COG4122	tRNA 5-hydroxyU34 O-methylase TrmR/YrrM	Translation, ribosomal structure and biogenesis	J	INFORMATION STORAGE AND PROCESSING
gene1065	Chromosome	B4	COG1611	Nucleotide monophosphate nucleosidase PpnN/YdgH, Lonely Guy (LOG) family	Nucleotide transport and metabolism	F	METABOLISM
gene1066	Chromosome	B4	COG3004	Na+/H+ antiporter NhaA	Energy production and conversion;Inorganic ion transport and metabolism	C;P	METABOLISM;METABOLISM
gene1070	Chromosome	B4	COG1219	ATP-dependent protease Clp, ATPase subunit ClpX	Posttranslational modification, protein turnover, chaperones	O	CELLULAR PROCESSES AND SIGNALING
gene1071	Chromosome	B4	COG0740	ATP-dependent protease ClpP, protease subunit	Posttranslational modification, protein turnover, chaperones	O	CELLULAR PROCESSES AND SIGNALING
gene1072	Chromosome	B4	COG0740	ATP-dependent protease ClpP, protease subunit	Posttranslational modification, protein turnover, chaperones	O	CELLULAR PROCESSES AND SIGNALING
gene1073	Chromosome	B4	COG0038	H+/Cl- antiporter ClcA	Inorganic ion transport and metabolism	P	METABOLISM
gene1458	Chromosome	B4	COG0038	H+/Cl- antiporter ClcA	Inorganic ion transport and metabolism	P	METABOLISM
gene1074	Chromosome	B4	COG0544	FKBP-type peptidyl-prolyl cis-trans isomerase (trigger factor)	Posttranslational modification, protein turnover, chaperones	O	CELLULAR PROCESSES AND SIGNALING
gene1075	Chromosome	B4	COG0349	Ribonuclease D	Translation, ribosomal structure and biogenesis	J	INFORMATION STORAGE AND PROCESSING
gene1076	Chromosome	B4	COG1180	Pyruvate-formate lyase-activating enzyme	Posttranslational modification, protein turnover, chaperones	O	CELLULAR PROCESSES AND SIGNALING
gene1077	Chromosome	B4	COG1882	Pyruvate-formate lyase	Energy production and conversion	C	METABOLISM
gene1079	Chromosome	B4	COG0171	NH3-dependent NAD+ synthetase	Coenzyme transport and metabolism	H	METABOLISM
gene1582	Chromosome	B4	COG0171	NH3-dependent NAD+ synthetase	Coenzyme transport and metabolism	H	METABOLISM
gene1583	Chromosome	B4	COG0171	NH3-dependent NAD+ synthetase	Coenzyme transport and metabolism	H	METABOLISM
gene1080	Chromosome	B4	COG1473	Metal-dependent amidase/aminoacylase/carboxypeptidase	General function prediction only	R	POORLY CHARACTERIZED
gene1081	Chromosome	B4	COG2011	ABC-type methionine transport system, permease component	Amino acid transport and metabolism	E	METABOLISM
gene1274	Chromosome	B4	COG2011	ABC-type methionine transport system, permease component	Amino acid transport and metabolism	E	METABOLISM
gene1082	Chromosome	B4	COG1135	ABC-type methionine transport system, ATPase component	Amino acid transport and metabolism	E	METABOLISM
gene1083	Chromosome	B4	COG1135	ABC-type methionine transport system, ATPase component	Amino acid transport and metabolism	E	METABOLISM
gene1275	Chromosome	B4	COG1135	ABC-type methionine transport system, ATPase component	Amino acid transport and metabolism	E	METABOLISM
gene1084	Chromosome	B4	COG1464	ABC-type metal ion transport system, periplasmic component/surface antigen	Inorganic ion transport and metabolism	P	METABOLISM
gene1276	Chromosome	B4	COG1464	ABC-type metal ion transport system, periplasmic component/surface antigen	Inorganic ion transport and metabolism	P	METABOLISM
gene1086	Chromosome	B4	COG0317	(p)ppGpp synthase/hydrolase, HD superfamily	Signal transduction mechanisms;Transcription	T;K	CELLULAR PROCESSES AND SIGNALING;INFORMATION STORAGE AND PROCESSING
gene1087	Chromosome	B4	COG0756	dUTP pyrophosphatase (dUTPase)	Nucleotide transport and metabolism;Defense mechanisms	F;V	METABOLISM;CELLULAR PROCESSES AND SIGNALING
gene1090	Chromosome	B4	COG1524	c-di-AMP phosphodiesterase AtaC or nucleotide pyrophosphatase, AlkP superfamily	Signal transduction mechanisms	T	CELLULAR PROCESSES AND SIGNALING
gene1092	Chromosome	B4	COG4975	Glucose uptake protein GlcU	Carbohydrate transport and metabolism	G	METABOLISM
gene1093	Chromosome	B4	COG1201	Lhr-like helicase	Replication, recombination and repair	L	INFORMATION STORAGE AND PROCESSING
gene1094	Chromosome	B4	COG0738	Fucose permease	Carbohydrate transport and metabolism	G	METABOLISM
gene1096	Chromosome	B4	COG0738	Fucose permease	Carbohydrate transport and metabolism	G	METABOLISM
gene1099	Chromosome	B4	COG0568	DNA-directed RNA polymerase, sigma subunit (sigma70/sigma32)	Transcription	K	INFORMATION STORAGE AND PROCESSING
gene1101	Chromosome	B4	COG0142	Geranylgeranyl pyrophosphate synthase	Coenzyme transport and metabolism	H	METABOLISM
gene1105	Chromosome	B4	COG0547	Anthranilate phosphoribosyltransferase, glycosyltransferase domain	Amino acid transport and metabolism	E	METABOLISM
gene1106	Chromosome	B4	COG0653	Preprotein translocase subunit SecA (ATPase, RNA helicase)	Intracellular trafficking, secretion, and vesicular transport	U	CELLULAR PROCESSES AND SIGNALING
gene1107	Chromosome	B4	COG1544	Ribosome-associated translation inhibitor RaiA	Translation, ribosomal structure and biogenesis	J	INFORMATION STORAGE AND PROCESSING
gene1109	Chromosome	B4	COG2137	SOS response regulatory protein OraA/RecX, interacts with RecA	Posttranslational modification, protein turnover, chaperones	O	CELLULAR PROCESSES AND SIGNALING
gene1110	Chromosome	B4	COG0468	RecA/RadA recombinase	Replication, recombination and repair	L	INFORMATION STORAGE AND PROCESSING
gene1113	Chromosome	B4	COG1546	Nicotinamide mononucleotide (NMN) deamidase PncC	Coenzyme transport and metabolism	H	METABOLISM
gene1116	Chromosome	B4	COG0324	tRNA A37 N6-isopentenylltransferase MiaA	Translation, ribosomal structure and biogenesis	J	INFORMATION STORAGE AND PROCESSING
gene1117	Chromosome	B4	COG0621	tRNA A37 methylthiotransferase MiaB	Translation, ribosomal structure and biogenesis	J	INFORMATION STORAGE AND PROCESSING
gene1118	Chromosome	B4	COG2357	ppGpp synthetase catalytic domain (RelA/SpoT-type nucleotidyltranferase)	Nucleotide transport and metabolism;Signal transduction mechanisms	F;T	METABOLISM;CELLULAR PROCESSES AND SIGNALING
gene1119	Chromosome	B4	COG0670	Integral membrane protein YbhL, putative Ca2+ regulator, Bax inhibitor (BI-1)/TMBIM family	Inorganic ion transport and metabolism	P	METABOLISM
gene1120	Chromosome	B4	COG3804	Uncharacterized conserved protein	Function unknown	S	POORLY CHARACTERIZED
gene1135	Chromosome	B4	COG1048	Aconitase A	Energy production and conversion	C	METABOLISM
gene1136	Chromosome	B4	COG0474	Magnesium-transporting ATPase (P-type)	Inorganic ion transport and metabolism	P	METABOLISM
gene1608	Chromosome	B4	COG0474	Magnesium-transporting ATPase (P-type)	Inorganic ion transport and metabolism	P	METABOLISM
gene1138	Chromosome	B4	COG2265	tRNA/tmRNA/rRNA uracil-C5-methylase, TrmA/RlmC/RlmD family	Translation, ribosomal structure and biogenesis	J	INFORMATION STORAGE AND PROCESSING
gene1141	Chromosome	B4	COG0708	Exonuclease III	Replication, recombination and repair	L	INFORMATION STORAGE AND PROCESSING
gene1146	Chromosome	B4	COG4166	ABC-type oligopeptide transport system, periplasmic component	Amino acid transport and metabolism	E	METABOLISM
gene1290	Chromosome	B4	COG4166	ABC-type oligopeptide transport system, periplasmic component	Amino acid transport and metabolism	E	METABOLISM
gene1147	Chromosome	B4	COG4974	Site-specific recombinase XerD	Replication, recombination and repair	L	INFORMATION STORAGE AND PROCESSING
gene1158	Chromosome	B4	COG4974	Site-specific recombinase XerD	Replication, recombination and repair	L	INFORMATION STORAGE AND PROCESSING
gene1180	Chromosome	B4	COG4974	Site-specific recombinase XerD	Replication, recombination and repair	L	INFORMATION STORAGE AND PROCESSING
gene1453	Chromosome	B4	COG4974	Site-specific recombinase XerD	Replication, recombination and repair	L	INFORMATION STORAGE AND PROCESSING
gene1151	Chromosome	B4	COG0287	Prephenate dehydrogenase	Amino acid transport and metabolism	E	METABOLISM
gene1152	Chromosome	B4	COG0077	Prephenate dehydratase	Amino acid transport and metabolism	E	METABOLISM
gene1154	Chromosome	B4	COG1217	Predicted membrane GTPase TypA/BipA involved in stress response	Signal transduction mechanisms	T	CELLULAR PROCESSES AND SIGNALING
gene1156	Chromosome	B4	COG4111	Uncharacterized conserved protein	Function unknown	S	POORLY CHARACTERIZED
gene1157	Chromosome	B4	COG1192	ParA-like ATPase involved in chromosome/plasmid partitioning or cellulose biosynthesis protein BcsQ	Cell cycle control, cell division, chromosome partitioning;Cell motility	D;N	CELLULAR PROCESSES AND SIGNALING;CELLULAR PROCESSES AND SIGNALING
gene1626	Chromosome	B4	COG1192	ParA-like ATPase involved in chromosome/plasmid partitioning or cellulose biosynthesis protein BcsQ	Cell cycle control, cell division, chromosome partitioning;Cell motility	D;N	CELLULAR PROCESSES AND SIGNALING;CELLULAR PROCESSES AND SIGNALING
gene1159	Chromosome	B4	COG0292	Ribosomal protein L20	Translation, ribosomal structure and biogenesis	J	INFORMATION STORAGE AND PROCESSING
gene1160	Chromosome	B4	COG0291	Ribosomal protein L35	Translation, ribosomal structure and biogenesis	J	INFORMATION STORAGE AND PROCESSING
gene1161	Chromosome	B4	COG0290	Translation initiation factor IF-3	Translation, ribosomal structure and biogenesis	J	INFORMATION STORAGE AND PROCESSING
gene1162	Chromosome	B4	COG1564	Thiamine pyrophosphokinase	Coenzyme transport and metabolism	H	METABOLISM
gene1163	Chromosome	B4	COG0057	Glyceraldehyde-3-phosphate dehydrogenase/erythrose-4-phosphate dehydrogenase	Carbohydrate transport and metabolism	G	METABOLISM
gene1164	Chromosome	B4	COG2606	Cys-tRNA(Pro) deacylase, prolyl-tRNA editing enzyme YbaK/EbsC	Translation, ribosomal structure and biogenesis	J	INFORMATION STORAGE AND PROCESSING
gene1165	Chromosome	B4	COG0761	4-Hydroxy-3-methylbut-2-enyl diphosphate reductase IspH	Lipid transport and metabolism	I	METABOLISM
gene1166	Chromosome	B4	COG2017	Galactose mutarotase or related enzyme	Carbohydrate transport and metabolism	G	METABOLISM
gene1168	Chromosome	B4	COG1595	DNA-directed RNA polymerase specialized sigma subunit, sigma24 family	Transcription	K	INFORMATION STORAGE AND PROCESSING
gene1171	Chromosome	B4	COG0285	Folylpolyglutamate synthase/Dihydropteroate synthase	Coenzyme transport and metabolism	H	METABOLISM
gene1175	Chromosome	B4	COG0006	Xaa-Pro aminopeptidase	Amino acid transport and metabolism	E	METABOLISM
gene1179	Chromosome	B4	COG1490	D-aminoacyl-tRNA deacylase	Translation, ribosomal structure and biogenesis	J	INFORMATION STORAGE AND PROCESSING
gene1187	Chromosome	B4	COG3598	RecA-family ATPase	Replication, recombination and repair	L	INFORMATION STORAGE AND PROCESSING
gene1192	Chromosome	B4	COG3740	Phage head maturation protease	Mobilome: prophages, transposons	X	CELLULAR PROCESSES AND SIGNALING
gene1199	Chromosome	B4	COG1589	Cell division septal protein FtsQ	Cell cycle control, cell division, chromosome partitioning	D	CELLULAR PROCESSES AND SIGNALING
gene1200	Chromosome	B4	COG0773	UDP-N-acetylmuramate-alanine ligase MurC and related ligases, MurC/Mpl family	Cell wall/membrane/envelope biogenesis	M	CELLULAR PROCESSES AND SIGNALING
gene1201	Chromosome	B4	COG0707	UDP-N-acetylglucosamine:LPS N-acetylglucosamine transferase	Cell wall/membrane/envelope biogenesis	M	CELLULAR PROCESSES AND SIGNALING
gene1405	Chromosome	B4	COG0707	UDP-N-acetylglucosamine:LPS N-acetylglucosamine transferase	Cell wall/membrane/envelope biogenesis	M	CELLULAR PROCESSES AND SIGNALING
gene1203	Chromosome	B4	COG0771	UDP-N-acetylmuramoylalanine-D-glutamate ligase	Cell wall/membrane/envelope biogenesis	M	CELLULAR PROCESSES AND SIGNALING
gene1205	Chromosome	B4	COG0770	UDP-N-acetylmuramyl pentapeptide synthase	Cell wall/membrane/envelope biogenesis	M	CELLULAR PROCESSES AND SIGNALING
gene1209	Chromosome	B4	COG0275	16S rRNA C1402 N4-methylase RsmH	Translation, ribosomal structure and biogenesis	J	INFORMATION STORAGE AND PROCESSING
gene1210	Chromosome	B4	COG2001	MraZ, DNA-binding transcriptional regulator and inhibitor of RsmH methyltransferase activity	Translation, ribosomal structure and biogenesis	J	INFORMATION STORAGE AND PROCESSING
gene1211	Chromosome	B4	COG3973	DNA helicase IV	Replication, recombination and repair	L	INFORMATION STORAGE AND PROCESSING
gene1213	Chromosome	B4	COG1327	Transcriptional regulator NrdR, contains Zn-ribbon and ATP-cone domains	Transcription	K	INFORMATION STORAGE AND PROCESSING
gene1215	Chromosome	B4	COG1974	SOS-response transcriptional repressor LexA (RecA-mediated autopeptidase)	Transcription;Signal transduction mechanisms	K;T	INFORMATION STORAGE AND PROCESSING;CELLULAR PROCESSES AND SIGNALING
gene1216	Chromosome	B4	COG1230	Co/Zn/Cd efflux system component	Inorganic ion transport and metabolism	P	METABOLISM
gene1218	Chromosome	B4	COG2262	50S ribosomal subunit-associated GTPase HflX	Translation, ribosomal structure and biogenesis	J	INFORMATION STORAGE AND PROCESSING
gene1219	Chromosome	B4	COG2813	16S rRNA G1207 methylase RsmC	Translation, ribosomal structure and biogenesis	J	INFORMATION STORAGE AND PROCESSING
gene1220	Chromosome	B4	COG1643	HrpA-like RNA helicase	Translation, ribosomal structure and biogenesis	J	INFORMATION STORAGE AND PROCESSING
gene1222	Chromosome	B4	COG4320	Uncharacterized conserved protein, DUF2252 family	Function unknown	S	POORLY CHARACTERIZED
gene1223	Chromosome	B4	COG0106	Phosphoribosylformimino-5-aminoimidazole carboxamide ribonucleotide (ProFAR) isomerase	Amino acid transport and metabolism	E	METABOLISM
gene1224	Chromosome	B4	COG0118	Imidazoleglycerol phosphate synthase glutamine amidotransferase subunit HisH	Amino acid transport and metabolism	E	METABOLISM
gene1226	Chromosome	B4	COG0131	Imidazoleglycerol phosphate dehydratase HisB	Amino acid transport and metabolism	E	METABOLISM
gene1227	Chromosome	B4	COG0079	Histidinol-phosphate/aromatic aminotransferase or cobyric acid decarboxylase	Amino acid transport and metabolism	E	METABOLISM
gene1228	Chromosome	B4	COG0141	Histidinol dehydrogenase	Amino acid transport and metabolism	E	METABOLISM
gene1229	Chromosome	B4	COG0587	DNA polymerase III, alpha subunit	Replication, recombination and repair	L	INFORMATION STORAGE AND PROCESSING
gene1232	Chromosome	B4	COG0597	Lipoprotein signal peptidase	Cell wall/membrane/envelope biogenesis;Intracellular trafficking, secretion, and vesicular transport	M;U	CELLULAR PROCESSES AND SIGNALING;CELLULAR PROCESSES AND SIGNALING
gene1234	Chromosome	B4	COG0762	Cytochrome b6 maturation protein CCB3/Ycf19 and related maturases, YggT family	Posttranslational modification, protein turnover, chaperones	O	CELLULAR PROCESSES AND SIGNALING
gene1235	Chromosome	B4	COG1799	Cell division protein SepF/YlmF, interacts with FtsZ	Cell cycle control, cell division, chromosome partitioning	D	CELLULAR PROCESSES AND SIGNALING
gene1236	Chromosome	B4	COG0206	Cell division GTPase FtsZ	Cell cycle control, cell division, chromosome partitioning	D	CELLULAR PROCESSES AND SIGNALING
gene1237	Chromosome	B4	COG0042	tRNA-dihydrouridine synthase	Translation, ribosomal structure and biogenesis	J	INFORMATION STORAGE AND PROCESSING
gene1238	Chromosome	B4	COG0423	Glycyl-tRNA synthetase, class II	Translation, ribosomal structure and biogenesis	J	INFORMATION STORAGE AND PROCESSING
gene1239	Chromosome	B4	COG2145	Hydroxyethylthiazole kinase, sugar kinase family	Coenzyme transport and metabolism	H	METABOLISM
gene1240	Chromosome	B4	COG0351	Hydroxymethylpyrimidine/phosphomethylpyrimidine kinase	Coenzyme transport and metabolism	H	METABOLISM
gene1241	Chromosome	B4	COG0011	Thiamin-binding stress-response protein YqgV, UPF0045 family	Coenzyme transport and metabolism	H	METABOLISM
gene1243	Chromosome	B4	COG2807	Cyanate permease	Inorganic ion transport and metabolism	P	METABOLISM
gene1244	Chromosome	B4	COG1621	Sucrose-6-phosphate hydrolase SacC, GH32 family	Carbohydrate transport and metabolism	G	METABOLISM
gene1247	Chromosome	B4	COG1957	Inosine-uridine nucleoside N-ribohydrolase	Nucleotide transport and metabolism	F	METABOLISM
gene1443	Chromosome	B4	COG1957	Inosine-uridine nucleoside N-ribohydrolase	Nucleotide transport and metabolism	F	METABOLISM
gene1504	Chromosome	B4	COG1957	Inosine-uridine nucleoside N-ribohydrolase	Nucleotide transport and metabolism	F	METABOLISM
gene1249	Chromosome	B4	COG0020	Undecaprenyl pyrophosphate synthase	Lipid transport and metabolism	I	METABOLISM
gene1250	Chromosome	B4	COG1381	Recombinational DNA repair protein RecO (RecF pathway)	Replication, recombination and repair	L	INFORMATION STORAGE AND PROCESSING
gene1251	Chromosome	B4	COG4188	Predicted dienelactone hydrolase	General function prediction only	R	POORLY CHARACTERIZED
gene1252	Chromosome	B4	COG0821	4-hydroxy-3-methylbut-2-en-1-yl diphosphate synthase IspG/GcpE	Lipid transport and metabolism	I	METABOLISM
gene1253	Chromosome	B4	COG0743	1-deoxy-D-xylulose 5-phosphate reductoisomerase	Lipid transport and metabolism	I	METABOLISM
gene1258	Chromosome	B4	COG3480	Predicted secreted protein YlbL, contains PDZ domain	Signal transduction mechanisms	T	CELLULAR PROCESSES AND SIGNALING
gene1259	Chromosome	B4	COG5282	Zn-dependent metallopeptidase, zincin/DUF2342 superfamily	Posttranslational modification, protein turnover, chaperones	O	CELLULAR PROCESSES AND SIGNALING
gene1261	Chromosome	B4	COG3173	Predicted kinase, aminoglycoside phosphotransferase (APT) family	General function prediction only	R	POORLY CHARACTERIZED
gene1263	Chromosome	B4	COG0613	5'-3' exoribonuclease TrpH/YciV (RNase AM), contains PHP domain	Nucleotide transport and metabolism	F	METABOLISM
gene1264	Chromosome	B4	COG4243	Vitamin K epoxide reductase (VKOR) family protein, predicted involvement in disulfide bond formation	General function prediction only	R	POORLY CHARACTERIZED
gene1265	Chromosome	B4	COG0253	Diaminopimelate epimerase	Amino acid transport and metabolism	E	METABOLISM
gene1266	Chromosome	B4	COG0796	Glutamate racemase	Cell wall/membrane/envelope biogenesis	M	CELLULAR PROCESSES AND SIGNALING
gene1268	Chromosome	B4	COG0330	Regulator of protease activity HflC, stomatin/prohibitin superfamily	Posttranslational modification, protein turnover, chaperones	O	CELLULAR PROCESSES AND SIGNALING
gene1277	Chromosome	B4	COG1893	Ketopantoate reductase	Coenzyme transport and metabolism	H	METABOLISM
gene1278	Chromosome	B4	COG3393	Predicted acetyltransferase, GNAT family	General function prediction only	R	POORLY CHARACTERIZED
gene1279	Chromosome	B4	COG2176	DNA polymerase III, alpha subunit (gram-positive type)	Replication, recombination and repair	L	INFORMATION STORAGE AND PROCESSING
gene1292	Chromosome	B4	COG1842	Phage shock protein A	Transcription;Signal transduction mechanisms	K;T	INFORMATION STORAGE AND PROCESSING;CELLULAR PROCESSES AND SIGNALING
gene1295	Chromosome	B4	COG0060	Isoleucyl-tRNA synthetase	Translation, ribosomal structure and biogenesis	J	INFORMATION STORAGE AND PROCESSING
gene1297	Chromosome	B4	COG2365	Protein tyrosine/serine phosphatase Oca4	Signal transduction mechanisms	T	CELLULAR PROCESSES AND SIGNALING
gene1304	Chromosome	B4	COG3727	G:T-mismatch repair DNA endonuclease Vsr, very short patch repair protein	Replication, recombination and repair	L	INFORMATION STORAGE AND PROCESSING
gene1327	Chromosome	B4	COG3727	G:T-mismatch repair DNA endonuclease Vsr, very short patch repair protein	Replication, recombination and repair	L	INFORMATION STORAGE AND PROCESSING
gene1309	Chromosome	B4	COG1203	CRISPR-Cas type I system-associated endonuclease/helicase Cas3	Defense mechanisms	V	CELLULAR PROCESSES AND SIGNALING
gene1418	Chromosome	B4	COG1203	CRISPR-Cas type I system-associated endonuclease/helicase Cas3	Defense mechanisms	V	CELLULAR PROCESSES AND SIGNALING
gene1310	Chromosome	B4	COG5946	CRISPR-Cas system type I-G effector complex subunit Csb5, RAMP superfamily Cas5 group	Defense mechanisms	V	CELLULAR PROCESSES AND SIGNALING
gene1311	Chromosome	B4	COG5945	CRISPR-Cas system type I-G effector complex subunit Csb1, RAMP superfamily Cas7 group	Defense mechanisms	V	CELLULAR PROCESSES AND SIGNALING
gene1312	Chromosome	B4	COG1343	CRISPR/Cas system-associated endoribonuclease Cas2	Defense mechanisms	V	CELLULAR PROCESSES AND SIGNALING
gene1313	Chromosome	B4	COG1468	CRISPR/Cas system-associated exonuclease Cas4, RecB family	Defense mechanisms	V	CELLULAR PROCESSES AND SIGNALING
gene1314	Chromosome	B4	COG3572	Gamma-glutamylcysteine synthetase	Coenzyme transport and metabolism	H	METABOLISM
gene1315	Chromosome	B4	COG1924	Activator of 2-hydroxyglutaryl-CoA dehydratase (HSP70-class ATPase domain)	Lipid transport and metabolism	I	METABOLISM
gene1316	Chromosome	B4	COG3548	Uncharacterized membrane protein	Function unknown	S	POORLY CHARACTERIZED
gene1317	Chromosome	B4	COG3759	Uncharacterized membrane protein	Function unknown	S	POORLY CHARACTERIZED
gene1319	Chromosome	B4	COG0602	Organic radical activating enzyme NrdG/QueE	Coenzyme transport and metabolism	H	METABOLISM
gene1320	Chromosome	B4	COG1328	Anaerobic ribonucleoside-triphosphate reductase	Nucleotide transport and metabolism	F	METABOLISM
gene1321	Chromosome	B4	COG1570	Exonuclease VII, large subunit	Replication, recombination and repair	L	INFORMATION STORAGE AND PROCESSING
gene1322	Chromosome	B4	COG1722	Exonuclease VII small subunit	Replication, recombination and repair	L	INFORMATION STORAGE AND PROCESSING
gene1329	Chromosome	B4	COG0847	DNA polymerase III, epsilon subunit or related 3'-5' exonuclease	Replication, recombination and repair	L	INFORMATION STORAGE AND PROCESSING
gene1331	Chromosome	B4	COG1109	Phosphomannomutase	Carbohydrate transport and metabolism	G	METABOLISM
gene1333	Chromosome	B4	COG0595	mRNA degradation ribonuclease J1/J2	Translation, ribosomal structure and biogenesis	J	INFORMATION STORAGE AND PROCESSING
gene1334	Chromosome	B4	COG0329	4-hydroxy-tetrahydrodipicolinate synthase/N-acetylneuraminate lyase	Amino acid transport and metabolism;Cell wall/membrane/envelope biogenesis	E;M	METABOLISM;CELLULAR PROCESSES AND SIGNALING
gene1335	Chromosome	B4	COG0289	4-hydroxy-tetrahydrodipicolinate reductase	Amino acid transport and metabolism	E	METABOLISM
gene1337	Chromosome	B4	COG1246	N-acetylglutamate synthase or related acetyltransferase, GNAT family	Amino acid transport and metabolism	E	METABOLISM
gene1338	Chromosome	B4	COG1074	ATP-dependent exoDNAse (exonuclease V) beta subunit (contains helicase and exonuclease domains)	Replication, recombination and repair	L	INFORMATION STORAGE AND PROCESSING
gene1341	Chromosome	B4	COG3401	Fibronectin type 3 domain	General function prediction only	R	POORLY CHARACTERIZED
gene1344	Chromosome	B4	COG1305	Transglutaminase-like enzyme, putative cysteine protease	Posttranslational modification, protein turnover, chaperones	O	CELLULAR PROCESSES AND SIGNALING
gene1346	Chromosome	B4	COG1714	Uncharacterized membrane protein YckC, RDD family	Function unknown	S	POORLY CHARACTERIZED
gene1347	Chromosome	B4	COG0086	DNA-directed RNA polymerase, beta' subunit/160 kD subunit	Transcription	K	INFORMATION STORAGE AND PROCESSING
gene1348	Chromosome	B4	COG0085	DNA-directed RNA polymerase, beta subunit/140 kD subunit	Transcription	K	INFORMATION STORAGE AND PROCESSING
gene1350	Chromosome	B4	COG1194	Adenine-specific DNA glycosylase, acts on AG and A-oxoG pairs	Replication, recombination and repair	L	INFORMATION STORAGE AND PROCESSING
gene1351	Chromosome	B4	COG0219	tRNA(Leu) C34 or U34 (ribose-2'-O)-methylase TrmL, contains SPOUT domain	Translation, ribosomal structure and biogenesis	J	INFORMATION STORAGE AND PROCESSING
gene1352	Chromosome	B4	COG2848	Uncharacterized conserved protein, UPF0210 family	Cell cycle control, cell division, chromosome partitioning	D	CELLULAR PROCESSES AND SIGNALING
gene1353	Chromosome	B4	COG3830	ACT domain, binds amino acids and other small ligands	Signal transduction mechanisms	T	CELLULAR PROCESSES AND SIGNALING
gene1356	Chromosome	B4	COG0153	Galactokinase	Carbohydrate transport and metabolism	G	METABOLISM
gene1357	Chromosome	B4	COG1085	Galactose-1-phosphate uridylyltransferase	Carbohydrate transport and metabolism	G	METABOLISM
gene1358	Chromosome	B4	COG1349	DNA-binding transcriptional regulator of sugar metabolism, DeoR/GlpR family	Transcription;Carbohydrate transport and metabolism	K;G	INFORMATION STORAGE AND PROCESSING;METABOLISM
gene1359	Chromosome	B4	COG0463	Glycosyltransferase involved in cell wall bisynthesis	Cell wall/membrane/envelope biogenesis	M	CELLULAR PROCESSES AND SIGNALING
gene1379	Chromosome	B4	COG0463	Glycosyltransferase involved in cell wall bisynthesis	Cell wall/membrane/envelope biogenesis	M	CELLULAR PROCESSES AND SIGNALING
gene1384	Chromosome	B4	COG0463	Glycosyltransferase involved in cell wall bisynthesis	Cell wall/membrane/envelope biogenesis	M	CELLULAR PROCESSES AND SIGNALING
gene1387	Chromosome	B4	COG0463	Glycosyltransferase involved in cell wall bisynthesis	Cell wall/membrane/envelope biogenesis	M	CELLULAR PROCESSES AND SIGNALING
gene1391	Chromosome	B4	COG0463	Glycosyltransferase involved in cell wall bisynthesis	Cell wall/membrane/envelope biogenesis	M	CELLULAR PROCESSES AND SIGNALING
gene1361	Chromosome	B4	COG1902	2,4-dienoyl-CoA reductase or related NADH-dependent reductase, Old Yellow Enzyme (OYE) family	Energy production and conversion	C	METABOLISM
gene1363	Chromosome	B4	COG0664	cAMP-binding domain of CRP or a regulatory subunit of cAMP-dependent protein kinases	Signal transduction mechanisms	T	CELLULAR PROCESSES AND SIGNALING
gene1612	Chromosome	B4	COG0664	cAMP-binding domain of CRP or a regulatory subunit of cAMP-dependent protein kinases	Signal transduction mechanisms	T	CELLULAR PROCESSES AND SIGNALING
gene1364	Chromosome	B4	COG0095	Lipoate-protein ligase A	Coenzyme transport and metabolism	H	METABOLISM
gene1365	Chromosome	B4	COG2314	Uncharacterized membrane protein YozV, TM2 domain, contains pTyr	General function prediction only	R	POORLY CHARACTERIZED
gene1367	Chromosome	B4	COG0473	Isocitrate/isopropylmalate dehydrogenase	Energy production and conversion;Amino acid transport and metabolism	C;E	METABOLISM;METABOLISM
gene1368	Chromosome	B4	COG1770	Protease II	Amino acid transport and metabolism	E	METABOLISM
gene1369	Chromosome	B4	COG4850	Phosphatidate phosphatase APP1	Lipid transport and metabolism	I	METABOLISM
gene1370	Chromosome	B4	COG0509	Glycine cleavage system protein H (lipoate-binding)	Amino acid transport and metabolism	E	METABOLISM
gene1371	Chromosome	B4	COG2816	NADH pyrophosphatase NudC, Nudix superfamily	Nucleotide transport and metabolism	F	METABOLISM
gene1374	Chromosome	B4	COG3118	Chaperedoxin CnoX, contains thioredoxin-like and TPR-like domains, YbbN/TrxSC family	Posttranslational modification, protein turnover, chaperones	O	CELLULAR PROCESSES AND SIGNALING
gene1428	Chromosome	B4	COG3118	Chaperedoxin CnoX, contains thioredoxin-like and TPR-like domains, YbbN/TrxSC family	Posttranslational modification, protein turnover, chaperones	O	CELLULAR PROCESSES AND SIGNALING
gene1375	Chromosome	B4	COG3583	Uncharacterized conserved protein YabE, contains G5 and tandem DUF348 domains	Function unknown	S	POORLY CHARACTERIZED
gene1616	Chromosome	B4	COG3583	Uncharacterized conserved protein YabE, contains G5 and tandem DUF348 domains	Function unknown	S	POORLY CHARACTERIZED
gene1376	Chromosome	B4	COG2148	Sugar transferase involved in LPS biosynthesis (colanic, teichoic acid)	Cell wall/membrane/envelope biogenesis	M	CELLULAR PROCESSES AND SIGNALING
gene1397	Chromosome	B4	COG2148	Sugar transferase involved in LPS biosynthesis (colanic, teichoic acid)	Cell wall/membrane/envelope biogenesis	M	CELLULAR PROCESSES AND SIGNALING
gene1378	Chromosome	B4	COG4713	Uncharacterized membrane protein	Function unknown	S	POORLY CHARACTERIZED
gene1381	Chromosome	B4	COG1209	dTDP-glucose pyrophosphorylase	Cell wall/membrane/envelope biogenesis	M	CELLULAR PROCESSES AND SIGNALING
gene1382	Chromosome	B4	COG1091	dTDP-4-dehydrorhamnose reductase	Cell wall/membrane/envelope biogenesis	M	CELLULAR PROCESSES AND SIGNALING
gene1383	Chromosome	B4	COG1088	dTDP-D-glucose 4,6-dehydratase	Cell wall/membrane/envelope biogenesis	M	CELLULAR PROCESSES AND SIGNALING
gene1385	Chromosome	B4	COG2244	Membrane protein involved in the export of O-antigen and teichoic acid	Cell wall/membrane/envelope biogenesis	M	CELLULAR PROCESSES AND SIGNALING
gene1394	Chromosome	B4	COG2244	Membrane protein involved in the export of O-antigen and teichoic acid	Cell wall/membrane/envelope biogenesis	M	CELLULAR PROCESSES AND SIGNALING
gene1390	Chromosome	B4	COG1442	Lipopolysaccharide biosynthesis protein, LPS:glycosyltransferase	Cell wall/membrane/envelope biogenesis	M	CELLULAR PROCESSES AND SIGNALING
gene1392	Chromosome	B4	COG3774	Mannosyltransferase OCH1 or related enzyme	Cell wall/membrane/envelope biogenesis	M	CELLULAR PROCESSES AND SIGNALING
gene1393	Chromosome	B4	COG1004	UDP-glucose 6-dehydrogenase	Cell wall/membrane/envelope biogenesis	M	CELLULAR PROCESSES AND SIGNALING
gene1400	Chromosome	B4	COG1914	Mn2+ or Fe2+ transporter, NRAMP family	Inorganic ion transport and metabolism	P	METABOLISM
gene1401	Chromosome	B4	COG2247	Putative cell wall-binding domain (amidase enhancer), LytB superfamily	Cell wall/membrane/envelope biogenesis	M	CELLULAR PROCESSES AND SIGNALING
gene1402	Chromosome	B4	COG0214	Pyridoxal 5'-phosphate synthase subunit PdxS	Coenzyme transport and metabolism	H	METABOLISM
gene1403	Chromosome	B4	COG0311	Pyridoxal 5'-phosphate synthase subunit PdxT (glutamine amidotransferase)	Coenzyme transport and metabolism	H	METABOLISM
gene1404	Chromosome	B4	COG0451	Nucleoside-diphosphate-sugar epimerase	Cell wall/membrane/envelope biogenesis	M	CELLULAR PROCESSES AND SIGNALING
gene1406	Chromosome	B4	COG5017	UDP-N-acetylglucosamine transferase subunit ALG13	Carbohydrate transport and metabolism	G	METABOLISM
gene1419	Chromosome	B4	COG0083	Homoserine kinase	Amino acid transport and metabolism	E	METABOLISM
gene1420	Chromosome	B4	COG0460	Homoserine dehydrogenase	Amino acid transport and metabolism	E	METABOLISM
gene1421	Chromosome	B4	COG0019	Diaminopimelate decarboxylase	Amino acid transport and metabolism	E	METABOLISM
gene1422	Chromosome	B4	COG0018	Arginyl-tRNA synthetase	Translation, ribosomal structure and biogenesis	J	INFORMATION STORAGE AND PROCESSING
gene1424	Chromosome	B4	COG0251	Enamine deaminase RidA, house cleaning of reactive enamine intermediates, YjgF/YER057c/UK114 family	Defense mechanisms	V	CELLULAR PROCESSES AND SIGNALING
gene1426	Chromosome	B4	COG3459	Cellobiose phosphorylase	Carbohydrate transport and metabolism	G	METABOLISM
gene1432	Chromosome	B4	COG1637	Endonuclease NucS, RecB family	Replication, recombination and repair	L	INFORMATION STORAGE AND PROCESSING
gene1433	Chromosome	B4	COG0355	FoF1-type ATP synthase, epsilon subunit	Energy production and conversion	C	METABOLISM
gene1434	Chromosome	B4	COG0055	FoF1-type ATP synthase, beta subunit	Energy production and conversion	C	METABOLISM
gene1435	Chromosome	B4	COG0224	FoF1-type ATP synthase, gamma subunit	Energy production and conversion	C	METABOLISM
gene1436	Chromosome	B4	COG0056	FoF1-type ATP synthase, alpha subunit	Energy production and conversion	C	METABOLISM
gene1437	Chromosome	B4	COG0712	FoF1-type ATP synthase, delta subunit	Energy production and conversion	C	METABOLISM
gene1438	Chromosome	B4	COG0711	FoF1-type ATP synthase, membrane subunit b or b'	Energy production and conversion	C	METABOLISM
gene1439	Chromosome	B4	COG0636	FoF1-type ATP synthase, membrane subunit c/Archaeal/vacuolar-type H+-ATPase, subunit K	Energy production and conversion	C	METABOLISM
gene1440	Chromosome	B4	COG0356	FoF1-type ATP synthase, membrane subunit a	Energy production and conversion	C	METABOLISM
gene1441	Chromosome	B4	COG1897	Homoserine O-succinyltransferase	Amino acid transport and metabolism	E	METABOLISM
gene1451	Chromosome	B4	COG1403	5-methylcytosine-specific restriction endonuclease McrA	Defense mechanisms	V	CELLULAR PROCESSES AND SIGNALING
gene1454	Chromosome	B4	COG1804	Crotonobetainyl-CoA:carnitine CoA-transferase CaiB and related acyl-CoA transferases	Lipid transport and metabolism	I	METABOLISM
gene1455	Chromosome	B4	COG5297	Cellulase/cellobiase CelA1	Carbohydrate transport and metabolism	G	METABOLISM
gene1459	Chromosome	B4	COG4932	Clumping factor A-related surface protein, MSCRAMM (microbial surface components recognizing adhesive matrix molecules) family, DEv-IgG fold	Cell wall/membrane/envelope biogenesis	M	CELLULAR PROCESSES AND SIGNALING
gene1462	Chromosome	B4	COG0221	Inorganic pyrophosphatase	Energy production and conversion	C	METABOLISM
gene1465	Chromosome	B4	COG0177	Endonuclease III	Replication, recombination and repair	L	INFORMATION STORAGE AND PROCESSING
gene1467	Chromosome	B4	COG0525	Valyl-tRNA synthetase	Translation, ribosomal structure and biogenesis	J	INFORMATION STORAGE AND PROCESSING
gene1471	Chromosome	B4	COG1158	Transcription termination factor Rho	Transcription	K	INFORMATION STORAGE AND PROCESSING
gene1472	Chromosome	B4	COG1232	Protoporphyrinogen oxidase HemY/PPOX	Coenzyme transport and metabolism	H	METABOLISM
gene1475	Chromosome	B4	COG0064	Asp-tRNAAsn/Glu-tRNAGln amidotransferase B subunit	Translation, ribosomal structure and biogenesis	J	INFORMATION STORAGE AND PROCESSING
gene1476	Chromosome	B4	COG0154	Asp-tRNAAsn/Glu-tRNAGln amidotransferase A subunit or related amidase	Translation, ribosomal structure and biogenesis	J	INFORMATION STORAGE AND PROCESSING
gene1477	Chromosome	B4	COG0721	Asp-tRNAAsn/Glu-tRNAGln amidotransferase C subunit	Translation, ribosomal structure and biogenesis	J	INFORMATION STORAGE AND PROCESSING
gene1484	Chromosome	B4	COG0179	2-keto-4-pentenoate hydratase/2-oxohepta-3-ene-1,7-dioic acid hydratase (catechol pathway)	Secondary metabolites biosynthesis, transport and catabolism	Q	METABOLISM
gene1489	Chromosome	B4	COG0325	Pyridoxal 5'-phosphate homeostasis protein YggS, UPF0001 family	Coenzyme transport and metabolism	H	METABOLISM
gene1497	Chromosome	B4	COG0359	Ribosomal protein L9	Translation, ribosomal structure and biogenesis	J	INFORMATION STORAGE AND PROCESSING
gene1498	Chromosome	B4	COG0238	Ribosomal protein S18	Translation, ribosomal structure and biogenesis	J	INFORMATION STORAGE AND PROCESSING
gene1500	Chromosome	B4	COG0360	Ribosomal protein S6	Translation, ribosomal structure and biogenesis	J	INFORMATION STORAGE AND PROCESSING
gene1509	Chromosome	B4	COG0562	UDP-galactopyranose mutase	Cell wall/membrane/envelope biogenesis	M	CELLULAR PROCESSES AND SIGNALING
gene1513	Chromosome	B4	COG1368	Phosphoglycerol transferase MdoB/OpgB, AlkP superfamily	Cell wall/membrane/envelope biogenesis	M	CELLULAR PROCESSES AND SIGNALING
gene1514	Chromosome	B4	COG1368	Phosphoglycerol transferase MdoB/OpgB, AlkP superfamily	Cell wall/membrane/envelope biogenesis	M	CELLULAR PROCESSES AND SIGNALING
gene1516	Chromosome	B4	COG3757	Lyzozyme M1 (1,4-beta-N-acetylmuramidase), GH25 family	Cell wall/membrane/envelope biogenesis	M	CELLULAR PROCESSES AND SIGNALING
gene1517	Chromosome	B4	COG3757	Lyzozyme M1 (1,4-beta-N-acetylmuramidase), GH25 family	Cell wall/membrane/envelope biogenesis	M	CELLULAR PROCESSES AND SIGNALING
gene1520	Chromosome	B4	COG1404	Serine protease, subtilisin family	Posttranslational modification, protein turnover, chaperones	O	CELLULAR PROCESSES AND SIGNALING
gene1522	Chromosome	B4	COG2327	Polysaccharide pyruvyl transferase family protein WcaK (colanic acid biosynthesis)	Cell wall/membrane/envelope biogenesis	M	CELLULAR PROCESSES AND SIGNALING
gene1523	Chromosome	B4	COG1134	ABC-type polysaccharide/polyol phosphate transport system, ATPase component	Carbohydrate transport and metabolism	G	METABOLISM
gene1524	Chromosome	B4	COG1682	ABC-type polysaccharide/teichoic acid/polyol phosphate export permease	Carbohydrate transport and metabolism	G	METABOLISM
gene1533	Chromosome	B4	COG0121	Predicted glutamine amidotransferase YafJ	General function prediction only	R	POORLY CHARACTERIZED
gene1534	Chromosome	B4	COG3158	K+ uptake protein Kup	Inorganic ion transport and metabolism	P	METABOLISM
gene1535	Chromosome	B4	COG0084	3'->5' ssDNA/RNA exonuclease TatD	Cell motility	N	CELLULAR PROCESSES AND SIGNALING
gene1536	Chromosome	B4	COG3345	Alpha-galactosidase	Carbohydrate transport and metabolism	G	METABOLISM
gene1597	Chromosome	B4	COG3345	Alpha-galactosidase	Carbohydrate transport and metabolism	G	METABOLISM
gene1602	Chromosome	B4	COG3345	Alpha-galactosidase	Carbohydrate transport and metabolism	G	METABOLISM
gene1541	Chromosome	B4	COG0143	Methionyl-tRNA synthetase	Translation, ribosomal structure and biogenesis	J	INFORMATION STORAGE AND PROCESSING
gene1544	Chromosome	B4	COG0313	16S rRNA C1402 (ribose-2'-O) methylase RsmI	Translation, ribosomal structure and biogenesis	J	INFORMATION STORAGE AND PROCESSING
gene1545	Chromosome	B4	COG1928	Dolichyl-phosphate-mannose--protein O-mannosyl transferase	Posttranslational modification, protein turnover, chaperones	O	CELLULAR PROCESSES AND SIGNALING
gene1549	Chromosome	B4	COG4832	Cyclopropanoid cyclopropyl hydrolase, GyrI-like domain	Defense mechanisms;Signal transduction mechanisms	V;T	CELLULAR PROCESSES AND SIGNALING;CELLULAR PROCESSES AND SIGNALING
gene1555	Chromosome	B4	COG0576	Molecular chaperone GrpE (heat shock protein HSP-70)	Posttranslational modification, protein turnover, chaperones	O	CELLULAR PROCESSES AND SIGNALING
gene1556	Chromosome	B4	COG0443	Molecular chaperone DnaK (HSP70)	Posttranslational modification, protein turnover, chaperones	O	CELLULAR PROCESSES AND SIGNALING
gene1562	Chromosome	B4	COG3833	ABC-type maltose transport system, permease component MalG	Carbohydrate transport and metabolism	G	METABOLISM
gene1564	Chromosome	B4	COG2182	Maltose-binding periplasmic protein MalE	Carbohydrate transport and metabolism	G	METABOLISM
gene1567	Chromosome	B4	COG5578	Uncharacterized membrane protein YesL	Function unknown	S	POORLY CHARACTERIZED
gene1576	Chromosome	B4	COG0778	Nitroreductase	Energy production and conversion	C	METABOLISM
gene1589	Chromosome	B4	COG3533	Beta-L-arabinofuranosidase, GH127 family	Carbohydrate transport and metabolism	G	METABOLISM
gene1591	Chromosome	B4	COG0846	NAD-dependent protein deacetylase, SIR2 family	Posttranslational modification, protein turnover, chaperones	O	CELLULAR PROCESSES AND SIGNALING
gene1592	Chromosome	B4	COG1171	Threonine deaminase	Amino acid transport and metabolism	E	METABOLISM
gene1596	Chromosome	B4	COG5340	Abortive phage infection protein AbiEi, antitoxin conponent of an AbiEi-AbiEii TA system	Defense mechanisms	V	CELLULAR PROCESSES AND SIGNALING
gene1603	Chromosome	B4	COG0590	tRNA(Arg) A34 adenosine deaminase TadA	Translation, ribosomal structure and biogenesis	J	INFORMATION STORAGE AND PROCESSING
gene1604	Chromosome	B4	COG0025	NhaP-type Na+/H+ or K+/H+ antiporter	Inorganic ion transport and metabolism	P	METABOLISM
gene1607	Chromosome	B4	COG0717	dCTP deaminase	Nucleotide transport and metabolism	F	METABOLISM
gene1611	Chromosome	B4	COG3839	ABC-type sugar transport system, ATPase component MalK	Carbohydrate transport and metabolism	G	METABOLISM
gene1614	Chromosome	B4	COG1651	Protein thiol-disulfide isomerase DsbC	Posttranslational modification, protein turnover, chaperones	O	CELLULAR PROCESSES AND SIGNALING
gene1617	Chromosome	B4	COG0030	16S rRNA A1518 and A1519 N6-dimethyltransferase RsmA/KsgA/DIM1 (may also have DNA glycosylase/AP lyase activity)	Translation, ribosomal structure and biogenesis	J	INFORMATION STORAGE AND PROCESSING
gene1618	Chromosome	B4	COG1947	4-diphosphocytidyl-2C-methyl-D-erythritol kinase	Lipid transport and metabolism	I	METABOLISM
gene1620	Chromosome	B4	COG0617	tRNA nucleotidyltransferase/poly(A) polymerase	Translation, ribosomal structure and biogenesis	J	INFORMATION STORAGE AND PROCESSING
gene1623	Chromosome	B4	COG0728	Lipid II flippase MurJ/MviN (peptidoglycan biosynthesis)	Cell wall/membrane/envelope biogenesis	M	CELLULAR PROCESSES AND SIGNALING
gene1625	Chromosome	B4	COG1475	Chromosome segregation protein Spo0J, contains ParB-like nuclease domain	Cell cycle control, cell division, chromosome partitioning	D	CELLULAR PROCESSES AND SIGNALING
gene1627	Chromosome	B4	COG0357	16S rRNA G527 N7-methylase RsmG (former glucose-inhibited division protein B)	Translation, ribosomal structure and biogenesis	J	INFORMATION STORAGE AND PROCESSING
gene1628	Chromosome	B4	COG1847	Predicted RNA-binding protein Jag (SpoIIIJ-associated), conains KH and R3H domains	General function prediction only	R	POORLY CHARACTERIZED
gene1629	Chromosome	B4	COG0706	Membrane protein insertase Oxa1/YidC/SpoIIIJ	Cell wall/membrane/envelope biogenesis	M	CELLULAR PROCESSES AND SIGNALING
gene1630	Chromosome	B4	COG0230	Ribosomal protein L34	Translation, ribosomal structure and biogenesis	J	INFORMATION STORAGE AND PROCESSING
