# Supplementary material for: Complete Genome and Characterization Analysis of a Bifidobacterium animalis Strain Isolated from Wild Pigs (Sus scrofa ussuricus)
Source: Microorganisms. 2025 Jul 16;13(7):1666. doi: 10.3390/microorganisms13071666 (PMC12298607; doi:10.3390/microorganisms13071666)
Supplement: Supplementary file 1 [file microorganisms-13-01666-s001.zip › Table S4. The GO functional annotation information..csv]

Table S4. The GO functional annotation information.
Gene ID	Location	Sample Name	Gene Description	GO ID	GO Description
gene0001	Chromosome	B4	MULTISPECIES: chromosomal replication initiator protein DnaA	GO:0006270;GO:0006275;GO:0005737;GO:0005524;GO:0003688	DNA replication initiation;regulation of DNA replication;cytoplasm;ATP binding;DNA replication origin binding
gene0002	Chromosome	B4	MULTISPECIES: DNA polymerase III subunit beta	GO:0006260;GO:0005737;GO:0009360;GO:0003677;GO:0003887;GO:0008408	DNA replication;cytoplasm;DNA polymerase III complex;DNA binding;DNA-directed DNA polymerase activity;3'-5' exonuclease activity
gene0003	Chromosome	B4	DNA replication and repair protein RecF	GO:0006281;GO:0006260;GO:0009432;GO:0005737;GO:0005524;GO:0003697	DNA repair;DNA replication;SOS response;cytoplasm;ATP binding;single-stranded DNA binding
gene0005	Chromosome	B4	MULTISPECIES: DNA topoisomerase (ATP-hydrolyzing) subunit B	GO:0006265;GO:0006261;GO:0005737;GO:0005694;GO:0005524;GO:0003677;GO:0046872;GO:0016853;GO:0003918	DNA topological change;DNA-dependent DNA replication;cytoplasm;chromosome;ATP binding;DNA binding;metal ion binding;isomerase activity;DNA topoisomerase type II (double strand cut, ATP-hydrolyzing) activity
gene0006	Chromosome	B4	DNA gyrase subunit A	GO:0006265;GO:0006261;GO:0005737;GO:0005694;GO:0005524;GO:0003677;GO:0003918	DNA topological change;DNA-dependent DNA replication;cytoplasm;chromosome;ATP binding;DNA binding;DNA topoisomerase type II (double strand cut, ATP-hydrolyzing) activity
gene0007	Chromosome	B4	MULTISPECIES: DUF3566 domain-containing protein	GO:0016021	integral component of membrane
gene0008	Chromosome	B4	putative membrane protein	GO:0016021	integral component of membrane
gene0009	Chromosome	B4	Conserved membrane protein (hemolysin III-like protein)	GO:0016021	integral component of membrane
gene0010	Chromosome	B4	MULTISPECIES: NADP-specific glutamate dehydrogenase	GO:0006520;GO:0000166;GO:0016639;GO:0004354	cellular amino acid metabolic process;nucleotide binding;oxidoreductase activity, acting on the CH-NH2 group of donors, NAD or NADP as acceptor;glutamate dehydrogenase (NADP+) activity
gene0011	Chromosome	B4	MULTISPECIES: MFS transporter	GO:0016021;GO:0022857	integral component of membrane;transmembrane transporter activity
gene0012	Chromosome	B4	beta-mannosidase	GO:0030245;GO:0008810	cellulose catabolic process;cellulase activity
gene0013	Chromosome	B4	MULTISPECIES: large conductance mechanosensitive channel protein MscL	GO:0005887;GO:0008381	integral component of plasma membrane;mechanosensitive ion channel activity
gene0014	Chromosome	B4	conserved hypothetical protein	GO:0016021	integral component of membrane
gene0017	Chromosome	B4	MULTISPECIES: M48 family metallopeptidase	GO:0016787;GO:0008237	hydrolase activity;metallopeptidase activity
gene0019	Chromosome	B4	MULTISPECIES: MarR family transcriptional regulator	GO:0003700	DNA-binding transcription factor activity
gene0020	Chromosome	B4	MULTISPECIES: excinuclease ABC subunit UvrA	GO:0006281;GO:0005737;GO:0005524;GO:0003677;GO:0046872;GO:0042626;GO:0004518	DNA repair;cytoplasm;ATP binding;DNA binding;metal ion binding;ATPase-coupled transmembrane transporter activity;nuclease activity
gene0021	Chromosome	B4	MULTISPECIES: class I SAM-dependent methyltransferase	GO:0032259;GO:0008168	methylation;methyltransferase activity
gene0022	Chromosome	B4	MULTISPECIES: hypothetical protein	GO:0016021	integral component of membrane
gene0023	Chromosome	B4	MULTISPECIES: NAD(P)H-dependent oxidoreductase	GO:0016491	oxidoreductase activity
gene0028	Chromosome	B4	MazG nucleotide pyrophosphohydrolase domain protein	GO:0009143;GO:0016787;GO:0047429	nucleoside triphosphate catabolic process;hydrolase activity;nucleoside-triphosphate diphosphatase activity
gene0030	Chromosome	B4	hypothetical protein	GO:0016021	integral component of membrane
gene0031	Chromosome	B4	Modification methylase SinI	GO:0032259;GO:0009307;GO:0008168;GO:0003886	methylation;DNA restriction-modification system;methyltransferase activity;DNA (cytosine-5-)-methyltransferase activity
gene0038	Chromosome	B4	MULTISPECIES: AbrB/MazE/SpoVT family DNA-binding domain-containing protein	GO:0003677	DNA binding
gene0039	Chromosome	B4	MULTISPECIES: type II toxin-antitoxin system PemK/MazF family toxin	GO:0003677	DNA binding
gene0040	Chromosome	B4	MULTISPECIES: LysR family transcriptional regulator	GO:0003700	DNA-binding transcription factor activity
gene0043	Chromosome	B4	Beta-glucosidase	GO:0005975;GO:0016787;GO:0004553;GO:0008422;GO:0102483	carbohydrate metabolic process;hydrolase activity;hydrolase activity, hydrolyzing O-glycosyl compounds;beta-glucosidase activity;scopolin beta-glucosidase activity
gene0044	Chromosome	B4	Kanamycin kinase	GO:0046677;GO:0005524;GO:0046872;GO:0016740;GO:0016301;GO:0016773	response to antibiotic;ATP binding;metal ion binding;transferase activity;kinase activity;phosphotransferase activity, alcohol group as acceptor
gene0045	Chromosome	B4	MULTISPECIES: aminoglycoside 3'-O-phosphotransferase	GO:0016740;GO:0008910	transferase activity;kanamycin kinase activity
gene0046	Chromosome	B4	hypothetical protein	GO:0016021	integral component of membrane
gene0048	Chromosome	B4	glycoside hydrolase family protein	GO:0006665;GO:0016787;GO:0004348	sphingolipid metabolic process;hydrolase activity;glucosylceramidase activity
gene0049	Chromosome	B4	MULTISPECIES: beta-galactosidase	GO:0005975;GO:0009341;GO:0004565	carbohydrate metabolic process;beta-galactosidase complex;beta-galactosidase activity
gene0050	Chromosome	B4	MULTISPECIES: MFS transporter	GO:0016021;GO:0022857	integral component of membrane;transmembrane transporter activity
gene0051	Chromosome	B4	MULTISPECIES: TetR/AcrR family transcriptional regulator	GO:0003677	DNA binding
gene0052	Chromosome	B4	MULTISPECIES: DNA starvation/stationary phase protection protein	GO:0003677;GO:0016722;GO:0008199	DNA binding;oxidoreductase activity, acting on metal ions;ferric iron binding
gene0053	Chromosome	B4	MULTISPECIES: hemolysin family protein	GO:0016021;GO:0050660	integral component of membrane;flavin adenine dinucleotide binding
gene0054	Chromosome	B4	Carbonic anhydrase	GO:0015976;GO:0008270;GO:0004089	carbon utilization;zinc ion binding;carbonate dehydratase activity
gene0055	Chromosome	B4	MULTISPECIES: LacI family transcriptional regulator	GO:0006355;GO:0003677	regulation of transcription, DNA-templated;DNA binding
gene0056	Chromosome	B4	MULTISPECIES: hypothetical protein	GO:0016021	integral component of membrane
gene0057	Chromosome	B4	ATP binding protein of ABC transporter for pentoses	GO:0008643;GO:0005524;GO:0016787	carbohydrate transport;ATP binding;hydrolase activity
gene0058	Chromosome	B4	MULTISPECIES: hypothetical protein	GO:0016021	integral component of membrane
gene0059	Chromosome	B4	MULTISPECIES: LacI family transcriptional regulator	GO:0006355;GO:0003677	regulation of transcription, DNA-templated;DNA binding
gene0060	Chromosome	B4	Alpha-N-arabinofuranosidase	GO:0046373;GO:0046556	L-arabinose metabolic process;alpha-L-arabinofuranosidase activity
gene0061	Chromosome	B4	sugar kinase	GO:0005975;GO:0016301;GO:0016773;GO:0004856	carbohydrate metabolic process;kinase activity;phosphotransferase activity, alcohol group as acceptor;xylulokinase activity
gene0062	Chromosome	B4	MULTISPECIES: L-ribulose-5-phosphate 4-epimerase	GO:0008742	L-ribulose-phosphate 4-epimerase activity
gene0063	Chromosome	B4	L-arabinose isomerase	GO:0019569;GO:0005737;GO:0030145;GO:0008733	L-arabinose catabolic process to xylulose 5-phosphate;cytoplasm;manganese ion binding;L-arabinose isomerase activity
gene0064	Chromosome	B4	MULTISPECIES: aldo/keto reductase	GO:0047834;GO:0050580	D-threo-aldose 1-dehydrogenase activity;2,5-didehydrogluconate reductase activity
gene0065	Chromosome	B4	phosphoenolpyruvate carboxylase	GO:0006099;GO:0015977;GO:0008964	tricarboxylic acid cycle;carbon fixation;phosphoenolpyruvate carboxylase activity
gene0066	Chromosome	B4	MULTISPECIES: threonine/serine exporter family protein	GO:0016021	integral component of membrane
gene0068	Chromosome	B4	MULTISPECIES: tryptophan--tRNA ligase	GO:0006436;GO:0005524;GO:0004830	tryptophanyl-tRNA aminoacylation;ATP binding;tryptophan-tRNA ligase activity
gene0071	Chromosome	B4	MULTISPECIES: glycogen/starch/alpha-glucan phosphorylase	GO:0005975;GO:0030170;GO:0008184;GO:0102499;GO:0102250	carbohydrate metabolic process;pyridoxal phosphate binding;glycogen phosphorylase activity;SHG alpha-glucan phosphorylase activity;linear malto-oligosaccharide phosphorylase activity
gene0072	Chromosome	B4	MULTISPECIES: hypothetical protein	GO:0016021	integral component of membrane
gene0074	Chromosome	B4	hypothetical protein	GO:0032259;GO:0008168	methylation;methyltransferase activity
gene0075	Chromosome	B4	MULTISPECIES: cell division protein CrgA	GO:0051301;GO:0007049;GO:0005887	cell division;cell cycle;integral component of plasma membrane
gene0076	Chromosome	B4	MULTISPECIES: DUF881 domain-containing protein	GO:0016021	integral component of membrane
gene0077	Chromosome	B4	MULTISPECIES: class E sortase	GO:0016021;GO:0016787	integral component of membrane;hydrolase activity
gene0078	Chromosome	B4	MULTISPECIES: glutamine amidotransferase	GO:0006541;GO:0016740;GO:0046820	glutamine metabolic process;transferase activity;4-amino-4-deoxychorismate synthase activity
gene0079	Chromosome	B4	Non-specific serine/threonine protein kinase	GO:0016021;GO:0005524;GO:0016301;GO:0106310	integral component of membrane;ATP binding;kinase activity;protein serine kinase activity
gene0080	Chromosome	B4	MULTISPECIES: serine/threonine protein kinase	GO:0005524;GO:0106310;GO:0004674	ATP binding;protein serine kinase activity;protein serine/threonine kinase activity
gene0081	Chromosome	B4	Peptidoglycan glycosyltransferase	GO:0008658	penicillin binding
gene0082	Chromosome	B4	FtsW	GO:0051301;GO:0016021	cell division;integral component of membrane
gene0083	Chromosome	B4	possible phosphoprotein phosphatase	GO:0016021;GO:0106306;GO:0106307	integral component of membrane;protein serine phosphatase activity;protein threonine phosphatase activity
gene0084	Chromosome	B4	MULTISPECIES: FHA domain-containing protein	GO:0016021	integral component of membrane
gene0086	Chromosome	B4	MULTISPECIES: prolyl oligopeptidase family serine peptidase	GO:0008236;GO:0008239	serine-type peptidase activity;dipeptidyl-peptidase activity
gene0087	Chromosome	B4	MULTISPECIES: DMT family transporter	GO:0016021	integral component of membrane
gene0088	Chromosome	B4	MULTISPECIES: alpha/beta hydrolase	GO:0016787;GO:0102545;GO:0004622	hydrolase activity;phosphatidyl phospholipase B activity;lysophospholipase activity
gene0089	Chromosome	B4	MULTISPECIES: hypothetical protein	GO:0016021	integral component of membrane
gene0090	Chromosome	B4	MULTISPECIES: methyltransferase domain-containing protein	GO:0032259;GO:0046872;GO:0008168	methylation;metal ion binding;methyltransferase activity
gene0091	Chromosome	B4	MULTISPECIES: GlsB/YeaQ/YmgE family stress response membrane protein	GO:0016021;GO:0005886	integral component of membrane;plasma membrane
gene0092	Chromosome	B4	MULTISPECIES: GlsB/YeaQ/YmgE family stress response membrane protein	GO:0016021;GO:0005886	integral component of membrane;plasma membrane
gene0094	Chromosome	B4	probable ferredoxin/ferredoxin-NADP reductase	GO:0016491;GO:0004324	oxidoreductase activity;ferredoxin-NADP+ reductase activity
gene0095	Chromosome	B4	heavy metal translocating P-type ATPase	GO:0016021;GO:0005886;GO:0005524;GO:0046872;GO:0019829	integral component of membrane;plasma membrane;ATP binding;metal ion binding;ATPase-coupled cation transmembrane transporter activity
gene0096	Chromosome	B4	MULTISPECIES: trypsin-like peptidase domain-containing protein	GO:0016021;GO:0008233;GO:0004252	integral component of membrane;peptidase activity;serine-type endopeptidase activity
gene0097	Chromosome	B4	MULTISPECIES: HAD hydrolase-like protein	GO:0016787;GO:0018784	hydrolase activity;(S)-2-haloacid dehalogenase activity
gene0099	Chromosome	B4	tRNA-guanine transglycosylase	GO:0008616;GO:0101030;GO:0046872;GO:0008479	queuosine biosynthetic process;tRNA-guanine transglycosylation;metal ion binding;queuine tRNA-ribosyltransferase activity
gene0101	Chromosome	B4	MULTISPECIES: zinc metalloprotease HtpX	GO:0016021;GO:0005886;GO:0008270;GO:0004222;GO:0008237	integral component of membrane;plasma membrane;zinc ion binding;metalloendopeptidase activity;metallopeptidase activity
gene0103	Chromosome	B4	MULTISPECIES: SOS response-associated peptidase family protein	GO:0018142;GO:0006974;GO:0008233;GO:0003697	protein-DNA covalent cross-linking;cellular response to DNA damage stimulus;peptidase activity;single-stranded DNA binding
gene0104	Chromosome	B4	MULTISPECIES: MFS transporter	GO:0016021;GO:0022857	integral component of membrane;transmembrane transporter activity
gene0105	Chromosome	B4	MULTISPECIES: hypothetical protein	GO:0016491	oxidoreductase activity
gene0106	Chromosome	B4	DNA-damage-inducible protein J	GO:0006355	regulation of transcription, DNA-templated
gene0107	Chromosome	B4	MULTISPECIES: methylated-DNA--[protein]-cysteine S-methyltransferase	GO:0032259;GO:0006307;GO:0005737;GO:0003908	methylation;DNA dealkylation involved in DNA repair;cytoplasm;methylated-DNA-[protein]-cysteine S-methyltransferase activity
gene0108	Chromosome	B4	oxidoreductase	GO:0016021	integral component of membrane
gene0109	Chromosome	B4	MULTISPECIES: carboxymuconolactone decarboxylase family protein	GO:0051920	peroxiredoxin activity
gene0111	Chromosome	B4	MULTISPECIES: alpha/beta hydrolase	GO:0016787	hydrolase activity
gene0112	Chromosome	B4	MULTISPECIES: LysR family transcriptional regulator	GO:0003700	DNA-binding transcription factor activity
gene0113	Chromosome	B4	MULTISPECIES: aldo/keto reductase	GO:0047834	D-threo-aldose 1-dehydrogenase activity
gene0115	Chromosome	B4	CDP-4-dehydro-6-deoxyglucose reductase	GO:0016021;GO:0106317;GO:0106318	integral component of membrane;methane monooxygenase NADH activity;methane monooxygenase NADPH activity
gene0116	Chromosome	B4	flavodoxin	GO:0010181	FMN binding
gene0117	Chromosome	B4	MerR family transcriptional regulator	GO:0006355;GO:0003677	regulation of transcription, DNA-templated;DNA binding
gene0118	Chromosome	B4	flavodoxin	GO:0010181;GO:0009055	FMN binding;electron transfer activity
gene0121	Chromosome	B4	MULTISPECIES: LysR family transcriptional regulator	GO:0003700	DNA-binding transcription factor activity
gene0122	Chromosome	B4	Chitin deacetylase	GO:0005975;GO:0016021;GO:0016810	carbohydrate metabolic process;integral component of membrane;hydrolase activity, acting on carbon-nitrogen (but not peptide) bonds
gene0123	Chromosome	B4	fructose-bisphosphate aldolase	GO:0006096;GO:0008270;GO:0004332	glycolytic process;zinc ion binding;fructose-bisphosphate aldolase activity
gene0124	Chromosome	B4	MULTISPECIES: adenylosuccinate synthase	GO:0044208;GO:0005737;GO:0000287;GO:0005525;GO:0004019	'de novo' AMP biosynthetic process;cytoplasm;magnesium ion binding;GTP binding;adenylosuccinate synthase activity
gene0125	Chromosome	B4	MULTISPECIES: CrcB family protein	GO:0005887;GO:0015103	integral component of plasma membrane;inorganic anion transmembrane transporter activity
gene0126	Chromosome	B4	MULTISPECIES: CrcB family protein	GO:0005887;GO:0015103	integral component of plasma membrane;inorganic anion transmembrane transporter activity
gene0127	Chromosome	B4	MULTISPECIES: branched-chain amino acid ABC transporter permease	GO:0016021;GO:0005886;GO:0022857;GO:0030246	integral component of membrane;plasma membrane;transmembrane transporter activity;carbohydrate binding
gene0128	Chromosome	B4	branched-chain amino acid ABC transporter permease	GO:0016021;GO:0005886;GO:0015658	integral component of membrane;plasma membrane;branched-chain amino acid transmembrane transporter activity
gene0129	Chromosome	B4	ABC transporter ATP-binding protein	GO:0005524;GO:0042626	ATP binding;ATPase-coupled transmembrane transporter activity
gene0130	Chromosome	B4	MULTISPECIES: ABC transporter ATP-binding protein	GO:0005524;GO:0042626	ATP binding;ATPase-coupled transmembrane transporter activity
gene0132	Chromosome	B4	LacI family DNA-binding transcriptional regulator	GO:0006355;GO:0003677	regulation of transcription, DNA-templated;DNA binding
gene0133	Chromosome	B4	MULTISPECIES: sucrose phosphorylase	GO:0044262;GO:0004645;GO:0009018	cellular carbohydrate metabolic process;1,4-alpha-oligoglucan phosphorylase activity;sucrose phosphorylase activity
gene0134	Chromosome	B4	MULTISPECIES: MFS transporter	GO:0016021;GO:0022857	integral component of membrane;transmembrane transporter activity
gene0136	Chromosome	B4	Carbamoyl-phosphate synthase L chain, ATP-binding protein	GO:0005524;GO:0046872;GO:0004075	ATP binding;metal ion binding;biotin carboxylase activity
gene0138	Chromosome	B4	quinolone resistance NORA protein	GO:0016021;GO:0022857	integral component of membrane;transmembrane transporter activity
gene0139	Chromosome	B4	MULTISPECIES: GNAT family N-acetyltransferase	GO:0008080	N-acetyltransferase activity
gene0140	Chromosome	B4	conserved hypothetical protein	GO:0006355	regulation of transcription, DNA-templated
gene0142	Chromosome	B4	Transporter, MFS superfamily	GO:0016021;GO:0022857	integral component of membrane;transmembrane transporter activity
gene0143	Chromosome	B4	ketol-acid reductoisomerase	GO:0009097;GO:0009099;GO:0000287;GO:0050661;GO:0016853;GO:0004455	isoleucine biosynthetic process;valine biosynthetic process;magnesium ion binding;NADP binding;isomerase activity;ketol-acid reductoisomerase activity
gene0144	Chromosome	B4	9-O-acetylesterase	GO:0001681;GO:0106331;GO:0106330	sialate O-acetylesterase activity;sialate 4-O-acetylesterase activity;sialate 9-O-acetylesterase activity
gene0145	Chromosome	B4	MULTISPECIES: GDSL-type esterase/lipase family protein	GO:0008152;GO:0008810;GO:0052689	metabolic process;cellulase activity;carboxylic ester hydrolase activity
gene0146	Chromosome	B4	beta-glucosidase	GO:0030245;GO:0008422;GO:0102483	cellulose catabolic process;beta-glucosidase activity;scopolin beta-glucosidase activity
gene0148	Chromosome	B4	MULTISPECIES: LacI family transcriptional regulator	GO:0006355;GO:0003677	regulation of transcription, DNA-templated;DNA binding
gene0149	Chromosome	B4	MULTISPECIES: YesL family protein	GO:0016021;GO:0016740	integral component of membrane;transferase activity
gene0150	Chromosome	B4	hypothetical protein	GO:0016021	integral component of membrane
gene0152	Chromosome	B4	AGE family epimerase/isomerase	GO:0005975;GO:0016853	carbohydrate metabolic process;isomerase activity
gene0153	Chromosome	B4	ATP-binding cassette domain-containing protein	GO:0005524	ATP binding
gene0154	Chromosome	B4	iron export ABC transporter permease subunit FetB	GO:0016021;GO:0005524	integral component of membrane;ATP binding
gene0155	Chromosome	B4	amino acid permease	GO:0055085;GO:0016021	transmembrane transport;integral component of membrane
gene0157	Chromosome	B4	ABC transporter ATP-binding protein	GO:0005524;GO:0042626	ATP binding;ATPase-coupled transmembrane transporter activity
gene0158	Chromosome	B4	MULTISPECIES: FtsX-like permease family protein	GO:0016021	integral component of membrane
gene0159	Chromosome	B4	MULTISPECIES: amino acid permease	GO:0055085;GO:0006865;GO:0016021	transmembrane transport;amino acid transport;integral component of membrane
gene0160	Chromosome	B4	FtsX-like permease family protein	GO:0016021;GO:0005886	integral component of membrane;plasma membrane
gene0162	Chromosome	B4	ABC transporter permease	GO:0016021;GO:0005886	integral component of membrane;plasma membrane
gene0163	Chromosome	B4	MULTISPECIES: ATP-binding cassette domain-containing protein	GO:0005524	ATP binding
gene0164	Chromosome	B4	MULTISPECIES: MarR family transcriptional regulator	GO:0003700	DNA-binding transcription factor activity
gene0165	Chromosome	B4	ABC transporter ATP-binding protein/permease	GO:0016021;GO:0005524;GO:0042626	integral component of membrane;ATP binding;ATPase-coupled transmembrane transporter activity
gene0166	Chromosome	B4	probable permease protein of ABC transporter system	GO:0016021;GO:0005524;GO:0042626	integral component of membrane;ATP binding;ATPase-coupled transmembrane transporter activity
gene0167	Chromosome	B4	Hydrolase acting on carbon-nitrogen bonds, other than peptide bonds, in linear amides	GO:0005975;GO:0016021;GO:0016810	carbohydrate metabolic process;integral component of membrane;hydrolase activity, acting on carbon-nitrogen (but not peptide) bonds
gene0168	Chromosome	B4	phosphatase PAP2 family protein	GO:0016021	integral component of membrane
gene0169	Chromosome	B4	sugar O-acetyltransferase	GO:0016407	acetyltransferase activity
gene0170	Chromosome	B4	hypothetical protein	GO:0016021	integral component of membrane
gene0172	Chromosome	B4	TetR/AcrR family transcriptional regulator	GO:0003677	DNA binding
gene0173	Chromosome	B4	YhgE/Pip domain-containing protein	GO:0016021	integral component of membrane
gene0174	Chromosome	B4	YhgE/Pip domain-containing protein	GO:0016021	integral component of membrane
gene0175	Chromosome	B4	MULTISPECIES: MptD family putative ECF transporter S component	GO:0016021	integral component of membrane
gene0176	Chromosome	B4	energy-coupling factor transporter transmembrane protein EcfT	GO:0016021	integral component of membrane
gene0177	Chromosome	B4	ATP-binding cassette domain-containing protein	GO:0005524;GO:0042626	ATP binding;ATPase-coupled transmembrane transporter activity
gene0178	Chromosome	B4	ZinT/AdcA family metal-binding protein	GO:0030001;GO:0016021;GO:0008270	metal ion transport;integral component of membrane;zinc ion binding
gene0179	Chromosome	B4	patatin family protein	GO:0006629	lipid metabolic process
gene0181	Chromosome	B4	MULTISPECIES: hypothetical protein	GO:0016021	integral component of membrane
gene0183	Chromosome	B4	C69 family dipeptidase	GO:0016805;GO:0070004	dipeptidase activity;cysteine-type exopeptidase activity
gene0184	Chromosome	B4	Transcriptional regulator, TetR family	GO:0003677	DNA binding
gene0185	Chromosome	B4	signal recognition particle-docking protein FtsY	GO:0006614;GO:0016021;GO:0005737;GO:0031226;GO:0005525;GO:0003924	SRP-dependent cotranslational protein targeting to membrane;integral component of membrane;cytoplasm;intrinsic component of plasma membrane;GTP binding;GTPase activity
gene0186	Chromosome	B4	ammonium transporter	GO:0005887;GO:0008519	integral component of plasma membrane;ammonium transmembrane transporter activity
gene0187	Chromosome	B4	P-II family nitrogen regulator	GO:0006808;GO:0030234	regulation of nitrogen utilization;enzyme regulator activity
gene0188	Chromosome	B4	[Protein-PII] uridylyltransferase	GO:0016787;GO:0008773	hydrolase activity;[protein-PII] uridylyltransferase activity
gene0189	Chromosome	B4	MULTISPECIES: helix-turn-helix domain-containing protein	GO:0003677	DNA binding
gene0190	Chromosome	B4	replicative DNA helicase	GO:0006269;GO:1990077;GO:0005524;GO:0003677;GO:0016787;GO:0003678	DNA replication, synthesis of RNA primer;primosome complex;ATP binding;DNA binding;hydrolase activity;DNA helicase activity
gene0191	Chromosome	B4	Mur ligase family protein	GO:0009252;GO:0071555;GO:0008360;GO:0005524;GO:0046872;GO:0004326;GO:0140282	peptidoglycan biosynthetic process;cell wall organization;regulation of cell shape;ATP binding;metal ion binding;tetrahydrofolylpolyglutamate synthase activity;carbon-nitrogen ligase activity on lipid II
gene0192	Chromosome	B4	glutamine amidotransferase	GO:0009252;GO:0071555;GO:0008360;GO:0006541;GO:0009236;GO:0016740;GO:0004359;GO:0140282	peptidoglycan biosynthetic process;cell wall organization;regulation of cell shape;glutamine metabolic process;cobalamin biosynthetic process;transferase activity;glutaminase activity;carbon-nitrogen ligase activity on lipid II
gene0194	Chromosome	B4	AarF/ABC1/UbiB kinase family protein	GO:0005524;GO:0004672	ATP binding;protein kinase activity
gene0195	Chromosome	B4	glycerophosphodiester phosphodiesterase	GO:0006629;GO:0008889;GO:0008081	lipid metabolic process;glycerophosphodiester phosphodiesterase activity;phosphoric diester hydrolase activity
gene0196	Chromosome	B4	MULTISPECIES: uracil phosphoribosyltransferase	GO:0009116;GO:0006223;GO:0044206;GO:0000287;GO:0005525;GO:0004845	nucleoside metabolic process;uracil salvage;UMP salvage;magnesium ion binding;GTP binding;uracil phosphoribosyltransferase activity
gene0198	Chromosome	B4	MutT1 protein	GO:0016787	hydrolase activity
gene0199	Chromosome	B4	RNA degradosome polyphosphate kinase	GO:0006799;GO:0009358;GO:0005524;GO:0046872;GO:0008976	polyphosphate biosynthetic process;polyphosphate kinase complex;ATP binding;metal ion binding;polyphosphate kinase activity
gene0201	Chromosome	B4	Flp pilus assembly complex ATPase component TadA	GO:0016301	kinase activity
gene0202	Chromosome	B4	hypothetical protein	GO:0016021	integral component of membrane
gene0203	Chromosome	B4	type II secretion system protein precursor	GO:0016021;GO:0005886	integral component of membrane;plasma membrane
gene0204	Chromosome	B4	DUF4244 domain-containing protein	GO:0016021	integral component of membrane
gene0205	Chromosome	B4	pilus assembly protein	GO:0016021	integral component of membrane
gene0206	Chromosome	B4	putative membrane protein	GO:0016021	integral component of membrane
gene0207	Chromosome	B4	DNA polymerase III subunit gamma/tau	GO:0006260;GO:0009360;GO:0005524;GO:0003677;GO:0003887	DNA replication;DNA polymerase III complex;ATP binding;DNA binding;DNA-directed DNA polymerase activity
gene0208	Chromosome	B4	recombination mediator RecR	GO:0006281;GO:0006310;GO:0003677;GO:0046872	DNA repair;DNA recombination;DNA binding;metal ion binding
gene0209	Chromosome	B4	aspartate kinase	GO:0009089;GO:0019877;GO:0009088;GO:0004072	lysine biosynthetic process via diaminopimelate;diaminopimelate biosynthetic process;threonine biosynthetic process;aspartate kinase activity
gene0210	Chromosome	B4	ACT domain-containing protein	GO:0009088;GO:0004072	threonine biosynthetic process;aspartate kinase activity
gene0211	Chromosome	B4	aspartate-semialdehyde dehydrogenase	GO:0009089;GO:0009097;GO:0019877;GO:0009088;GO:0071266;GO:0050661;GO:0051287;GO:0046983;GO:0004073	lysine biosynthetic process via diaminopimelate;isoleucine biosynthetic process;diaminopimelate biosynthetic process;threonine biosynthetic process;'de novo' L-methionine biosynthetic process;NADP binding;NAD binding;protein dimerization activity;aspartate-semialdehyde dehydrogenase activity
gene0213	Chromosome	B4	2-isopropylmalate synthase	GO:0009098;GO:0009082;GO:0003852	leucine biosynthetic process;branched-chain amino acid biosynthetic process;2-isopropylmalate synthase activity
gene0215	Chromosome	B4	inositol-3-phosphate synthase	GO:0008654;GO:0006021;GO:0004512	phospholipid biosynthetic process;inositol biosynthetic process;inositol-3-phosphate synthase activity
gene0217	Chromosome	B4	phosphatase PAP2 family protein	GO:0016021	integral component of membrane
gene0218	Chromosome	B4	type I DNA topoisomerase	GO:0006265;GO:0003677;GO:0046872;GO:0003917	DNA topological change;DNA binding;metal ion binding;DNA topoisomerase type I (single strand cut, ATP-independent) activity
gene0219	Chromosome	B4	dTMP kinase	GO:0006235;GO:0006233;GO:0005524;GO:0004798	dTTP biosynthetic process;dTDP biosynthetic process;ATP binding;thymidylate kinase activity
gene0220	Chromosome	B4	DNA polymerase III subunit delta'	GO:0003887	DNA-directed DNA polymerase activity
gene0222	Chromosome	B4	C69 family dipeptidase	GO:0016805;GO:0070004	dipeptidase activity;cysteine-type exopeptidase activity
gene0223	Chromosome	B4	C69 family dipeptidase	GO:0016805;GO:0070004	dipeptidase activity;cysteine-type exopeptidase activity
gene0224	Chromosome	B4	MULTISPECIES: ATP-binding protein	GO:0005524	ATP binding
gene0225	Chromosome	B4	MULTISPECIES: formate--tetrahydrofolate ligase	GO:0035999;GO:0005524;GO:0004329	tetrahydrofolate interconversion;ATP binding;formate-tetrahydrofolate ligase activity
gene0228	Chromosome	B4	GtrA family protein	GO:0000271;GO:0016021	polysaccharide biosynthetic process;integral component of membrane
gene0230	Chromosome	B4	histidine phosphatase family protein	GO:0016853	isomerase activity
gene0231	Chromosome	B4	Transporter, MFS superfamily	GO:0016021;GO:0022857	integral component of membrane;transmembrane transporter activity
gene0233	Chromosome	B4	glutamyl-tRNA synthetase	GO:0006424;GO:0005737;GO:0005524;GO:0008270;GO:0000049;GO:0004818	glutamyl-tRNA aminoacylation;cytoplasm;ATP binding;zinc ion binding;tRNA binding;glutamate-tRNA ligase activity
gene0236	Chromosome	B4	metallophosphoesterase	GO:0016787	hydrolase activity
gene0237	Chromosome	B4	IclR family transcriptional regulator	GO:0006355;GO:0003677	regulation of transcription, DNA-templated;DNA binding
gene0238	Chromosome	B4	3-isopropylmalate dehydratase large subunit	GO:0009098;GO:0009082;GO:0046872;GO:0051539;GO:0047456;GO:0003861	leucine biosynthetic process;branched-chain amino acid biosynthetic process;metal ion binding;4 iron, 4 sulfur cluster binding;2-methylisocitrate dehydratase activity;3-isopropylmalate dehydratase activity
gene0239	Chromosome	B4	3-isopropylmalate dehydratase small subunit	GO:0009098;GO:0009082;GO:0009316;GO:0016853;GO:0003861	leucine biosynthetic process;branched-chain amino acid biosynthetic process;3-isopropylmalate dehydratase complex;isomerase activity;3-isopropylmalate dehydratase activity
gene0241	Chromosome	B4	FAD-dependent oxidoreductase	GO:0016491;GO:0050660;GO:0003954	oxidoreductase activity;flavin adenine dinucleotide binding;NADH dehydrogenase activity
gene0242	Chromosome	B4	UDP-N-acetylglucosamine 1-carboxyvinyltransferase	GO:0051301;GO:0007049;GO:0009252;GO:0071555;GO:0008360;GO:0019277;GO:0005737;GO:0008760	cell division;cell cycle;peptidoglycan biosynthetic process;cell wall organization;regulation of cell shape;UDP-N-acetylgalactosamine biosynthetic process;cytoplasm;UDP-N-acetylglucosamine 1-carboxyvinyltransferase activity
gene0243	Chromosome	B4	acyltransferase	GO:0016746	acyltransferase activity
gene0244	Chromosome	B4	NAD(P)-dependent glycerol-3-phosphate dehydrogenase	GO:0005975;GO:0008654;GO:0046168;GO:0046167;GO:0006650;GO:0009331;GO:0051287;GO:0016746;GO:0004367;GO:0106257	carbohydrate metabolic process;phospholipid biosynthetic process;glycerol-3-phosphate catabolic process;glycerol-3-phosphate biosynthetic process;glycerophospholipid metabolic process;glycerol-3-phosphate dehydrogenase complex;NAD binding;acyltransferase activity;glycerol-3-phosphate dehydrogenase [NAD+] activity;glycerol-3-phosphate dehydrogenase [NADP+] activity
gene0245	Chromosome	B4	MULTISPECIES: D-alanine--D-alanine ligase	GO:0009252;GO:0071555;GO:0008360;GO:0005737;GO:0005524;GO:0046872;GO:0008716	peptidoglycan biosynthetic process;cell wall organization;regulation of cell shape;cytoplasm;ATP binding;metal ion binding;D-alanine-D-alanine ligase activity
gene0247	Chromosome	B4	DUF4854 domain-containing protein	GO:0016021	integral component of membrane
gene0248	Chromosome	B4	CPBP family intramembrane metalloprotease	GO:0071586;GO:0016020;GO:0004222	CAAX-box protein processing;membrane;metalloendopeptidase activity
gene0249	Chromosome	B4	mechanosensitive ion channel	GO:0055085;GO:0016021	transmembrane transport;integral component of membrane
gene0250	Chromosome	B4	TetR/AcrR family transcriptional regulator	GO:0003677	DNA binding
gene0251	Chromosome	B4	DUF2974 domain-containing protein	GO:0016787;GO:0016746	hydrolase activity;acyltransferase activity
gene0252	Chromosome	B4	putative ABC transporter permease	GO:0016021	integral component of membrane
gene0253	Chromosome	B4	pyridoxal phosphate-dependent aminotransferase	GO:0009058;GO:0030170;GO:0008483	biosynthetic process;pyridoxal phosphate binding;transaminase activity
gene0256	Chromosome	B4	PfkB family carbohydrate kinase	GO:0016301;GO:0004747	kinase activity;ribokinase activity
gene0257	Chromosome	B4	50S ribosomal protein L28	GO:0006412;GO:0005840;GO:0003735	translation;ribosome;structural constituent of ribosome
gene0258	Chromosome	B4	Hydrolase acting on acid anhydrides in phosphorous-containing anhydrides	GO:0005524;GO:0003676;GO:0004386	ATP binding;nucleic acid binding;helicase activity
gene0260	Chromosome	B4	MULTISPECIES: 16S rRNA (guanine(966)-N(2))-methyltransferase RsmD	GO:0031167;GO:0003676;GO:0008168	rRNA methylation;nucleic acid binding;methyltransferase activity
gene0261	Chromosome	B4	MULTISPECIES: tRNA (guanosine(37)-N1)-methyltransferase TrmD	GO:0005737;GO:0052906	cytoplasm;tRNA (guanine(37)-N(1))-methyltransferase activity
gene0262	Chromosome	B4	MULTISPECIES: ribosome maturation factor RimM	GO:0006364;GO:0042274;GO:0005737;GO:0005840;GO:0043022	rRNA processing;ribosomal small subunit biogenesis;cytoplasm;ribosome;ribosome binding
gene0263	Chromosome	B4	RNA binding protein	GO:0003723	RNA binding
gene0264	Chromosome	B4	MULTISPECIES: 30S ribosomal protein S16	GO:0006412;GO:0005840;GO:0003735	translation;ribosome;structural constituent of ribosome
gene0265	Chromosome	B4	beta-galactosidase	GO:0005975;GO:0009341;GO:0004565;GO:0030246	carbohydrate metabolic process;beta-galactosidase complex;beta-galactosidase activity;carbohydrate binding
gene0266	Chromosome	B4	endonuclease/exonuclease/phosphatase family protein	GO:0016021;GO:0004519;GO:0004527	integral component of membrane;endonuclease activity;exonuclease activity
gene0268	Chromosome	B4	signal recognition particle protein	GO:0006614;GO:0048500;GO:0005525;GO:0003924;GO:0008312	SRP-dependent cotranslational protein targeting to membrane;signal recognition particle;GTP binding;GTPase activity;7S RNA binding
gene0269	Chromosome	B4	cysteine--tRNA ligase	GO:0006423;GO:0005737;GO:0005524;GO:0008270;GO:0004817	cysteinyl-tRNA aminoacylation;cytoplasm;ATP binding;zinc ion binding;cysteine-tRNA ligase activity
gene0270	Chromosome	B4	ABC-F family ATP-binding cassette domain-containing protein	GO:0005524;GO:0003677;GO:0042626	ATP binding;DNA binding;ATPase-coupled transmembrane transporter activity
gene0271	Chromosome	B4	type 1 glutamine amidotransferase	GO:0006541;GO:0016740;GO:0003922	glutamine metabolic process;transferase activity;GMP synthase (glutamine-hydrolyzing) activity
gene0272	Chromosome	B4	acetolactate synthase small subunit	GO:0009097;GO:0009099;GO:0003984;GO:1990610	isoleucine biosynthetic process;valine biosynthetic process;acetolactate synthase activity;acetolactate synthase regulator activity
gene0273	Chromosome	B4	acetolactate synthase large subunit	GO:0009097;GO:0009099;GO:0000287;GO:0050660;GO:0030976;GO:0003984	isoleucine biosynthetic process;valine biosynthetic process;magnesium ion binding;flavin adenine dinucleotide binding;thiamine pyrophosphate binding;acetolactate synthase activity
gene0274	Chromosome	B4	ribonuclease III	GO:0006364;GO:0008033;GO:0016075;GO:0006397;GO:0005737;GO:0046872;GO:0019843;GO:0004525	rRNA processing;tRNA processing;rRNA catabolic process;mRNA processing;cytoplasm;metal ion binding;rRNA binding;ribonuclease III activity
gene0275	Chromosome	B4	50S ribosomal protein L32	GO:0006412;GO:0015934;GO:0003735	translation;large ribosomal subunit;structural constituent of ribosome
gene0276	Chromosome	B4	YceD family protein	GO:0003677	DNA binding
gene0277	Chromosome	B4	hypothetical protein	GO:0051301	cell division
gene0278	Chromosome	B4	pantetheine-phosphate adenylyltransferase	GO:0015937;GO:0005737;GO:0005524;GO:0004595	coenzyme A biosynthetic process;cytoplasm;ATP binding;pantetheine-phosphate adenylyltransferase activity
gene0280	Chromosome	B4	aldo/keto reductase	GO:0047834	D-threo-aldose 1-dehydrogenase activity
gene0281	Chromosome	B4	nicotinate phosphoribosyltransferase	GO:0009435;GO:0016757;GO:0004514;GO:0004516	NAD biosynthetic process;glycosyltransferase activity;nicotinate-nucleotide diphosphorylase (carboxylating) activity;nicotinate phosphoribosyltransferase activity
gene0282	Chromosome	B4	hypothetical protein	GO:0016021	integral component of membrane
gene0283	Chromosome	B4	ribonuclease PH	GO:0006364;GO:0008033;GO:0016075;GO:0000049;GO:0000175;GO:0009022	rRNA processing;tRNA processing;rRNA catabolic process;tRNA binding;3'-5'-exoribonuclease activity;tRNA nucleotidyltransferase activity
gene0284	Chromosome	B4	non-canonical purine NTP pyrophosphatase	GO:0009117;GO:0009146;GO:0046872;GO:0000166;GO:0035870;GO:0017111;GO:0036222;GO:0036220	nucleotide metabolic process;purine nucleoside triphosphate catabolic process;metal ion binding;nucleotide binding;dITP diphosphatase activity;nucleoside-triphosphatase activity;XTP diphosphatase activity;ITP diphosphatase activity
gene0285	Chromosome	B4	aminoacyltransferase	GO:0044038;GO:0016755	cell wall macromolecule biosynthetic process;aminoacyltransferase activity
gene0286	Chromosome	B4	hypothetical protein	GO:0016021	integral component of membrane
gene0289	Chromosome	B4	MULTISPECIES: mannose-1-phosphate guanylyltransferase	GO:0009058;GO:0005976;GO:0016779;GO:0004476;GO:0008928	biosynthetic process;polysaccharide metabolic process;nucleotidyltransferase activity;mannose-6-phosphate isomerase activity;mannose-1-phosphate guanylyltransferase (GDP) activity
gene0290	Chromosome	B4	glucose-6-phosphate isomerase	GO:0006096;GO:0006094;GO:0005737;GO:0004347	glycolytic process;gluconeogenesis;cytoplasm;glucose-6-phosphate isomerase activity
gene0291	Chromosome	B4	MULTISPECIES: 50S ribosomal protein L19	GO:0006412;GO:0005840;GO:0003735	translation;ribosome;structural constituent of ribosome
gene0292	Chromosome	B4	signal peptidase I	GO:0016021;GO:0004252	integral component of membrane;serine-type endopeptidase activity
gene0293	Chromosome	B4	ribonuclease HII	GO:0005737;GO:0046872;GO:0003723;GO:0004523	cytoplasm;metal ion binding;RNA binding;RNA-DNA hybrid ribonuclease activity
gene0294	Chromosome	B4	ABC transporter, ATP-binding protein	GO:0005524;GO:0042626	ATP binding;ATPase-coupled transmembrane transporter activity
gene0295	Chromosome	B4	FtsX-like permease family protein	GO:0016021	integral component of membrane
gene0296	Chromosome	B4	AEC family transporter	GO:0055085;GO:0016021	transmembrane transport;integral component of membrane
gene0297	Chromosome	B4	succinyl-diaminopimelate desuccinylase	GO:0009089;GO:0009014	lysine biosynthetic process via diaminopimelate;succinyl-diaminopimelate desuccinylase activity
gene0298	Chromosome	B4	Rne/Rng family ribonuclease	GO:0006396;GO:0003723;GO:0004540	RNA processing;RNA binding;ribonuclease activity
gene0299	Chromosome	B4	MULTISPECIES: 50S ribosomal protein L21	GO:0006412;GO:0005840;GO:0003735;GO:0019843	translation;ribosome;structural constituent of ribosome;rRNA binding
gene0300	Chromosome	B4	MULTISPECIES: 50S ribosomal protein L27	GO:0006412;GO:0005840;GO:0003735	translation;ribosome;structural constituent of ribosome
gene0301	Chromosome	B4	GTPase ObgE	GO:0042254;GO:0005737;GO:0000287;GO:0005525;GO:0003924	ribosome biogenesis;cytoplasm;magnesium ion binding;GTP binding;GTPase activity
gene0302	Chromosome	B4	MULTISPECIES: glutamate 5-kinase	GO:0055129;GO:0005737;GO:0005524;GO:0003723;GO:0004349	L-proline biosynthetic process;cytoplasm;ATP binding;RNA binding;glutamate 5-kinase activity
gene0303	Chromosome	B4	MULTISPECIES: pyridoxal phosphate-dependent aminotransferase	GO:0009058;GO:0030170;GO:0008483	biosynthetic process;pyridoxal phosphate binding;transaminase activity
gene0305	Chromosome	B4	MULTISPECIES: preprotein translocase subunit SecE	GO:0006605;GO:0065002;GO:0009306;GO:0043952;GO:0016021;GO:0005886;GO:0015450	protein targeting;intracellular protein transmembrane transport;protein secretion;protein transport by the Sec complex;integral component of membrane;plasma membrane;protein-transporting ATPase activity
gene0306	Chromosome	B4	transcription termination/antitermination protein NusG	GO:0006353;GO:0031564;GO:0032784;GO:0006354	DNA-templated transcription, termination;transcription antitermination;regulation of DNA-templated transcription, elongation;DNA-templated transcription, elongation
gene0307	Chromosome	B4	50S ribosomal protein L11	GO:0006412;GO:0005840;GO:0003735;GO:0070180	translation;ribosome;structural constituent of ribosome;large ribosomal subunit rRNA binding
gene0308	Chromosome	B4	50S ribosomal protein L1	GO:0006412;GO:0006417;GO:0015934;GO:0003735;GO:0019843;GO:0000049	translation;regulation of translation;large ribosomal subunit;structural constituent of ribosome;rRNA binding;tRNA binding
gene0310	Chromosome	B4	biotin--[acetyl-CoA-carboxylase] ligase	GO:0004077	biotin-[acetyl-CoA-carboxylase] ligase activity
gene0311	Chromosome	B4	biotin transporter BioY	GO:0016021;GO:0005886;GO:0015225	integral component of membrane;plasma membrane;biotin transmembrane transporter activity
gene0312	Chromosome	B4	ATP-grasp domain-containing protein	GO:0005524;GO:0046872;GO:0016874;GO:0004075	ATP binding;metal ion binding;ligase activity;biotin carboxylase activity
gene0313	Chromosome	B4	acyl-CoA carboxylase subunit beta	GO:0016740;GO:0016874;GO:0004658	transferase activity;ligase activity;propionyl-CoA carboxylase activity
gene0314	Chromosome	B4	Acyltransferase transferring groups other than amino-acyl groups	GO:0006633;GO:0005835;GO:0016787;GO:0004315;GO:0004318	fatty acid biosynthetic process;fatty acid synthase complex;hydrolase activity;3-oxoacyl-[acyl-carrier-protein] synthase activity;enoyl-[acyl-carrier-protein] reductase (NADH) activity
gene0315	Chromosome	B4	holo-ACP synthase	GO:0006633;GO:0005737;GO:0000287;GO:0008897	fatty acid biosynthetic process;cytoplasm;magnesium ion binding;holo-[acyl-carrier-protein] synthase activity
gene0317	Chromosome	B4	hypothetical protein	GO:0016021	integral component of membrane
gene0318	Chromosome	B4	MULTISPECIES: lactate dehydrogenase	GO:0005975;GO:0019752;GO:0004459	carbohydrate metabolic process;carboxylic acid metabolic process;L-lactate dehydrogenase activity
gene0319	Chromosome	B4	30S ribosomal protein S15	GO:0006412;GO:0005840;GO:0003735;GO:0019843	translation;ribosome;structural constituent of ribosome;rRNA binding
gene0320	Chromosome	B4	polyribonucleotide nucleotidyltransferase	GO:0006396;GO:0006402;GO:0005737;GO:0000287;GO:0003723;GO:0004654	RNA processing;mRNA catabolic process;cytoplasm;magnesium ion binding;RNA binding;polyribonucleotide nucleotidyltransferase activity
gene0321	Chromosome	B4	LemA family protein	GO:0016021	integral component of membrane
gene0322	Chromosome	B4	DUF2207 domain-containing protein	GO:0016021	integral component of membrane
gene0323	Chromosome	B4	class 1b ribonucleoside-diphosphate reductase subunit beta	GO:0006260;GO:0009263;GO:0005971;GO:0046872;GO:0004748	DNA replication;deoxyribonucleotide biosynthetic process;ribonucleoside-diphosphate reductase complex;metal ion binding;ribonucleoside-diphosphate reductase activity, thioredoxin disulfide as acceptor
gene0324	Chromosome	B4	class 1b ribonucleoside-diphosphate reductase subunit alpha	GO:0006260;GO:0005524;GO:0004748	DNA replication;ATP binding;ribonucleoside-diphosphate reductase activity, thioredoxin disulfide as acceptor
gene0325	Chromosome	B4	class Ib ribonucleoside-diphosphate reductase assembly flavoprotein NrdI	GO:0006464;GO:0010181	cellular protein modification process;FMN binding
gene0326	Chromosome	B4	glutaredoxin family protein	GO:0015035	protein-disulfide reductase activity
gene0327	Chromosome	B4	aldo/keto reductase	GO:0047834	D-threo-aldose 1-dehydrogenase activity
gene0328	Chromosome	B4	U32 family peptidase	GO:0008233	peptidase activity
gene0330	Chromosome	B4	2-C-methyl-D-erythritol 4-phosphate cytidylyltransferase	GO:0016114;GO:0019288;GO:0050518	terpenoid biosynthetic process;isopentenyl diphosphate biosynthetic process, methylerythritol 4-phosphate pathway;2-C-methyl-D-erythritol 4-phosphate cytidylyltransferase activity
gene0331	Chromosome	B4	Pyrrolidone-carboxylate peptidase	GO:0005829;GO:0016920	cytosol;pyroglutamyl-peptidase activity
gene0332	Chromosome	B4	hypothetical protein	GO:0051301	cell division
gene0333	Chromosome	B4	C1 family peptidase	GO:0004177;GO:0008234	aminopeptidase activity;cysteine-type peptidase activity
gene0334	Chromosome	B4	3-deoxy-7-phosphoheptulonate synthase	GO:0009073;GO:0008652;GO:0009423;GO:0003849	aromatic amino acid family biosynthetic process;cellular amino acid biosynthetic process;chorismate biosynthetic process;3-deoxy-7-phosphoheptulonate synthase activity
gene0335	Chromosome	B4	acetyltransferase	GO:0016021;GO:0016747	integral component of membrane;acyltransferase activity, transferring groups other than amino-acyl groups
gene0337	Chromosome	B4	5'-methylthioadenosine/S-adenosylhomocysteine nucleosidase	GO:0009164;GO:0019509;GO:0008782;GO:0008930	nucleoside catabolic process;L-methionine salvage from methylthioadenosine;adenosylhomocysteine nucleosidase activity;methylthioadenosine nucleosidase activity
gene0338	Chromosome	B4	two-component system sensor histidine kinase	GO:0016021;GO:0000155	integral component of membrane;phosphorelay sensor kinase activity
gene0339	Chromosome	B4	response regulator transcription factor	GO:0006355;GO:0000160;GO:0003677	regulation of transcription, DNA-templated;phosphorelay signal transduction system;DNA binding
gene0340	Chromosome	B4	phosphate ABC transporter substrate-binding protein PstS	GO:0035435;GO:0043190;GO:0042301	phosphate ion transmembrane transport;ATP-binding cassette (ABC) transporter complex;phosphate ion binding
gene0341	Chromosome	B4	phosphate ABC transporter permease subunit PstC	GO:0006817;GO:0016021;GO:0005886;GO:0005315	phosphate ion transport;integral component of membrane;plasma membrane;inorganic phosphate transmembrane transporter activity
gene0342	Chromosome	B4	phosphate ABC transporter, permease protein	GO:0035435;GO:0005887;GO:0005315	phosphate ion transmembrane transport;integral component of plasma membrane;inorganic phosphate transmembrane transporter activity
gene0343	Chromosome	B4	phosphate ABC transporter ATP-binding protein PstB	GO:0005886;GO:0005524;GO:0016787;GO:0005315;GO:0015415	plasma membrane;ATP binding;hydrolase activity;inorganic phosphate transmembrane transporter activity;ATPase-coupled phosphate ion transmembrane transporter activity
gene0344	Chromosome	B4	NCS2 family permease	GO:0016021;GO:0005886;GO:0015205	integral component of membrane;plasma membrane;nucleobase transmembrane transporter activity
gene0345	Chromosome	B4	periplasmic solute binding protein	GO:0030001;GO:0046872	metal ion transport;metal ion binding
gene0346	Chromosome	B4	50S ribosomal protein L10	GO:0006412;GO:0042254;GO:0015934;GO:0003735;GO:0070180	translation;ribosome biogenesis;large ribosomal subunit;structural constituent of ribosome;large ribosomal subunit rRNA binding
gene0347	Chromosome	B4	50S ribosomal protein L7/L12	GO:0006412;GO:0005840;GO:0003735	translation;ribosome;structural constituent of ribosome
gene0349	Chromosome	B4	hypothetical protein	GO:0004386	helicase activity
gene0350	Chromosome	B4	hypothetical protein	GO:0004386	helicase activity
gene0353	Chromosome	B4	MULTISPECIES: 5-formyltetrahydrofolate cyclo-ligase	GO:0016874	ligase activity
gene0354	Chromosome	B4	MULTISPECIES: GNAT family N-acetyltransferase	GO:0009323;GO:0016740;GO:0008080;GO:0008999	ribosomal-protein-alanine N-acetyltransferase complex;transferase activity;N-acetyltransferase activity;ribosomal-protein-alanine N-acetyltransferase activity
gene0355	Chromosome	B4	MULTISPECIES: hypothetical protein	GO:0016021	integral component of membrane
gene0356	Chromosome	B4	MULTISPECIES: co-chaperone GroES	GO:0006457;GO:0005737;GO:0005524;GO:0016887	protein folding;cytoplasm;ATP binding;ATP hydrolysis activity
gene0360	Chromosome	B4	MULTISPECIES: 50S ribosomal protein L33	GO:0006412;GO:0005840;GO:0003735	translation;ribosome;structural constituent of ribosome
gene0362	Chromosome	B4	amino acid permease	GO:0016021;GO:0022857	integral component of membrane;transmembrane transporter activity
gene0363	Chromosome	B4	ferredoxin family protein	GO:0046872;GO:0051539;GO:0009055;GO:0051538	metal ion binding;4 iron, 4 sulfur cluster binding;electron transfer activity;3 iron, 4 sulfur cluster binding
gene0364	Chromosome	B4	succinyldiaminopimelate transaminase	GO:0009058;GO:0030170;GO:0003824;GO:0008483;GO:0004069	biosynthetic process;pyridoxal phosphate binding;catalytic activity;transaminase activity;L-aspartate:2-oxoglutarate aminotransferase activity
gene0365	Chromosome	B4	DNA polymerase IV	GO:0006281;GO:0006261;GO:0005737;GO:0000287;GO:0003887;GO:0003684	DNA repair;DNA-dependent DNA replication;cytoplasm;magnesium ion binding;DNA-directed DNA polymerase activity;damaged DNA binding
gene0367	Chromosome	B4	D-2-hydroxyacid dehydrogenase family protein	GO:0051287;GO:0004617;GO:0016616	NAD binding;phosphoglycerate dehydrogenase activity;oxidoreductase activity, acting on the CH-OH group of donors, NAD or NADP as acceptor
gene0370	Chromosome	B4	4-alpha-glucanotransferase	GO:0004134;GO:0102500	4-alpha-glucanotransferase activity;beta-maltose 4-alpha-glucanotransferase activity
gene0371	Chromosome	B4	50S ribosomal protein L13	GO:0006412;GO:0005840;GO:0003735	translation;ribosome;structural constituent of ribosome
gene0372	Chromosome	B4	30S ribosomal protein S9	GO:0006412;GO:0005840;GO:0003735	translation;ribosome;structural constituent of ribosome
gene0373	Chromosome	B4	glycogen debranching protein GlgX	GO:0005980;GO:0004553;GO:0004133;GO:0019156	glycogen catabolic process;hydrolase activity, hydrolyzing O-glycosyl compounds;glycogen debranching enzyme activity;isoamylase activity
gene0375	Chromosome	B4	bifunctional acetaldehyde-CoA/alcohol dehydrogenase	GO:0015976;GO:0006066;GO:0046872;GO:0004022;GO:0008774	carbon utilization;alcohol metabolic process;metal ion binding;alcohol dehydrogenase (NAD+) activity;acetaldehyde dehydrogenase (acetylating) activity
gene0376	Chromosome	B4	CTP synthase	GO:0016829	lyase activity
gene0377	Chromosome	B4	MULTISPECIES: YwiC-like family protein	GO:0016021	integral component of membrane
gene0378	Chromosome	B4	MULTISPECIES: 30S ribosomal protein S10	GO:0006412;GO:0005840;GO:0003735;GO:0000049	translation;ribosome;structural constituent of ribosome;tRNA binding
gene0379	Chromosome	B4	50S ribosomal protein L3	GO:0006412;GO:0005840;GO:0003735;GO:0019843	translation;ribosome;structural constituent of ribosome;rRNA binding
gene0380	Chromosome	B4	50S ribosomal protein L4	GO:0006412;GO:0005840;GO:0003735;GO:0019843	translation;ribosome;structural constituent of ribosome;rRNA binding
gene0381	Chromosome	B4	50S ribosomal protein L23	GO:0006412;GO:0005840;GO:0003735;GO:0019843	translation;ribosome;structural constituent of ribosome;rRNA binding
gene0382	Chromosome	B4	50S ribosomal protein L2	GO:0006412;GO:0015934;GO:0016740;GO:0003735;GO:0019843	translation;large ribosomal subunit;transferase activity;structural constituent of ribosome;rRNA binding
gene0383	Chromosome	B4	30S ribosomal protein S19	GO:0006412;GO:0005840;GO:0015935;GO:0003735;GO:0019843	translation;ribosome;small ribosomal subunit;structural constituent of ribosome;rRNA binding
gene0384	Chromosome	B4	50S ribosomal protein L22	GO:0006412;GO:0015934;GO:0003735;GO:0019843	translation;large ribosomal subunit;structural constituent of ribosome;rRNA binding
gene0385	Chromosome	B4	30S ribosomal protein S3	GO:0006412;GO:0005840;GO:0003735;GO:0019843;GO:0003729	translation;ribosome;structural constituent of ribosome;rRNA binding;mRNA binding
gene0386	Chromosome	B4	MULTISPECIES: 50S ribosomal protein L16	GO:0006412;GO:0005840;GO:0003735;GO:0019843;GO:0000049	translation;ribosome;structural constituent of ribosome;rRNA binding;tRNA binding
gene0387	Chromosome	B4	50S ribosomal protein L29	GO:0006412;GO:0005840;GO:0003735	translation;ribosome;structural constituent of ribosome
gene0388	Chromosome	B4	30S ribosomal protein S17	GO:0006412;GO:0005840;GO:0003735;GO:0019843	translation;ribosome;structural constituent of ribosome;rRNA binding
gene0389	Chromosome	B4	50S ribosomal protein L14	GO:0006412;GO:0005840;GO:0015934;GO:0003735;GO:0019843	translation;ribosome;large ribosomal subunit;structural constituent of ribosome;rRNA binding
gene0390	Chromosome	B4	50S ribosomal protein L24	GO:0006412;GO:0005840;GO:0003735;GO:0019843	translation;ribosome;structural constituent of ribosome;rRNA binding
gene0391	Chromosome	B4	50S ribosomal protein L5	GO:0006412;GO:0005840;GO:0003735;GO:0019843;GO:0000049	translation;ribosome;structural constituent of ribosome;rRNA binding;tRNA binding
gene0392	Chromosome	B4	MULTISPECIES: type Z 30S ribosomal protein S14	GO:0006412;GO:0005840;GO:0003735;GO:0019843;GO:0008270	translation;ribosome;structural constituent of ribosome;rRNA binding;zinc ion binding
gene0393	Chromosome	B4	30S ribosomal protein S8	GO:0006412;GO:0005840;GO:0003735;GO:0019843	translation;ribosome;structural constituent of ribosome;rRNA binding
gene0394	Chromosome	B4	50S ribosomal protein L6	GO:0006412;GO:0005840;GO:0003735;GO:0019843	translation;ribosome;structural constituent of ribosome;rRNA binding
gene0395	Chromosome	B4	50S ribosomal protein L18	GO:0006412;GO:0005840;GO:0003735;GO:0019843	translation;ribosome;structural constituent of ribosome;rRNA binding
gene0396	Chromosome	B4	30S ribosomal protein S5	GO:0006412;GO:0015935;GO:0003735;GO:0019843	translation;small ribosomal subunit;structural constituent of ribosome;rRNA binding
gene0397	Chromosome	B4	50S ribosomal protein L30	GO:0006412;GO:0015934;GO:0003735	translation;large ribosomal subunit;structural constituent of ribosome
gene0398	Chromosome	B4	50S ribosomal protein L15	GO:0006412;GO:0015934;GO:0003735;GO:0019843	translation;large ribosomal subunit;structural constituent of ribosome;rRNA binding
gene0399	Chromosome	B4	preprotein translocase subunit SecY	GO:0006605;GO:0065002;GO:0043952;GO:0016021;GO:0005886	protein targeting;intracellular protein transmembrane transport;protein transport by the Sec complex;integral component of membrane;plasma membrane
gene0400	Chromosome	B4	adenylate kinase	GO:0044209;GO:0005737;GO:0005524;GO:0004017	AMP salvage;cytoplasm;ATP binding;adenylate kinase activity
gene0401	Chromosome	B4	MULTISPECIES: translation initiation factor IF-1	GO:0005737;GO:0019843;GO:0043022;GO:0003743	cytoplasm;rRNA binding;ribosome binding;translation initiation factor activity
gene0402	Chromosome	B4	MULTISPECIES: 50S ribosomal protein L36	GO:0006412;GO:0005840;GO:0003735	translation;ribosome;structural constituent of ribosome
gene0403	Chromosome	B4	30S ribosomal protein S13	GO:0006412;GO:0005840;GO:0003735;GO:0019843;GO:0000049	translation;ribosome;structural constituent of ribosome;rRNA binding;tRNA binding
gene0404	Chromosome	B4	MULTISPECIES: 30S ribosomal protein S11	GO:0006412;GO:0005840;GO:0003735;GO:0019843	translation;ribosome;structural constituent of ribosome;rRNA binding
gene0405	Chromosome	B4	DNA-directed RNA polymerase subunit alpha	GO:0006351;GO:0003677;GO:0046983;GO:0003899	transcription, DNA-templated;DNA binding;protein dimerization activity;DNA-directed 5'-3' RNA polymerase activity
gene0406	Chromosome	B4	50S ribosomal protein L17	GO:0006412;GO:0005840;GO:0003735	translation;ribosome;structural constituent of ribosome
gene0407	Chromosome	B4	tRNA pseudouridine synthase A	GO:0008033;GO:0001522;GO:0031119;GO:0003723;GO:0016829;GO:0106029	tRNA processing;pseudouridine synthesis;tRNA pseudouridine synthesis;RNA binding;lyase activity;tRNA pseudouridine synthase activity
gene0410	Chromosome	B4	MULTISPECIES: transcription termination factor NusA	GO:0006353;GO:0031564;GO:0005737;GO:0003723;GO:0003700	DNA-templated transcription, termination;transcription antitermination;cytoplasm;RNA binding;DNA-binding transcription factor activity
gene0411	Chromosome	B4	translation initiation factor IF-2	GO:0005737;GO:0005525;GO:0003924;GO:0003743	cytoplasm;GTP binding;GTPase activity;translation initiation factor activity
gene0412	Chromosome	B4	MULTISPECIES: 30S ribosome-binding factor RbfA	GO:0030490;GO:0005737	maturation of SSU-rRNA;cytoplasm
gene0413	Chromosome	B4	tRNA pseudouridine(55) synthase TruB	GO:0031119;GO:0003723;GO:0016829;GO:0106029	tRNA pseudouridine synthesis;RNA binding;lyase activity;tRNA pseudouridine synthase activity
gene0414	Chromosome	B4	bifunctional riboflavin kinase/FMN adenylyltransferase	GO:0006747;GO:0009231;GO:0005524;GO:0008531;GO:0003919	FAD biosynthetic process;riboflavin biosynthetic process;ATP binding;riboflavin kinase activity;FMN adenylyltransferase activity
gene0415	Chromosome	B4	RadA	GO:0000725;GO:0005524;GO:0046872;GO:0004252;GO:0004176;GO:0003684;GO:0008094	recombinational repair;ATP binding;metal ion binding;serine-type endopeptidase activity;ATP-dependent peptidase activity;damaged DNA binding;ATP-dependent activity, acting on DNA
gene0418	Chromosome	B4	ribose-5-phosphate isomerase RpiA	GO:0009052;GO:0004751	pentose-phosphate shunt, non-oxidative branch;ribose-5-phosphate isomerase activity
gene0419	Chromosome	B4	ribonuclease HI	GO:0003676;GO:0004523	nucleic acid binding;RNA-DNA hybrid ribonuclease activity
gene0421	Chromosome	B4	serine--tRNA ligase	GO:0016260;GO:0097056;GO:0006434;GO:0005737;GO:0005524;GO:0004828	selenocysteine biosynthetic process;selenocysteinyl-tRNA(Sec) biosynthetic process;seryl-tRNA aminoacylation;cytoplasm;ATP binding;serine-tRNA ligase activity
gene0422	Chromosome	B4	NAD(+)/NADH kinase	GO:0016021;GO:0003951	integral component of membrane;NAD+ kinase activity
gene0423	Chromosome	B4	phosphoglucomutase (alpha-D-glucose-1,6-bisphosphate-dependent)	GO:0005975;GO:0000287;GO:0004615;GO:0004614	carbohydrate metabolic process;magnesium ion binding;phosphomannomutase activity;phosphoglucomutase activity
gene0424	Chromosome	B4	Peptidase family S9 (prolyl oligopeptidase family)	GO:0016021;GO:0004177	integral component of membrane;aminopeptidase activity
gene0427	Chromosome	B4	response regulator transcription factor	GO:0006355;GO:0000160;GO:0003677	regulation of transcription, DNA-templated;phosphorelay signal transduction system;DNA binding
gene0428	Chromosome	B4	ATP-binding protein	GO:0016021;GO:0005886;GO:0005524;GO:0004673	integral component of membrane;plasma membrane;ATP binding;protein histidine kinase activity
gene0429	Chromosome	B4	phage shock protein C, PspC	GO:0016021;GO:0005886	integral component of membrane;plasma membrane
gene0430	Chromosome	B4	ABC transporter permease	GO:0016021	integral component of membrane
gene0431	Chromosome	B4	aminotransferase class I/II-fold pyridoxal phosphate-dependent enzyme	GO:0019346;GO:0030170;GO:0008483;GO:0004121	transsulfuration;pyridoxal phosphate binding;transaminase activity;cystathionine beta-lyase activity
gene0432	Chromosome	B4	O-acetylhomoserine (Thiol)-lyase	GO:0019346;GO:0016740;GO:0030170;GO:0016829;GO:0018826	transsulfuration;transferase activity;pyridoxal phosphate binding;lyase activity;methionine gamma-lyase activity
gene0433	Chromosome	B4	O-acetylhomoserine sulfhydrylase	GO:0019346;GO:0016740;GO:0030170;GO:0003961;GO:0044540;GO:0080146;GO:0004123;GO:0004124	transsulfuration;transferase activity;pyridoxal phosphate binding;O-acetylhomoserine aminocarboxypropyltransferase activity;L-cystine L-cysteine-lyase (deaminating);L-cysteine desulfhydrase activity;cystathionine gamma-lyase activity;cysteine synthase activity
gene0435	Chromosome	B4	Lysine--tRNA ligase	GO:0006430;GO:0005737;GO:0005524;GO:0000287;GO:0003676;GO:0004824	lysyl-tRNA aminoacylation;cytoplasm;ATP binding;magnesium ion binding;nucleic acid binding;lysine-tRNA ligase activity
gene0436	Chromosome	B4	hypothetical protein	GO:0016021;GO:0016491	integral component of membrane;oxidoreductase activity
gene0437	Chromosome	B4	peptidase C45, acyl-coenzyme A:6-aminopenicillanic acid acyl- transferase precursor	GO:0016740;GO:0004620	transferase activity;phospholipase activity
gene0438	Chromosome	B4	Bleomycin hydrolase	GO:0004177;GO:0008234	aminopeptidase activity;cysteine-type peptidase activity
gene0439	Chromosome	B4	amino acid permease domain protein	GO:0016021;GO:0022857	integral component of membrane;transmembrane transporter activity
gene0440	Chromosome	B4	carboxypeptidase C	GO:0004185	serine-type carboxypeptidase activity
gene0441	Chromosome	B4	APC family permease	GO:0016021;GO:0022857	integral component of membrane;transmembrane transporter activity
gene0442	Chromosome	B4	1,4-dihydroxy-2-naphthoateoctaprenyl transferase	GO:0009234;GO:0005887;GO:0046428	menaquinone biosynthetic process;integral component of plasma membrane;1,4-dihydroxy-2-naphthoate octaprenyltransferase activity
gene0443	Chromosome	B4	phosphoglyceromutase	GO:0006096;GO:0006094;GO:0046538	glycolytic process;gluconeogenesis;2,3-bisphosphoglycerate-dependent phosphoglycerate mutase activity
gene0444	Chromosome	B4	Myosin-crossreactive antigen	GO:0006631;GO:0071949;GO:0050151	fatty acid metabolic process;FAD binding;oleate hydratase activity
gene0445	Chromosome	B4	alcohol dehydrogenase catalytic domain-containing protein	GO:0016491;GO:0003960	oxidoreductase activity;NADPH:quinone reductase activity
gene0446	Chromosome	B4	zinc-binding dehydrogenase	GO:0016491;GO:0003960	oxidoreductase activity;NADPH:quinone reductase activity
gene0447	Chromosome	B4	Mannose-6-phosphate isomerase	GO:0005975;GO:0009298;GO:0008270;GO:0004476	carbohydrate metabolic process;GDP-mannose biosynthetic process;zinc ion binding;mannose-6-phosphate isomerase activity
gene0448	Chromosome	B4	hypothetical protein	GO:0016021	integral component of membrane
gene0449	Chromosome	B4	MULTISPECIES: signal transduction histidine kinase	GO:0016021;GO:0016301;GO:0004673	integral component of membrane;kinase activity;protein histidine kinase activity
gene0450	Chromosome	B4	phosphate signaling complex protein PhoU	GO:0006817;GO:0045936;GO:0030643;GO:0005737	phosphate ion transport;negative regulation of phosphate metabolic process;cellular phosphate ion homeostasis;cytoplasm
gene0451	Chromosome	B4	phosphoserine aminotransferase	GO:0006564;GO:0004648	L-serine biosynthetic process;O-phospho-L-serine:2-oxoglutarate aminotransferase activity
gene0456	Chromosome	B4	thymidylate synthase	GO:0032259;GO:0006235;GO:0006231;GO:0005737;GO:0004799	methylation;dTTP biosynthetic process;dTMP biosynthetic process;cytoplasm;thymidylate synthase activity
gene0457	Chromosome	B4	dihydrofolate reductase	GO:0046654;GO:0006545;GO:0016301;GO:0050661;GO:0004146	tetrahydrofolate biosynthetic process;glycine biosynthetic process;kinase activity;NADP binding;dihydrofolate reductase activity
gene0458	Chromosome	B4	low molecular weight phosphotyrosine protein phosphatase	GO:0004725	protein tyrosine phosphatase activity
gene0459	Chromosome	B4	UDP-glucose 4-epimerase GalE	GO:0006012;GO:0003978	galactose metabolic process;UDP-glucose 4-epimerase activity
gene0460	Chromosome	B4	tRNA (guanosine(46)-N7)-methyltransferase TrmB	GO:0008176	tRNA (guanine-N7-)-methyltransferase activity
gene0462	Chromosome	B4	YdcF family protein	GO:0016021	integral component of membrane
gene0463	Chromosome	B4	5'-nucleotidase	GO:0009117;GO:0005737;GO:0000287;GO:0000166;GO:0008253	nucleotide metabolic process;cytoplasm;magnesium ion binding;nucleotide binding;5'-nucleotidase activity
gene0464	Chromosome	B4	hypothetical protein	GO:0016301	kinase activity
gene0465	Chromosome	B4	hypothetical protein	GO:0005524;GO:0016887;GO:0004519	ATP binding;ATP hydrolysis activity;endonuclease activity
gene0470	Chromosome	B4	ATP-binding protein	GO:0005524	ATP binding
gene0472	Chromosome	B4	hypothetical protein	GO:0016021	integral component of membrane
gene0473	Chromosome	B4	hypothetical protein	GO:0032259;GO:0008168	methylation;methyltransferase activity
gene0475	Chromosome	B4	Beta-galactosidase	GO:0005975;GO:0009341;GO:0004565;GO:0030246	carbohydrate metabolic process;beta-galactosidase complex;beta-galactosidase activity;carbohydrate binding
gene0476	Chromosome	B4	LacI family DNA-binding transcriptional regulator	GO:0006355;GO:0003677	regulation of transcription, DNA-templated;DNA binding
gene0477	Chromosome	B4	MULTISPECIES: HAD family phosphatase	GO:0016787	hydrolase activity
gene0478	Chromosome	B4	MULTISPECIES: hypothetical protein	GO:0016021	integral component of membrane
gene0479	Chromosome	B4	MULTISPECIES: DUF4190 domain-containing protein	GO:0016021;GO:0016853	integral component of membrane;isomerase activity
gene0480	Chromosome	B4	DUF4190 domain-containing protein	GO:0008152;GO:0016021;GO:0004565	metabolic process;integral component of membrane;beta-galactosidase activity
gene0481	Chromosome	B4	Sugar-binding protein	GO:0055085;GO:0008643	transmembrane transport;carbohydrate transport
gene0482	Chromosome	B4	beta-galactosidase	GO:0006012;GO:0009341;GO:0004565	galactose metabolic process;beta-galactosidase complex;beta-galactosidase activity
gene0483	Chromosome	B4	carbohydrate ABC transporter permease	GO:0055085;GO:0008643;GO:0016021;GO:0005886	transmembrane transport;carbohydrate transport;integral component of membrane;plasma membrane
gene0484	Chromosome	B4	sugar ABC transporter permease	GO:0055085;GO:0008643;GO:0016021;GO:0005886	transmembrane transport;carbohydrate transport;integral component of membrane;plasma membrane
gene0485	Chromosome	B4	LacI-type transcriptional regulator	GO:0006355;GO:0003677	regulation of transcription, DNA-templated;DNA binding
gene0489	Chromosome	B4	glycosyltransferase family 2 protein	GO:0016740;GO:0016757;GO:0050510;GO:0047238	transferase activity;glycosyltransferase activity;N-acetylgalactosaminyl-proteoglycan 3-beta-glucuronosyltransferase activity;glucuronosyl-N-acetylgalactosaminyl-proteoglycan 4-beta-N-acetylgalactosaminyltransferase activity
gene0490	Chromosome	B4	AI-2E family transporter	GO:0016021	integral component of membrane
gene0491	Chromosome	B4	glycosyltransferase	GO:0016021;GO:0016740;GO:0016757	integral component of membrane;transferase activity;glycosyltransferase activity
gene0492	Chromosome	B4	ABC transporter ATP-binding protein	GO:0005524	ATP binding
gene0493	Chromosome	B4	ABC transporter permease protein	GO:0016021	integral component of membrane
gene0494	Chromosome	B4	D-alanyl-D-alanine carboxypeptidase	GO:0016021;GO:0004185;GO:0009002	integral component of membrane;serine-type carboxypeptidase activity;serine-type D-Ala-D-Ala carboxypeptidase activity
gene0495	Chromosome	B4	tRNA lysidine(34) synthetase TilS	GO:0006400;GO:0005737;GO:0005524;GO:0016879	tRNA modification;cytoplasm;ATP binding;ligase activity, forming carbon-nitrogen bonds
gene0496	Chromosome	B4	hypoxanthine phosphoribosyltransferase	GO:0006166;GO:0032264;GO:0005737;GO:0046872;GO:0000166;GO:0052657;GO:0004422	purine ribonucleoside salvage;IMP salvage;cytoplasm;metal ion binding;nucleotide binding;guanine phosphoribosyltransferase activity;hypoxanthine phosphoribosyltransferase activity
gene0497	Chromosome	B4	ATP-dependent zinc metalloprotease FtsH	GO:0051301;GO:0030163;GO:0016021;GO:0005886;GO:0005524;GO:0008270;GO:0004222;GO:0004176	cell division;protein catabolic process;integral component of membrane;plasma membrane;ATP binding;zinc ion binding;metalloendopeptidase activity;ATP-dependent peptidase activity
gene0499	Chromosome	B4	DUF3180 domain-containing protein	GO:0016021	integral component of membrane
gene0500	Chromosome	B4	thioesterase family protein	GO:0006637;GO:0047617	acyl-CoA metabolic process;acyl-CoA hydrolase activity
gene0501	Chromosome	B4	energy-dependent translational throttle protein EttA	GO:0006412;GO:0045900;GO:0005737;GO:0005524;GO:0016787;GO:0019843;GO:0042626;GO:0000049;GO:0043022	translation;negative regulation of translational elongation;cytoplasm;ATP binding;hydrolase activity;rRNA binding;ATPase-coupled transmembrane transporter activity;tRNA binding;ribosome binding
gene0502	Chromosome	B4	peptide deformylase	GO:0042586	peptide deformylase activity
gene0503	Chromosome	B4	O-acetylhomoserine aminocarboxypropyltransferase	GO:0019346;GO:0030170;GO:0016829;GO:0003961	transsulfuration;pyridoxal phosphate binding;lyase activity;O-acetylhomoserine aminocarboxypropyltransferase activity
gene0504	Chromosome	B4	ECF transporter S component	GO:0016021	integral component of membrane
gene0505	Chromosome	B4	hypothetical protein	GO:0016021	integral component of membrane
gene0508	Chromosome	B4	50S ribosomal protein L31	GO:0006412;GO:0005840;GO:0046872;GO:0003735;GO:0019843	translation;ribosome;metal ion binding;structural constituent of ribosome;rRNA binding
gene0509	Chromosome	B4	xylose isomerase	GO:0042732;GO:0005737;GO:0000287;GO:0009045	D-xylose metabolic process;cytoplasm;magnesium ion binding;xylose isomerase activity
gene0510	Chromosome	B4	glycoside hydrolase family 43 protein	GO:0005975;GO:0004553;GO:0009044;GO:0046556	carbohydrate metabolic process;hydrolase activity, hydrolyzing O-glycosyl compounds;xylan 1,4-beta-xylosidase activity;alpha-L-arabinofuranosidase activity
gene0511	Chromosome	B4	LacI family DNA-binding transcriptional regulator	GO:0006355;GO:0003677	regulation of transcription, DNA-templated;DNA binding
gene0512	Chromosome	B4	extracellular solute-binding protein	GO:0008643	carbohydrate transport
gene0514	Chromosome	B4	carbohydrate ABC transporter permease	GO:0055085;GO:0016021;GO:0005886;GO:0005524	transmembrane transport;integral component of membrane;plasma membrane;ATP binding
gene0515	Chromosome	B4	glycoside hydrolase family 43 protein	GO:0005975;GO:0004553;GO:0009044;GO:0046556	carbohydrate metabolic process;hydrolase activity, hydrolyzing O-glycosyl compounds;xylan 1,4-beta-xylosidase activity;alpha-L-arabinofuranosidase activity
gene0516	Chromosome	B4	9-O-acetylesterase	GO:0001681;GO:0106331;GO:0106330	sialate O-acetylesterase activity;sialate 4-O-acetylesterase activity;sialate 9-O-acetylesterase activity
gene0518	Chromosome	B4	glycoside hydrolase 43 family protein	GO:0005975;GO:0004553;GO:0009044	carbohydrate metabolic process;hydrolase activity, hydrolyzing O-glycosyl compounds;xylan 1,4-beta-xylosidase activity
gene0519	Chromosome	B4	xylulokinase	GO:0042732;GO:0005998;GO:0005524;GO:0004856	D-xylose metabolic process;xylulose catabolic process;ATP binding;xylulokinase activity
gene0520	Chromosome	B4	ROK family transcriptional regulator	GO:0006355;GO:0003677	regulation of transcription, DNA-templated;DNA binding
gene0521	Chromosome	B4	50S ribosomal protein L31	GO:0006412;GO:0005840;GO:0046872;GO:0003735;GO:0019843	translation;ribosome;metal ion binding;structural constituent of ribosome;rRNA binding
gene0522	Chromosome	B4	peptide chain release factor 1	GO:0005737;GO:0016149	cytoplasm;translation release factor activity, codon specific
gene0523	Chromosome	B4	peptide chain release factor N(5)-glutamine methyltransferase	GO:0018364;GO:0003676;GO:0102559;GO:0036009	peptidyl-glutamine methylation;nucleic acid binding;protein-(glutamine-N5) methyltransferase activity;protein-glutamine N-methyltransferase activity
gene0524	Chromosome	B4	threonylcarbamoyl-AMP synthase	GO:0003725	double-stranded RNA binding
gene0525	Chromosome	B4	undecaprenyl/decaprenyl-phosphate alpha-N-acetylglucosaminyl 1-phosphate transferase	GO:0016021;GO:0016757;GO:0008963	integral component of membrane;glycosyltransferase activity;phospho-N-acetylmuramoyl-pentapeptide-transferase activity
gene0526	Chromosome	B4	IMP dehydrogenase	GO:0006177;GO:0046872;GO:0000166;GO:0003938	GMP biosynthetic process;metal ion binding;nucleotide binding;IMP dehydrogenase activity
gene0527	Chromosome	B4	oligoribonuclease	GO:0003676;GO:0000175	nucleic acid binding;3'-5'-exoribonuclease activity
gene0528	Chromosome	B4	Cof-type HAD-IIB family hydrolase	GO:0016787	hydrolase activity
gene0529	Chromosome	B4	AAA family ATPase	GO:0006281;GO:0000723;GO:0004519;GO:0003678;GO:0004527	DNA repair;telomere maintenance;endonuclease activity;DNA helicase activity;exonuclease activity
gene0530	Chromosome	B4	hypothetical protein	GO:0016021	integral component of membrane
gene0531	Chromosome	B4	RecName: Full=Proline--tRNA ligase; AltName: Full=Prolyl-tRNA synthetase; Short=ProRS	GO:0006433;GO:0005737;GO:0005524;GO:0002161;GO:0004827	prolyl-tRNA aminoacylation;cytoplasm;ATP binding;aminoacyl-tRNA editing activity;proline-tRNA ligase activity
gene0532	Chromosome	B4	single-stranded DNA-binding protein	GO:0006260;GO:0003697	DNA replication;single-stranded DNA binding
gene0533	Chromosome	B4	peptidase M13	GO:0046872;GO:0004222	metal ion binding;metalloendopeptidase activity
gene0534	Chromosome	B4	DUF308 domain-containing protein	GO:0016021	integral component of membrane
gene0535	Chromosome	B4	methionine aminopeptidase	GO:0070084;GO:0046872;GO:0070006	protein initiator methionine removal;metal ion binding;metalloaminopeptidase activity
gene0536	Chromosome	B4	citrate synthase	GO:0006099;GO:0036440	tricarboxylic acid cycle;citrate synthase activity
gene0537	Chromosome	B4	MULTISPECIES: 23S rRNA (pseudouridine(1915)-N(3))-methyltransferase RlmH	GO:0005737;GO:0070038	cytoplasm;rRNA (pseudouridine-N3-)-methyltransferase activity
gene0538	Chromosome	B4	MULTISPECIES: 2,3,4,5-tetrahydropyridine-2,6-dicarboxylate N-succinyltransferase	GO:0009089;GO:0019877;GO:0005737;GO:0000287;GO:0008666	lysine biosynthetic process via diaminopimelate;diaminopimelate biosynthetic process;cytoplasm;magnesium ion binding;2,3,4,5-tetrahydropyridine-2,6-dicarboxylate N-succinyltransferase activity
gene0539	Chromosome	B4	MULTISPECIES: peptide chain release factor 2	GO:0005737;GO:0016149	cytoplasm;translation release factor activity, codon specific
gene0540	Chromosome	B4	cell division ATP-binding protein FtsE	GO:0051301;GO:0007049;GO:0005886;GO:0005524;GO:0042626	cell division;cell cycle;plasma membrane;ATP binding;ATPase-coupled transmembrane transporter activity
gene0541	Chromosome	B4	permease-like cell division protein FtsX	GO:0051301;GO:0007049;GO:0016021;GO:0005886	cell division;cell cycle;integral component of membrane;plasma membrane
gene0543	Chromosome	B4	SsrA-binding protein SmpB	GO:0070929;GO:0005737;GO:0003723	trans-translation;cytoplasm;RNA binding
gene0546	Chromosome	B4	amino acid ABC transporter permease	GO:0071705;GO:0043190;GO:0022857	nitrogen compound transport;ATP-binding cassette (ABC) transporter complex;transmembrane transporter activity
gene0547	Chromosome	B4	ATP binding protein of ABC transporter	GO:0005524;GO:0042626;GO:0015424	ATP binding;ATPase-coupled transmembrane transporter activity;ABC-type amino acid transporter activity
gene0549	Chromosome	B4	response regulator transcription factor	GO:0006355;GO:0000160;GO:0003677	regulation of transcription, DNA-templated;phosphorelay signal transduction system;DNA binding
gene0550	Chromosome	B4	D-fructose-6-phosphate amidotransferase	GO:0005975;GO:0006541;GO:1901137;GO:0005737;GO:0004360;GO:0097367	carbohydrate metabolic process;glutamine metabolic process;carbohydrate derivative biosynthetic process;cytoplasm;glutamine-fructose-6-phosphate transaminase (isomerizing) activity;carbohydrate derivative binding
gene0551	Chromosome	B4	23S rRNA pseudouridylate synthase	GO:0001522;GO:0003723;GO:0009982;GO:0004730	pseudouridine synthesis;RNA binding;pseudouridine synthase activity;pseudouridylate synthase activity
gene0552	Chromosome	B4	hypothetical protein	GO:0016021	integral component of membrane
gene0553	Chromosome	B4	type III pantothenate kinase	GO:0015937;GO:0005737;GO:0005524;GO:0046872;GO:0004594	coenzyme A biosynthetic process;cytoplasm;ATP binding;metal ion binding;pantothenate kinase activity
gene0554	Chromosome	B4	peptide ABC transporter, substrate-binding protein	GO:0055085;GO:0043190	transmembrane transport;ATP-binding cassette (ABC) transporter complex
gene0555	Chromosome	B4	ABC transporter permease	GO:0055085;GO:0016021;GO:0005886	transmembrane transport;integral component of membrane;plasma membrane
gene0556	Chromosome	B4	ABC transporter permease	GO:0055085;GO:0016021;GO:0005886	transmembrane transport;integral component of membrane;plasma membrane
gene0557	Chromosome	B4	ABC transporter ATP-binding protein	GO:0005524;GO:0042626	ATP binding;ATPase-coupled transmembrane transporter activity
gene0558	Chromosome	B4	ABC transporter ATP-binding protein	GO:0005524;GO:0042626	ATP binding;ATPase-coupled transmembrane transporter activity
gene0559	Chromosome	B4	cystathionine gamma-synthase	GO:0019346;GO:0030170;GO:0003824;GO:0044540;GO:0080146;GO:0004123;GO:0102028;GO:0003962	transsulfuration;pyridoxal phosphate binding;catalytic activity;L-cystine L-cysteine-lyase (deaminating);L-cysteine desulfhydrase activity;cystathionine gamma-lyase activity;cystathionine gamma-synthase activity (acts on O-phosphohomoserine);cystathionine gamma-synthase activity
gene0560	Chromosome	B4	pyridoxal-phosphate dependent enzyme	GO:0004122	cystathionine beta-synthase activity
gene0561	Chromosome	B4	DNA helicase RecQ	GO:0006281;GO:0006260;GO:0006310;GO:0009432;GO:0005524;GO:0003677;GO:0016787;GO:0043138	DNA repair;DNA replication;DNA recombination;SOS response;ATP binding;DNA binding;hydrolase activity;3'-5' DNA helicase activity
gene0563	Chromosome	B4	GNAT family N-acetyltransferase	GO:0008080	N-acetyltransferase activity
gene0565	Chromosome	B4	hypothetical protein	GO:0016021	integral component of membrane
gene0569	Chromosome	B4	hypothetical protein	GO:0016021	integral component of membrane
gene0571	Chromosome	B4	(deoxy)nucleoside triphosphate pyrophosphohydrolase	GO:0016787	hydrolase activity
gene0572	Chromosome	B4	DEAD/DEAH box helicase	GO:0005524;GO:0003677;GO:0016787;GO:0004386	ATP binding;DNA binding;hydrolase activity;helicase activity
gene0577	Chromosome	B4	GNAT family N-acetyltransferase	GO:0008080	N-acetyltransferase activity
gene0578	Chromosome	B4	DUF1295 domain-containing protein	GO:0006629;GO:0016021;GO:0016627	lipid metabolic process;integral component of membrane;oxidoreductase activity, acting on the CH-CH group of donors
gene0579	Chromosome	B4	iron-containing alcohol dehydrogenase family protein	GO:0046872;GO:0016614	metal ion binding;oxidoreductase activity, acting on CH-OH group of donors
gene0580	Chromosome	B4	S-ribosylhomocysteine lyase	GO:0009372;GO:0005506;GO:0043768	quorum sensing;iron ion binding;S-ribosylhomocysteine lyase activity
gene0581	Chromosome	B4	N-acetyltransferase	GO:0016740	transferase activity
gene0583	Chromosome	B4	Nucleotidyltransferase	GO:1990077;GO:0003677;GO:0008270;GO:0003896	primosome complex;DNA binding;zinc ion binding;DNA primase activity
gene0584	Chromosome	B4	citrate transporter	GO:0055085;GO:0016021	transmembrane transport;integral component of membrane
gene0586	Chromosome	B4	1-deoxy-D-xylulose-5-phosphate synthase	GO:0016114;GO:0009228;GO:0052865;GO:0046872;GO:0008661	terpenoid biosynthetic process;thiamine biosynthetic process;1-deoxy-D-xylulose 5-phosphate biosynthetic process;metal ion binding;1-deoxy-D-xylulose-5-phosphate synthase activity
gene0587	Chromosome	B4	5-(carboxyamino)imidazole ribonucleotide mutase	GO:0006189;GO:0034023	'de novo' IMP biosynthetic process;5-(carboxyamino)imidazole ribonucleotide mutase activity
gene0588	Chromosome	B4	5-(carboxyamino)imidazole ribonucleotide synthase	GO:0006189;GO:0005524;GO:0046872;GO:0034028;GO:0004638	'de novo' IMP biosynthetic process;ATP binding;metal ion binding;5-(carboxyamino)imidazole ribonucleotide synthase activity;phosphoribosylaminoimidazole carboxylase activity
gene0589	Chromosome	B4	transcriptional repressor	GO:0003700	DNA-binding transcription factor activity
gene0590	Chromosome	B4	DUF2156 domain-containing protein	GO:0016021;GO:0005886;GO:0004812	integral component of membrane;plasma membrane;aminoacyl-tRNA ligase activity
gene0592	Chromosome	B4	phosphoribosylamine--glycine ligase	GO:0006189;GO:0009113;GO:0005524;GO:0046872;GO:0004637	'de novo' IMP biosynthetic process;purine nucleobase biosynthetic process;ATP binding;metal ion binding;phosphoribosylamine-glycine ligase activity
gene0593	Chromosome	B4	phosphoribosylformylglycinamidine cyclo-ligase	GO:0006189;GO:0005737;GO:0005524;GO:0004641	'de novo' IMP biosynthetic process;cytoplasm;ATP binding;phosphoribosylformylglycinamidine cyclo-ligase activity
gene0594	Chromosome	B4	amidophosphoribosyltransferase	GO:0006541;GO:0006189;GO:0009116;GO:0009113;GO:0000287;GO:0004044	glutamine metabolic process;'de novo' IMP biosynthetic process;nucleoside metabolic process;purine nucleobase biosynthetic process;magnesium ion binding;amidophosphoribosyltransferase activity
gene0595	Chromosome	B4	DNA-repair protein	GO:0006281;GO:0003684	DNA repair;damaged DNA binding
gene0597	Chromosome	B4	GTP-binding DUF697 domain-containing protein	GO:0016021;GO:0005525	integral component of membrane;GTP binding
gene0598	Chromosome	B4	hypothetical protein	GO:0016021	integral component of membrane
gene0600	Chromosome	B4	hypothetical protein	GO:0003677	DNA binding
gene0602	Chromosome	B4	hypothetical protein	GO:0016021	integral component of membrane
gene0603	Chromosome	B4	hypothetical protein	GO:0016021	integral component of membrane
gene0604	Chromosome	B4	hypothetical protein	GO:0016021	integral component of membrane
gene0607	Chromosome	B4	phosphoribosylformylglycinamidine synthase	GO:0006541;GO:0006164;GO:0046872;GO:0004642	glutamine metabolic process;purine nucleotide biosynthetic process;metal ion binding;phosphoribosylformylglycinamidine synthase activity
gene0608	Chromosome	B4	MULTISPECIES: phosphoribosylaminoimidazolesuccinocarboxamide synthase	GO:0006189;GO:0009236;GO:0005524;GO:0004639	'de novo' IMP biosynthetic process;cobalamin biosynthetic process;ATP binding;phosphoribosylaminoimidazolesuccinocarboxamide synthase activity
gene0609	Chromosome	B4	phosphoribosylglycinamide formyltransferase 2	GO:0006189;GO:0005524;GO:0000287;GO:0043815;GO:0004644	'de novo' IMP biosynthetic process;ATP binding;magnesium ion binding;phosphoribosylglycinamide formyltransferase 2 activity;phosphoribosylglycinamide formyltransferase activity
gene0610	Chromosome	B4	glycosyltransferase	GO:0016757	glycosyltransferase activity
gene0611	Chromosome	B4	aminotransferase class I/II-fold pyridoxal phosphate-dependent enzyme	GO:0006520;GO:0016829	cellular amino acid metabolic process;lyase activity
gene0613	Chromosome	B4	MULTISPECIES: 30S ribosomal protein S12	GO:0006412;GO:0005840;GO:0015935;GO:0003735;GO:0019843;GO:0000049	translation;ribosome;small ribosomal subunit;structural constituent of ribosome;rRNA binding;tRNA binding
gene0614	Chromosome	B4	30S ribosomal protein S7	GO:0006412;GO:0015935;GO:0003735;GO:0019843;GO:0000049	translation;small ribosomal subunit;structural constituent of ribosome;rRNA binding;tRNA binding
gene0615	Chromosome	B4	elongation factor G	GO:0005737;GO:0005525;GO:0003924;GO:0003746	cytoplasm;GTP binding;GTPase activity;translation elongation factor activity
gene0616	Chromosome	B4	elongation factor Tu	GO:0005737;GO:0005525;GO:0003924;GO:0003746;GO:0016779	cytoplasm;GTP binding;GTPase activity;translation elongation factor activity;nucleotidyltransferase activity
gene0617	Chromosome	B4	Pr6Pr family membrane protein	GO:0016021	integral component of membrane
gene0619	Chromosome	B4	elongation factor P	GO:0005737;GO:0003746	cytoplasm;translation elongation factor activity
gene0620	Chromosome	B4	transcription antitermination factor NusB	GO:0006355;GO:0006353;GO:0031564;GO:0003723	regulation of transcription, DNA-templated;DNA-templated transcription, termination;transcription antitermination;RNA binding
gene0621	Chromosome	B4	glutamine-hydrolyzing carbamoyl-phosphate synthase small subunit	GO:0006541;GO:0006526;GO:0006207;GO:0044205;GO:0005524;GO:0004088	glutamine metabolic process;arginine biosynthetic process;'de novo' pyrimidine nucleobase biosynthetic process;'de novo' UMP biosynthetic process;ATP binding;carbamoyl-phosphate synthase (glutamine-hydrolyzing) activity
gene0622	Chromosome	B4	carbamoyl-phosphate synthase large subunit	GO:0006526;GO:0044205;GO:0005524;GO:0046872;GO:0004088	arginine biosynthetic process;'de novo' UMP biosynthetic process;ATP binding;metal ion binding;carbamoyl-phosphate synthase (glutamine-hydrolyzing) activity
gene0623	Chromosome	B4	orotidine-5'-phosphate decarboxylase	GO:0006207;GO:0044205;GO:0004590	'de novo' pyrimidine nucleobase biosynthetic process;'de novo' UMP biosynthetic process;orotidine-5'-phosphate decarboxylase activity
gene0624	Chromosome	B4	guanylate kinase	GO:0005737;GO:0005524;GO:0004385	cytoplasm;ATP binding;guanylate kinase activity
gene0625	Chromosome	B4	Dihydroxy-acid dehydratase	GO:0009097;GO:0009099;GO:0046872;GO:0051539;GO:0004160	isoleucine biosynthetic process;valine biosynthetic process;metal ion binding;4 iron, 4 sulfur cluster binding;dihydroxy-acid dehydratase activity
gene0626	Chromosome	B4	DNA-directed RNA polymerase subunit omega	GO:0006351;GO:0003677;GO:0003899	transcription, DNA-templated;DNA binding;DNA-directed 5'-3' RNA polymerase activity
gene0627	Chromosome	B4	methionine adenosyltransferase	GO:0006730;GO:0006556;GO:0005737;GO:0005524;GO:0000287;GO:0004478	one-carbon metabolic process;S-adenosylmethionine biosynthetic process;cytoplasm;ATP binding;magnesium ion binding;methionine adenosyltransferase activity
gene0629	Chromosome	B4	primosomal protein N'	GO:0003677;GO:0004386	DNA binding;helicase activity
gene0630	Chromosome	B4	methionyl-tRNA formyltransferase	GO:0004479	methionyl-tRNA formyltransferase activity
gene0631	Chromosome	B4	phosphoserine phosphatase SerB	GO:0006564;GO:0046872;GO:0036425;GO:0036424	L-serine biosynthetic process;metal ion binding;obsolete D-phosphoserine phosphatase activity;L-phosphoserine phosphatase activity
gene0632	Chromosome	B4	putative membrane protein	GO:0016021	integral component of membrane
gene0633	Chromosome	B4	proteasome ATPase	GO:0010498;GO:0019941;GO:0000502;GO:0005524;GO:0016887	proteasomal protein catabolic process;modification-dependent protein catabolic process;proteasome complex;ATP binding;ATP hydrolysis activity
gene0634	Chromosome	B4	proteasome accessory factor PafA2	GO:0010498;GO:0019941;GO:0000502;GO:0008233;GO:0016874;GO:0016811	proteasomal protein catabolic process;modification-dependent protein catabolic process;proteasome complex;peptidase activity;ligase activity;hydrolase activity, acting on carbon-nitrogen (but not peptide) bonds, in linear amides
gene0635	Chromosome	B4	inositol monophosphatase family protein	GO:0046855	inositol phosphate dephosphorylation
gene0636	Chromosome	B4	ubiquitin-like protein Pup	GO:0010498;GO:0019941;GO:0070490;GO:0070628;GO:0031386	proteasomal protein catabolic process;modification-dependent protein catabolic process;protein pupylation;proteasome binding;protein tag
gene0637	Chromosome	B4	Hypothetical cytosolic protein	GO:0010498;GO:0019941;GO:0070490;GO:0005524;GO:0000287;GO:0016879;GO:0019787	proteasomal protein catabolic process;modification-dependent protein catabolic process;protein pupylation;ATP binding;magnesium ion binding;ligase activity, forming carbon-nitrogen bonds;ubiquitin-like protein transferase activity
gene0638	Chromosome	B4	HU family DNA-binding protein	GO:0003677	DNA binding
gene0639	Chromosome	B4	flippase-like domain-containing protein	GO:0016021;GO:0005886	integral component of membrane;plasma membrane
gene0640	Chromosome	B4	adenylosuccinate lyase	GO:0006188;GO:0070626;GO:0004018	IMP biosynthetic process;(S)-2-(5-amino-1-(5-phospho-D-ribosyl)imidazole-4-carboxamido)succinate AMP-lyase (fumarate-forming) activity;N6-(1,2-dicarboxyethyl)AMP AMP-lyase (fumarate-forming) activity
gene0641	Chromosome	B4	alpha/beta hydrolase	GO:0016788	hydrolase activity, acting on ester bonds
gene0643	Chromosome	B4	DUF6466 family protein	GO:0016021	integral component of membrane
gene0644	Chromosome	B4	VWA domain-containing protein	GO:0016021	integral component of membrane
gene0645	Chromosome	B4	VWA domain-containing protein	GO:0016021	integral component of membrane
gene0646	Chromosome	B4	hypothetical protein	GO:0016021	integral component of membrane
gene0648	Chromosome	B4	MoxR family ATPase	GO:0005524;GO:0016887	ATP binding;ATP hydrolysis activity
gene0649	Chromosome	B4	Glycosylase hydrolyzing N-glycosyl compounds	GO:0006284;GO:0005737;GO:0004844	base-excision repair;cytoplasm;uracil DNA N-glycosylase activity
gene0650	Chromosome	B4	LytR C-terminal domain-containing protein	GO:0016021	integral component of membrane
gene0651	Chromosome	B4	cold shock domain-containing protein	GO:0005737;GO:0003676	cytoplasm;nucleic acid binding
gene0652	Chromosome	B4	chaperonin GroEL	GO:0042026;GO:0005737;GO:0005524;GO:0016887;GO:0051082	protein refolding;cytoplasm;ATP binding;ATP hydrolysis activity;unfolded protein binding
gene0654	Chromosome	B4	hypothetical protein	GO:0016021	integral component of membrane
gene0655	Chromosome	B4	response regulator transcription factor	GO:0006355;GO:0000160;GO:0003677	regulation of transcription, DNA-templated;phosphorelay signal transduction system;DNA binding
gene0657	Chromosome	B4	cold shock protein	GO:0003676	nucleic acid binding
gene0661	Chromosome	B4	Negative regulator of genetic competence clpC/mecB	GO:0005524;GO:0016887;GO:0008233	ATP binding;ATP hydrolysis activity;peptidase activity
gene0662	Chromosome	B4	aspartate--tRNA ligase	GO:0006422;GO:0005737;GO:0005524;GO:0003676;GO:0004815;GO:0050560	aspartyl-tRNA aminoacylation;cytoplasm;ATP binding;nucleic acid binding;aspartate-tRNA ligase activity;aspartate-tRNA(Asn) ligase activity
gene0663	Chromosome	B4	histidyl-tRNA synthetase	GO:0006427;GO:0005737;GO:0005524;GO:0004821	histidyl-tRNA aminoacylation;cytoplasm;ATP binding;histidine-tRNA ligase activity
gene0665	Chromosome	B4	alpha/beta fold hydrolase	GO:0016787	hydrolase activity
gene0666	Chromosome	B4	amino acid ABC transporter ATP-binding protein	GO:0005524;GO:0042626;GO:0015424	ATP binding;ATPase-coupled transmembrane transporter activity;ABC-type amino acid transporter activity
gene0668	Chromosome	B4	ABC transporter permease subunit	GO:0006865;GO:0043190;GO:0022857	amino acid transport;ATP-binding cassette (ABC) transporter complex;transmembrane transporter activity
gene0669	Chromosome	B4	amino acid ABC transporter permease	GO:0006865;GO:0043190;GO:0022857	amino acid transport;ATP-binding cassette (ABC) transporter complex;transmembrane transporter activity
gene0670	Chromosome	B4	polyphosphate kinase	GO:0006797;GO:0016301;GO:0016776	polyphosphate metabolic process;kinase activity;phosphotransferase activity, phosphate group as acceptor
gene0671	Chromosome	B4	DEAD/DEAH box helicase	GO:0005524;GO:0003676;GO:0004386	ATP binding;nucleic acid binding;helicase activity
gene0672	Chromosome	B4	replication-associated recombination protein A	GO:0006260;GO:0005524;GO:0003677;GO:0016887	DNA replication;ATP binding;DNA binding;ATP hydrolysis activity
gene0673	Chromosome	B4	MFS transporter	GO:0016021;GO:0022857	integral component of membrane;transmembrane transporter activity
gene0674	Chromosome	B4	AMP-dependent synthetase/ligase	GO:0016874;GO:0004467	ligase activity;long-chain fatty acid-CoA ligase activity
gene0675	Chromosome	B4	IS256 family transposase	GO:0006313;GO:0003677;GO:0004803	transposition, DNA-mediated;DNA binding;transposase activity
gene0676	Chromosome	B4	hypothetical protein	GO:0006313;GO:0003677;GO:0004803	transposition, DNA-mediated;DNA binding;transposase activity
gene0677	Chromosome	B4	DUF6508 domain-containing protein	GO:0003677;GO:0008270	DNA binding;zinc ion binding
gene0678	Chromosome	B4	Acetyltransferase, GNAT family	GO:0008080	N-acetyltransferase activity
gene0679	Chromosome	B4	metallopeptidase family protein	GO:0008233	peptidase activity
gene0680	Chromosome	B4	YccF domain-containing protein	GO:0016021	integral component of membrane
gene0681	Chromosome	B4	thiaminase II	GO:0009228;GO:0009229;GO:0050334	thiamine biosynthetic process;thiamine diphosphate biosynthetic process;thiaminase activity
gene0682	Chromosome	B4	ribosome assembly RNA-binding protein YhbY	GO:0003723	RNA binding
gene0683	Chromosome	B4	aldo/keto reductase	GO:0047834	D-threo-aldose 1-dehydrogenase activity
gene0684	Chromosome	B4	Hydroxymethylpyrimidine transport ATP-binding protein	GO:0016021;GO:0005524;GO:0042626	integral component of membrane;ATP binding;ATPase-coupled transmembrane transporter activity
gene0685	Chromosome	B4	ECF transporter S component	GO:0016021;GO:0005886;GO:0032217	integral component of membrane;plasma membrane;riboflavin transmembrane transporter activity
gene0686	Chromosome	B4	ROK family protein	GO:0016301	kinase activity
gene0687	Chromosome	B4	pyridoxal phosphate-dependent aminotransferase	GO:0009058;GO:0030170;GO:0008483	biosynthetic process;pyridoxal phosphate binding;transaminase activity
gene0688	Chromosome	B4	MULTISPECIES: ATP-binding cassette domain-containing protein	GO:0005524	ATP binding
gene0689	Chromosome	B4	conserved hypothetical protein	GO:0016021	integral component of membrane
gene0691	Chromosome	B4	DNA ligase (NAD(+))	GO:0006281;GO:0006260;GO:0046872;GO:0003911	DNA repair;DNA replication;metal ion binding;DNA ligase (NAD+) activity
gene0692	Chromosome	B4	Mrp/NBP35 family ATP-binding protein	GO:0016226;GO:0005524;GO:0016787;GO:0046872;GO:0016887;GO:0051536	iron-sulfur cluster assembly;ATP binding;hydrolase activity;metal ion binding;ATP hydrolysis activity;iron-sulfur cluster binding
gene0693	Chromosome	B4	ECF transporter S component	GO:0016021	integral component of membrane
gene0694	Chromosome	B4	type I glutamate--ammonia ligase	GO:0006542;GO:0005524;GO:0004356	glutamine biosynthetic process;ATP binding;glutamate-ammonia ligase activity
gene0695	Chromosome	B4	DUF4191 domain-containing protein	GO:0016021	integral component of membrane
gene0696	Chromosome	B4	FAD-dependent oxidoreductase	GO:0045454;GO:0050660;GO:0016668	cell redox homeostasis;flavin adenine dinucleotide binding;oxidoreductase activity, acting on a sulfur group of donors, NAD(P) as acceptor
gene0697	Chromosome	B4	DUF3043 domain-containing protein	GO:0016021	integral component of membrane
gene0698	Chromosome	B4	Peptide hydrolase	GO:0016787	hydrolase activity
gene0699	Chromosome	B4	Signal transduction histidine kinase	GO:0016021;GO:0046983;GO:0000155	integral component of membrane;protein dimerization activity;phosphorelay sensor kinase activity
gene0702	Chromosome	B4	ABC transporter, ATP-binding protein	GO:0016021;GO:0005524	integral component of membrane;ATP binding
gene0703	Chromosome	B4	ECF transporter S component	GO:0016021	integral component of membrane
gene0704	Chromosome	B4	ATP-binding cassette domain-containing protein	GO:0016021;GO:0005524;GO:0042626	integral component of membrane;ATP binding;ATPase-coupled transmembrane transporter activity
gene0705	Chromosome	B4	ABC transporter ATP-binding protein	GO:0005524;GO:0042626	ATP binding;ATPase-coupled transmembrane transporter activity
gene0706	Chromosome	B4	ABC transporter permease	GO:0016021;GO:0005886	integral component of membrane;plasma membrane
gene0707	Chromosome	B4	hypothetical protein	GO:0016021	integral component of membrane
gene0709	Chromosome	B4	phenylalanine--tRNA ligase subunit alpha	GO:0006432;GO:0005737;GO:0005524;GO:0000287;GO:0000049;GO:0004826	phenylalanyl-tRNA aminoacylation;cytoplasm;ATP binding;magnesium ion binding;tRNA binding;phenylalanine-tRNA ligase activity
gene0711	Chromosome	B4	DUF4190 domain-containing protein	GO:0016021	integral component of membrane
gene0712	Chromosome	B4	N-acetyl-gamma-glutamyl-phosphate reductase	GO:0006526;GO:0005737;GO:0051287;GO:0046983;GO:0003942	arginine biosynthetic process;cytoplasm;NAD binding;protein dimerization activity;N-acetyl-gamma-glutamyl-phosphate reductase activity
gene0713	Chromosome	B4	bifunctional glutamate N-acetyltransferase/amino-acid acetyltransferase ArgJ	GO:0006526;GO:0005737;GO:0103045;GO:0004358;GO:0004042	arginine biosynthetic process;cytoplasm;methione N-acyltransferase activity;glutamate N-acetyltransferase activity;acetyl-CoA:L-glutamate N-acetyltransferase activity
gene0714	Chromosome	B4	acetylglutamate kinase	GO:0042450;GO:0005737;GO:0005524;GO:0003991	arginine biosynthetic process via ornithine;cytoplasm;ATP binding;acetylglutamate kinase activity
gene0715	Chromosome	B4	acetylornithine transaminase	GO:0006526;GO:0005737;GO:0030170;GO:0003992	arginine biosynthetic process;cytoplasm;pyridoxal phosphate binding;N2-acetyl-L-ornithine:2-oxoglutarate 5-aminotransferase activity
gene0716	Chromosome	B4	ornithine carbamoyltransferase	GO:0005737;GO:0016597;GO:0004585	cytoplasm;amino acid binding;ornithine carbamoyltransferase activity
gene0717	Chromosome	B4	arginine repressor	GO:0006526;GO:0051259;GO:0005737;GO:0003677;GO:0003700;GO:0034618	arginine biosynthetic process;protein complex oligomerization;cytoplasm;DNA binding;DNA-binding transcription factor activity;arginine binding
gene0718	Chromosome	B4	argininosuccinate synthase	GO:0006526;GO:0005737;GO:0005524;GO:0004055	arginine biosynthetic process;cytoplasm;ATP binding;argininosuccinate synthase activity
gene0719	Chromosome	B4	argininosuccinate lyase	GO:0042450;GO:0005737;GO:0004056	arginine biosynthetic process via ornithine;cytoplasm;argininosuccinate lyase activity
gene0720	Chromosome	B4	Oxidoreductase acting on the CH-OH group of donors with NAD(+) or NADP(+) as acceptor	GO:0045150;GO:0052588	acetoin catabolic process;diacetyl reductase ((S)-acetoin forming) activity
gene0722	Chromosome	B4	tyrosine--tRNA ligase	GO:0006437;GO:0005737;GO:0005524;GO:0003723;GO:0004831	tyrosyl-tRNA aminoacylation;cytoplasm;ATP binding;RNA binding;tyrosine-tRNA ligase activity
gene0723	Chromosome	B4	hypothetical protein	GO:0004386	helicase activity
gene0725	Chromosome	B4	TlyA family RNA methyltransferase	GO:0051301;GO:0032259;GO:0003723;GO:0008168	cell division;methylation;RNA binding;methyltransferase activity
gene0726	Chromosome	B4	potassium transporter Trk	GO:0016021;GO:0008324	integral component of membrane;cation transmembrane transporter activity
gene0727	Chromosome	B4	TrkA family potassium uptake protein	GO:0006813;GO:0008324	potassium ion transport;cation transmembrane transporter activity
gene0728	Chromosome	B4	NAD kinase	GO:0019674;GO:0006741;GO:0005737;GO:0005524;GO:0046872;GO:0003951	NAD metabolic process;NADP biosynthetic process;cytoplasm;ATP binding;metal ion binding;NAD+ kinase activity
gene0729	Chromosome	B4	DNA repair protein RecN	GO:0006281;GO:0006310;GO:0005524	DNA repair;DNA recombination;ATP binding
gene0730	Chromosome	B4	HAD family phosphatase	GO:0016787;GO:0016829	hydrolase activity;lyase activity
gene0731	Chromosome	B4	threonine synthase	GO:0004795	threonine synthase activity
gene0732	Chromosome	B4	glutamate-5-semialdehyde dehydrogenase	GO:0055129;GO:0005737;GO:0050661;GO:0004350	L-proline biosynthetic process;cytoplasm;NADP binding;glutamate-5-semialdehyde dehydrogenase activity
gene0735	Chromosome	B4	ribose-phosphate diphosphokinase	GO:0009116;GO:0009165;GO:0009156;GO:0006015;GO:0005737;GO:0005524;GO:0000287;GO:0016301;GO:0004749	nucleoside metabolic process;nucleotide biosynthetic process;ribonucleoside monophosphate biosynthetic process;5-phosphoribose 1-diphosphate biosynthetic process;cytoplasm;ATP binding;magnesium ion binding;kinase activity;ribose phosphate diphosphokinase activity
gene0737	Chromosome	B4	bifunctional UDP-N-acetylglucosamine diphosphorylase/glucosamine-1-phosphate N-acetyltransferase GlmU	GO:0009252;GO:0071555;GO:0008360;GO:0000902;GO:0009245;GO:0006048;GO:0005737;GO:0000287;GO:0003977;GO:0019134	peptidoglycan biosynthetic process;cell wall organization;regulation of cell shape;cell morphogenesis;lipid A biosynthetic process;UDP-N-acetylglucosamine biosynthetic process;cytoplasm;magnesium ion binding;UDP-N-acetylglucosamine diphosphorylase activity;glucosamine-1-phosphate N-acetyltransferase activity
gene0738	Chromosome	B4	MULTISPECIES: ribosome silencing factor	GO:0090071;GO:0042256;GO:0017148;GO:0005737	negative regulation of ribosome biogenesis;mature ribosome assembly;negative regulation of translation;cytoplasm
gene0739	Chromosome	B4	histidine phosphatase family protein	GO:0043755	alpha-ribazole phosphatase activity
gene0740	Chromosome	B4	hypothetical protein	GO:0016021	integral component of membrane
gene0743	Chromosome	B4	histidine phosphatase family protein	GO:0043755	alpha-ribazole phosphatase activity
gene0744	Chromosome	B4	MULTISPECIES: magnesium transporter CorA family protein	GO:0016021;GO:0046873	integral component of membrane;metal ion transmembrane transporter activity
gene0746	Chromosome	B4	leucine--tRNA ligase	GO:0006429;GO:0005737;GO:0005524;GO:0002161;GO:0004823	leucyl-tRNA aminoacylation;cytoplasm;ATP binding;aminoacyl-tRNA editing activity;leucine-tRNA ligase activity
gene0747	Chromosome	B4	ComEA family DNA-binding protein	GO:0006281;GO:0016021;GO:0003677	DNA repair;integral component of membrane;DNA binding
gene0748	Chromosome	B4	ComEC/Rec2 family competence protein	GO:0016021;GO:0005886	integral component of membrane;plasma membrane
gene0749	Chromosome	B4	DNA polymerase III, delta subunit	GO:0006260;GO:0003677	DNA replication;DNA binding
gene0750	Chromosome	B4	tRNA (adenosine(37)-N6)-threonylcarbamoyltransferase complex ATPase subunit type 1 TsaE	GO:0002949;GO:0005737;GO:0016740;GO:0016301	tRNA threonylcarbamoyladenosine modification;cytoplasm;transferase activity;kinase activity
gene0751	Chromosome	B4	tRNA (adenosine(37)-N6)-threonylcarbamoyltransferase complex dimerization subunit type 1 TsaB	GO:0002949;GO:0016740;GO:0008233	tRNA threonylcarbamoyladenosine modification;transferase activity;peptidase activity
gene0752	Chromosome	B4	ribosomal protein S18-alanine N-acetyltransferase	GO:0006474;GO:0009323;GO:0008080;GO:0008999	N-terminal protein amino acid acetylation;ribosomal-protein-alanine N-acetyltransferase complex;N-acetyltransferase activity;ribosomal-protein-alanine N-acetyltransferase activity
gene0753	Chromosome	B4	tRNA (adenosine(37)-N6)-threonylcarbamoyltransferase complex transferase subunit TsaD	GO:0002949;GO:0005737;GO:0016787;GO:0005506;GO:0061711	tRNA threonylcarbamoyladenosine modification;cytoplasm;hydrolase activity;iron ion binding;N(6)-L-threonylcarbamoyladenine synthase activity
gene0755	Chromosome	B4	hypothetical protein	GO:0016021	integral component of membrane
gene0760	Chromosome	B4	NADP-dependent isocitrate dehydrogenase	GO:0006099;GO:0006102;GO:0000287;GO:0051287;GO:0004450	tricarboxylic acid cycle;isocitrate metabolic process;magnesium ion binding;NAD binding;isocitrate dehydrogenase (NADP+) activity
gene0761	Chromosome	B4	GuaB3 family IMP dehydrogenase-related protein	GO:0016491;GO:0003938;GO:0003920	oxidoreductase activity;IMP dehydrogenase activity;GMP reductase activity
gene0763	Chromosome	B4	AMP-dependent synthetase/ligase	GO:0016874	ligase activity
gene0764	Chromosome	B4	peptide deformylase	GO:0006412;GO:0046872;GO:0042586	translation;metal ion binding;peptide deformylase activity
gene0765	Chromosome	B4	30S ribosomal protein S2	GO:0006412;GO:0015935;GO:0003735	translation;small ribosomal subunit;structural constituent of ribosome
gene0766	Chromosome	B4	translation elongation factor Ts	GO:0005737;GO:0003746	cytoplasm;translation elongation factor activity
gene0767	Chromosome	B4	UMP kinase	GO:0044210;GO:0005737;GO:0005524;GO:0016301;GO:0033862	'de novo' CTP biosynthetic process;cytoplasm;ATP binding;kinase activity;UMP kinase activity
gene0768	Chromosome	B4	ribosome recycling factor	GO:0006415;GO:0005737	translational termination;cytoplasm
gene0769	Chromosome	B4	CDP-diglyceride synthetase	GO:0016021;GO:0016779;GO:0004605	integral component of membrane;nucleotidyltransferase activity;phosphatidate cytidylyltransferase activity
gene0770	Chromosome	B4	23S rRNA (adenine(2503)-C(2))-methyltransferase RlmN	GO:0070475;GO:0005737;GO:0046872;GO:0019843;GO:0000049;GO:0051539;GO:0002935;GO:0070040	rRNA base methylation;cytoplasm;metal ion binding;rRNA binding;tRNA binding;4 iron, 4 sulfur cluster binding;tRNA (adenine-C2-)-methyltransferase activity;rRNA (adenine-C2-)-methyltransferase activity
gene0771	Chromosome	B4	WHG domain-containing protein	GO:0003677	DNA binding
gene0772	Chromosome	B4	ABC transporter ATP-binding protein	GO:0005524;GO:0042626	ATP binding;ATPase-coupled transmembrane transporter activity
gene0773	Chromosome	B4	ABC transporter permease	GO:0055085;GO:0046677;GO:0043190	transmembrane transport;response to antibiotic;ATP-binding cassette (ABC) transporter complex
gene0774	Chromosome	B4	imidazole glycerol phosphate synthase subunit HisF	GO:0000105;GO:0005737;GO:0016829;GO:0000107	histidine biosynthetic process;cytoplasm;lyase activity;imidazoleglycerol-phosphate synthase activity
gene0775	Chromosome	B4	phosphoribosyl-AMP cyclohydrolase	GO:0000105;GO:0005737;GO:0000287;GO:0008270;GO:0004635	histidine biosynthetic process;cytoplasm;magnesium ion binding;zinc ion binding;phosphoribosyl-AMP cyclohydrolase activity
gene0776	Chromosome	B4	Anthranilate/para-aminobenzoate synthases component I	GO:0009058	biosynthetic process
gene0780	Chromosome	B4	Tryptophan synthase	GO:0004834;GO:0004425	tryptophan synthase activity;indole-3-glycerol-phosphate synthase activity
gene0781	Chromosome	B4	tryptophan synthase subunit alpha	GO:0004834	tryptophan synthase activity
gene0782	Chromosome	B4	prolipoprotein diacylglyceryl transferase	GO:0042158;GO:0005887;GO:0008961	lipoprotein biosynthetic process;integral component of plasma membrane;phosphatidylglycerol-prolipoprotein diacylglyceryl transferase activity
gene0783	Chromosome	B4	ribulose-phosphate 3-epimerase	GO:0006098;GO:0019323;GO:0046872;GO:0004750	pentose-phosphate shunt;pentose catabolic process;metal ion binding;ribulose-phosphate 3-epimerase activity
gene0784	Chromosome	B4	phosphoribosyl-ATP diphosphatase	GO:0000105;GO:0005737;GO:0005524;GO:0004636	histidine biosynthetic process;cytoplasm;ATP binding;phosphoribosyl-ATP diphosphatase activity
gene0785	Chromosome	B4	ATP phosphoribosyltransferase	GO:0000105;GO:0005737;GO:0005524;GO:0000287;GO:0003879	histidine biosynthetic process;cytoplasm;ATP binding;magnesium ion binding;ATP phosphoribosyltransferase activity
gene0786	Chromosome	B4	CDP-alcohol phosphatidyltransferase family protein	GO:0008654;GO:0016021;GO:0008444	phospholipid biosynthetic process;integral component of membrane;CDP-diacylglycerol-glycerol-3-phosphate 3-phosphatidyltransferase activity
gene0787	Chromosome	B4	hypothetical protein	GO:0016021	integral component of membrane
gene0788	Chromosome	B4	MULTISPECIES: small basic family protein	GO:0016021;GO:0005886	integral component of membrane;plasma membrane
gene0789	Chromosome	B4	DUF881 domain-containing protein	GO:0016021	integral component of membrane
gene0791	Chromosome	B4	MerR family transcriptional regulator	GO:0006355;GO:0003677	regulation of transcription, DNA-templated;DNA binding
gene0792	Chromosome	B4	hypothetical protein	GO:0016021	integral component of membrane
gene0793	Chromosome	B4	fluoride efflux transporter CrcB	GO:0005887;GO:0015103	integral component of plasma membrane;inorganic anion transmembrane transporter activity
gene0794	Chromosome	B4	fluoride efflux transporter CrcB	GO:0005887;GO:0015103	integral component of plasma membrane;inorganic anion transmembrane transporter activity
gene0795	Chromosome	B4	HAD hydrolase-like protein	GO:0016787	hydrolase activity
gene0796	Chromosome	B4	RNA polymerase-binding protein RbpA	GO:0045893;GO:0008270;GO:0001000	positive regulation of transcription, DNA-templated;zinc ion binding;bacterial-type RNA polymerase core enzyme binding
gene0797	Chromosome	B4	DEAD/DEAH box helicase	GO:0005524;GO:0003676;GO:0004386	ATP binding;nucleic acid binding;helicase activity
gene0798	Chromosome	B4	hypothetical protein	GO:0016021	integral component of membrane
gene0800	Chromosome	B4	UTP--glucose-1-phosphate uridylyltransferase	GO:0006011;GO:0003983	UDP-glucose metabolic process;UTP:glucose-1-phosphate uridylyltransferase activity
gene0802	Chromosome	B4	bifunctional cytidylate kinase/GTPase Der	GO:0042254;GO:0006220;GO:0005737;GO:0005524;GO:0005525;GO:0036430;GO:0036431	ribosome biogenesis;pyrimidine nucleotide metabolic process;cytoplasm;ATP binding;GTP binding;CMP kinase activity;dCMP kinase activity
gene0803	Chromosome	B4	rRNA pseudouridine synthase	GO:0001522;GO:0003723;GO:0009982	pseudouridine synthesis;RNA binding;pseudouridine synthase activity
gene0804	Chromosome	B4	aquaporin	GO:0016021;GO:0005886;GO:0015267	integral component of membrane;plasma membrane;channel activity
gene0805	Chromosome	B4	hypothetical protein	GO:0016021	integral component of membrane
gene0806	Chromosome	B4	bifunctional phosphoribosylaminoimidazolecarboxamide formyltransferase/IMP cyclohydrolase	GO:0006189;GO:0003937;GO:0004643	'de novo' IMP biosynthetic process;IMP cyclohydrolase activity;phosphoribosylaminoimidazolecarboxamide formyltransferase activity
gene0808	Chromosome	B4	succinate--CoA ligase subunit alpha	GO:0006099;GO:0000166;GO:0004775	tricarboxylic acid cycle;nucleotide binding;succinate-CoA ligase (ADP-forming) activity
gene0809	Chromosome	B4	ADP-forming succinate--CoA ligase subunit beta	GO:0006099;GO:0005524;GO:0000287;GO:0004775	tricarboxylic acid cycle;ATP binding;magnesium ion binding;succinate-CoA ligase (ADP-forming) activity
gene0810	Chromosome	B4	adenine phosphoribosyltransferase	GO:0006166;GO:0044209;GO:0006168;GO:0005737;GO:0003999	purine ribonucleoside salvage;AMP salvage;adenine salvage;cytoplasm;adenine phosphoribosyltransferase activity
gene0811	Chromosome	B4	preprotein translocase subunit YajC	GO:0016021;GO:0005886	integral component of membrane;plasma membrane
gene0812	Chromosome	B4	RuvB	GO:0006281;GO:0006310;GO:0009432;GO:0005524;GO:0003677;GO:0016787;GO:0009378	DNA repair;DNA recombination;SOS response;ATP binding;DNA binding;hydrolase activity;four-way junction helicase activity
gene0813	Chromosome	B4	Holliday junction branch migration protein RuvA	GO:0006281;GO:0006310;GO:0009432;GO:0009379;GO:0005524;GO:0003677;GO:0016787;GO:0009378	DNA repair;DNA recombination;SOS response;Holliday junction helicase complex;ATP binding;DNA binding;hydrolase activity;four-way junction helicase activity
gene0814	Chromosome	B4	crossover junction endodeoxyribonuclease RuvC	GO:0006281;GO:0006310;GO:0000287;GO:0003676;GO:0008821	DNA repair;DNA recombination;magnesium ion binding;nucleic acid binding;crossover junction endodeoxyribonuclease activity
gene0815	Chromosome	B4	YebC/PmpR family DNA-binding transcriptional regulator	GO:0006355;GO:0005737;GO:0003677	regulation of transcription, DNA-templated;cytoplasm;DNA binding
gene0816	Chromosome	B4	glycosyltransferase	GO:0016757	glycosyltransferase activity
gene0817	Chromosome	B4	MULTISPECIES: phosphatidylinositol mannoside acyltransferase	GO:0016021;GO:0005886;GO:0016746	integral component of membrane;plasma membrane;acyltransferase activity
gene0818	Chromosome	B4	MULTISPECIES: CDP-alcohol phosphatidyltransferase family protein	GO:0008654;GO:0005887;GO:0016740;GO:0000287;GO:0016780	phospholipid biosynthetic process;integral component of plasma membrane;transferase activity;magnesium ion binding;phosphotransferase activity, for other substituted phosphate groups
gene0819	Chromosome	B4	MULTISPECIES: threonine--tRNA ligase	GO:0006435;GO:0005737;GO:0005524;GO:0046872;GO:0000049;GO:0004829	threonyl-tRNA aminoacylation;cytoplasm;ATP binding;metal ion binding;tRNA binding;threonine-tRNA ligase activity
gene0820	Chromosome	B4	MULTISPECIES: ATP-binding cassette domain-containing protein	GO:0005524	ATP binding
gene0822	Chromosome	B4	GNAT family N-acetyltransferase	GO:0008080	N-acetyltransferase activity
gene0830	Chromosome	B4	undecaprenyl-diphosphate phosphatase	GO:0009252;GO:0071555;GO:0008360;GO:0046677;GO:0016311;GO:0016021;GO:0005886;GO:0050380	peptidoglycan biosynthetic process;cell wall organization;regulation of cell shape;response to antibiotic;dephosphorylation;integral component of membrane;plasma membrane;undecaprenyl-diphosphatase activity
gene0831	Chromosome	B4	fructosamine kinase family protein	GO:0016301	kinase activity
gene0832	Chromosome	B4	molecular chaperone DnaJ	GO:0006260;GO:0006457;GO:0009408;GO:0005737;GO:0005524;GO:0008270;GO:0051082;GO:0031072	DNA replication;protein folding;response to heat;cytoplasm;ATP binding;zinc ion binding;unfolded protein binding;heat shock protein binding
gene0833	Chromosome	B4	heat-inducible transcriptional repressor HrcA	GO:0045892;GO:0003677;GO:0003700	negative regulation of transcription, DNA-templated;DNA binding;DNA-binding transcription factor activity
gene0834	Chromosome	B4	Transketolase	GO:0046872;GO:0004802	metal ion binding;transketolase activity
gene0835	Chromosome	B4	transaldolase	GO:0005975;GO:0006098;GO:0005737;GO:0004801	carbohydrate metabolic process;pentose-phosphate shunt;cytoplasm;transaldolase activity
gene0837	Chromosome	B4	aminotransferase class I/II-fold pyridoxal phosphate-dependent enzyme	GO:0009058;GO:0030170;GO:0008483	biosynthetic process;pyridoxal phosphate binding;transaminase activity
gene0838	Chromosome	B4	Lrp/AsnC family transcriptional regulator	GO:0043565	sequence-specific DNA binding
gene0839	Chromosome	B4	probable aminotransferase	GO:0009058;GO:0003677;GO:0030170;GO:0008483	biosynthetic process;DNA binding;pyridoxal phosphate binding;transaminase activity
gene0841	Chromosome	B4	preprotein translocase subunit SecG	GO:0009306;GO:0016021;GO:0005886;GO:0015450	protein secretion;integral component of membrane;plasma membrane;protein-transporting ATPase activity
gene0842	Chromosome	B4	triose-phosphate isomerase	GO:0006096;GO:0006094;GO:0005737;GO:0004807	glycolytic process;gluconeogenesis;cytoplasm;triose-phosphate isomerase activity
gene0843	Chromosome	B4	phosphoglycerate kinase	GO:0006096;GO:0005737;GO:0005524;GO:0004618	glycolytic process;cytoplasm;ATP binding;phosphoglycerate kinase activity
gene0844	Chromosome	B4	DNA-binding protein WhiA	GO:0051301;GO:0007049;GO:0043937;GO:0003677	cell division;cell cycle;regulation of sporulation;DNA binding
gene0845	Chromosome	B4	RNase adapter RapZ	GO:0005524;GO:0005525	ATP binding;GTP binding
gene0846	Chromosome	B4	shikimate dehydrogenase	GO:0004764	shikimate 3-dehydrogenase (NADP+) activity
gene0847	Chromosome	B4	Excinuclease ABC subunit C	GO:0009432;GO:0006289;GO:0005737;GO:0009380;GO:0003677;GO:0009381	SOS response;nucleotide-excision repair;cytoplasm;excinuclease repair complex;DNA binding;excinuclease ABC activity
gene0848	Chromosome	B4	excinuclease ABC subunit A	GO:0009432;GO:0006289;GO:0005737;GO:0009380;GO:0005524;GO:0003677;GO:0042626;GO:0008270;GO:0009381	SOS response;nucleotide-excision repair;cytoplasm;excinuclease repair complex;ATP binding;DNA binding;ATPase-coupled transmembrane transporter activity;zinc ion binding;excinuclease ABC activity
gene0850	Chromosome	B4	hypothetical protein	GO:0016021	integral component of membrane
gene0852	Chromosome	B4	esterase	GO:0016787	hydrolase activity
gene0853	Chromosome	B4	ATP-binding cassette domain-containing protein	GO:0005524;GO:0042626	ATP binding;ATPase-coupled transmembrane transporter activity
gene0855	Chromosome	B4	carboxymuconolactone decarboxylase family protein	GO:0051920	peroxiredoxin activity
gene0856	Chromosome	B4	choloylglycine hydrolase	GO:0016787;GO:0045302	hydrolase activity;choloylglycine hydrolase activity
gene0857	Chromosome	B4	bifunctional ADP-dependent NAD(P)H-hydrate dehydratase/NAD(P)H-hydrate epimerase	GO:0046496;GO:0005524;GO:0016301;GO:0052856;GO:0052855;GO:0052857	nicotinamide nucleotide metabolic process;ATP binding;kinase activity;NADHX epimerase activity;ADP-dependent NAD(P)H-hydrate dehydratase activity;NADPHX epimerase activity
gene0858	Chromosome	B4	peroxiredoxin	GO:0006979;GO:0005737;GO:0051920;GO:0004601;GO:0102039	response to oxidative stress;cytoplasm;peroxiredoxin activity;peroxidase activity;alkylhydroperoxide reductase activity
gene0859	Chromosome	B4	FAD-dependent oxidoreductase	GO:0015035;GO:0004791	protein-disulfide reductase activity;thioredoxin-disulfide reductase activity
gene0860	Chromosome	B4	LysR family transcriptional regulator	GO:0003700	DNA-binding transcription factor activity
gene0861	Chromosome	B4	HAD family phosphatase	GO:0016787	hydrolase activity
gene0865	Chromosome	B4	NUDIX hydrolase	GO:0016787	hydrolase activity
gene0866	Chromosome	B4	acetyltransferase, GNAT family	GO:0008080	N-acetyltransferase activity
gene0867	Chromosome	B4	orotate phosphoribosyltransferase	GO:0009116;GO:0044205;GO:0000287;GO:0004588	nucleoside metabolic process;'de novo' UMP biosynthetic process;magnesium ion binding;orotate phosphoribosyltransferase activity
gene0868	Chromosome	B4	dihydroorotate dehydrogenase	GO:0006207;GO:0044205;GO:0005737;GO:0004152	'de novo' pyrimidine nucleobase biosynthetic process;'de novo' UMP biosynthetic process;cytoplasm;dihydroorotate dehydrogenase activity
gene0869	Chromosome	B4	dihydroorotate dehydrogenase electron transfer subunit	GO:0006221;GO:0046872;GO:0016491;GO:0050660;GO:0051537;GO:1990663	pyrimidine nucleotide biosynthetic process;metal ion binding;oxidoreductase activity;flavin adenine dinucleotide binding;2 iron, 2 sulfur cluster binding;dihydroorotate dehydrogenase (fumarate) activity
gene0870	Chromosome	B4	orotidine-5'-phosphate decarboxylase	GO:0006207;GO:0044205;GO:0004590	'de novo' pyrimidine nucleobase biosynthetic process;'de novo' UMP biosynthetic process;orotidine-5'-phosphate decarboxylase activity
gene0871	Chromosome	B4	amidohydrolase family protein	GO:0006221;GO:0046872;GO:0004151	pyrimidine nucleotide biosynthetic process;metal ion binding;dihydroorotase activity
gene0872	Chromosome	B4	aspartate carbamoyltransferase regulatory subunit	GO:0006207;GO:0006221;GO:0009347;GO:0046872;GO:0016740	'de novo' pyrimidine nucleobase biosynthetic process;pyrimidine nucleotide biosynthetic process;aspartate carbamoyltransferase complex;metal ion binding;transferase activity
gene0873	Chromosome	B4	aspartate carbamoyltransferase	GO:0006207;GO:0044205;GO:0006520;GO:0016597;GO:0004070	'de novo' pyrimidine nucleobase biosynthetic process;'de novo' UMP biosynthetic process;cellular amino acid metabolic process;amino acid binding;aspartate carbamoyltransferase activity
gene0875	Chromosome	B4	[Glutamate--ammonia-ligase] adenylyltransferase	GO:0005524;GO:0016874;GO:0008882	ATP binding;ligase activity;[glutamate-ammonia-ligase] adenylyltransferase activity
gene0876	Chromosome	B4	methylenetetrahydrofolate reductase	GO:0009086;GO:0035999;GO:0005829;GO:0106312;GO:0106313	methionine biosynthetic process;tetrahydrofolate interconversion;cytosol;methylenetetrahydrofolate reductase NADH activity;methylenetetrahydrofolate reductase NADPH activity
gene0877	Chromosome	B4	5-methyltetrahydropteroyltriglutamate--homocysteine S-methyltransferase	GO:0032259;GO:0009086;GO:0008270;GO:0003871	methylation;methionine biosynthetic process;zinc ion binding;5-methyltetrahydropteroyltriglutamate-homocysteine S-methyltransferase activity
gene0879	Chromosome	B4	tRNA (adenine-N1)-methyltransferase	GO:0031515;GO:0016429	tRNA (m1A) methyltransferase complex;tRNA (adenine-N1-)-methyltransferase activity
gene0880	Chromosome	B4	ATP-binding cassette domain-containing protein	GO:0005524	ATP binding
gene0881	Chromosome	B4	glycogen synthase	GO:0009250;GO:0016757	glucan biosynthetic process;glycosyltransferase activity
gene0882	Chromosome	B4	peroxiredoxin	GO:0016491;GO:0051920;GO:0004601;GO:0016209	oxidoreductase activity;peroxiredoxin activity;peroxidase activity;antioxidant activity
gene0883	Chromosome	B4	hypothetical protein	GO:0016021	integral component of membrane
gene0884	Chromosome	B4	glutamate synthase subunit beta	GO:0006537;GO:0051536;GO:0016639;GO:0004355	glutamate biosynthetic process;iron-sulfur cluster binding;oxidoreductase activity, acting on the CH-NH2 group of donors, NAD or NADP as acceptor;glutamate synthase (NADPH) activity
gene0885	Chromosome	B4	Glutamate synthase (NADPH)	GO:0006541;GO:0006537;GO:0046872;GO:0051538;GO:0015930	glutamine metabolic process;glutamate biosynthetic process;metal ion binding;3 iron, 4 sulfur cluster binding;glutamate synthase activity
gene0886	Chromosome	B4	Coproporphyrinogen dehydrogenase	GO:0006779;GO:0005737;GO:0046872;GO:0051539;GO:0004109	porphyrin-containing compound biosynthetic process;cytoplasm;metal ion binding;4 iron, 4 sulfur cluster binding;coproporphyrinogen oxidase activity
gene0887	Chromosome	B4	translation elongation factor 4	GO:0045727;GO:0005886;GO:0005525;GO:0003924;GO:0003746;GO:0043022	positive regulation of translation;plasma membrane;GTP binding;GTPase activity;translation elongation factor activity;ribosome binding
gene0888	Chromosome	B4	30S ribosomal protein S20	GO:0006412;GO:0005840;GO:0003735;GO:0019843	translation;ribosome;structural constituent of ribosome;rRNA binding
gene0889	Chromosome	B4	TRIC cation channel family protein	GO:0016021;GO:0005886	integral component of membrane;plasma membrane
gene0890	Chromosome	B4	branched-chain amino acid aminotransferase	GO:0009097;GO:0009098;GO:0009099;GO:0052654;GO:0050048;GO:0052655;GO:0052656	isoleucine biosynthetic process;leucine biosynthetic process;valine biosynthetic process;L-leucine transaminase activity;L-leucine:2-oxoglutarate aminotransferase activity;L-valine transaminase activity;L-isoleucine transaminase activity
gene0891	Chromosome	B4	50S ribosomal protein L25/general stress protein Ctc	GO:0006412;GO:0005840;GO:0003735;GO:0008097	translation;ribosome;structural constituent of ribosome;5S rRNA binding
gene0892	Chromosome	B4	alpha/beta hydrolase	GO:0016787	hydrolase activity
gene0893	Chromosome	B4	NAD(P)(+) transhydrogenase (Re/Si-specific) subunit beta	GO:0016021;GO:0005886;GO:0050661;GO:0008750	integral component of membrane;plasma membrane;NADP binding;NAD(P)+ transhydrogenase (AB-specific) activity
gene0894	Chromosome	B4	NAD(P) transhydrogenase subunit alpha	GO:0016021;GO:0016491	integral component of membrane;oxidoreductase activity
gene0895	Chromosome	B4	NAD(P) transhydrogenase alpha subunit	GO:0016491	oxidoreductase activity
gene0897	Chromosome	B4	Long-chain-fatty-acid--CoA ligase	GO:0016874	ligase activity
gene0898	Chromosome	B4	GTPase Era	GO:0042274;GO:0005737;GO:0005886;GO:0005525;GO:0003924;GO:0070181	ribosomal small subunit biogenesis;cytoplasm;plasma membrane;GTP binding;GTPase activity;small ribosomal subunit rRNA binding
gene0899	Chromosome	B4	hemolysin family protein	GO:0016021;GO:0050660	integral component of membrane;flavin adenine dinucleotide binding
gene0900	Chromosome	B4	rRNA maturation RNase YbeY	GO:0006364;GO:0005737;GO:0008270;GO:0004222;GO:0004521	rRNA processing;cytoplasm;zinc ion binding;metalloendopeptidase activity;endoribonuclease activity
gene0901	Chromosome	B4	PhoH family protein	GO:0005524	ATP binding
gene0902	Chromosome	B4	histidine triad nucleotide-binding protein	GO:0016787;GO:0003824	hydrolase activity;catalytic activity
gene0903	Chromosome	B4	16S rRNA (uracil(1498)-N(3))-methyltransferase	GO:0032259;GO:0006364;GO:0005737;GO:0008168	methylation;rRNA processing;cytoplasm;methyltransferase activity
gene0905	Chromosome	B4	RNA methyltransferase	GO:0006396;GO:0003723;GO:0008173	RNA processing;RNA binding;RNA methyltransferase activity
gene0907	Chromosome	B4	glucose-1-phosphate adenylyltransferase	GO:0005978;GO:0005524;GO:0008878	glycogen biosynthetic process;ATP binding;glucose-1-phosphate adenylyltransferase activity
gene0909	Chromosome	B4	SUF system NifU family Fe-S cluster assembly protein	GO:0016226;GO:0005506;GO:0051536	iron-sulfur cluster assembly;iron ion binding;iron-sulfur cluster binding
gene0910	Chromosome	B4	SufS family cysteine desulfurase	GO:0006534;GO:0030170;GO:0031071	cysteine metabolic process;pyridoxal phosphate binding;cysteine desulfurase activity
gene0911	Chromosome	B4	Fe-S cluster assembly ATPase SufC	GO:0005524	ATP binding
gene0912	Chromosome	B4	Fe-S cluster assembly protein SufD	GO:0016226	iron-sulfur cluster assembly
gene0913	Chromosome	B4	ABC-type transport system for Fe-S cluster assembly permease component	GO:0016226	iron-sulfur cluster assembly
gene0914	Chromosome	B4	Hypothetical exported protein	GO:0009252;GO:0016740	peptidoglycan biosynthetic process;transferase activity
gene0915	Chromosome	B4	CTP synthase	GO:0006541;GO:0044210;GO:0005524;GO:0046872;GO:0003883	glutamine metabolic process;'de novo' CTP biosynthetic process;ATP binding;metal ion binding;CTP synthase activity
gene0916	Chromosome	B4	hypothetical protein	GO:0016021	integral component of membrane
gene0917	Chromosome	B4	Pullulanase	GO:0005975;GO:0016021;GO:0004553	carbohydrate metabolic process;integral component of membrane;hydrolase activity, hydrolyzing O-glycosyl compounds
gene0918	Chromosome	B4	pullulanase	GO:0008152;GO:0051060	metabolic process;pullulanase activity
gene0919	Chromosome	B4	alpha-amylase	GO:0005975;GO:0016829;GO:0004556;GO:0043169	carbohydrate metabolic process;lyase activity;alpha-amylase activity;cation binding
gene0921	Chromosome	B4	hypothetical protein	GO:0016021	integral component of membrane
gene0922	Chromosome	B4	hypothetical protein	GO:0016021	integral component of membrane
gene0923	Chromosome	B4	hypothetical protein	GO:0016021	integral component of membrane
gene0924	Chromosome	B4	hypothetical protein	GO:0032259;GO:0008168	methylation;methyltransferase activity
gene0927	Chromosome	B4	3-dehydroquinate dehydratase	GO:0009073;GO:0008652;GO:0009423;GO:0003855	aromatic amino acid family biosynthetic process;cellular amino acid biosynthetic process;chorismate biosynthetic process;3-dehydroquinate dehydratase activity
gene0928	Chromosome	B4	bifunctional shikimate kinase/3-dehydroquinate synthase	GO:0009073;GO:0008652;GO:0009423;GO:0005737;GO:0005524;GO:0000287;GO:0004765;GO:0003856	aromatic amino acid family biosynthetic process;cellular amino acid biosynthetic process;chorismate biosynthetic process;cytoplasm;ATP binding;magnesium ion binding;shikimate kinase activity;3-dehydroquinate synthase activity
gene0929	Chromosome	B4	chorismate synthase	GO:0009073;GO:0008652;GO:0009423;GO:0004107	aromatic amino acid family biosynthetic process;cellular amino acid biosynthetic process;chorismate biosynthetic process;chorismate synthase activity
gene0931	Chromosome	B4	endolytic transglycosylase MltG	GO:0009252;GO:0071555;GO:0005887;GO:0016829;GO:0008932	peptidoglycan biosynthetic process;cell wall organization;integral component of plasma membrane;lyase activity;lytic endotransglycosylase activity
gene0932	Chromosome	B4	Holliday junction resolvase RuvX	GO:0000967;GO:0005737;GO:0004518	rRNA 5'-end processing;cytoplasm;nuclease activity
gene0933	Chromosome	B4	alanine--tRNA ligase	GO:0006419;GO:0005737;GO:0005524;GO:0008270;GO:0000049;GO:0004813	alanyl-tRNA aminoacylation;cytoplasm;ATP binding;zinc ion binding;tRNA binding;alanine-tRNA ligase activity
gene0935	Chromosome	B4	DUF948 domain-containing protein	GO:0016021	integral component of membrane
gene0936	Chromosome	B4	histidine phosphatase family protein	GO:0003824;GO:0016853	catalytic activity;isomerase activity
gene0937	Chromosome	B4	hypothetical protein	GO:0016021	integral component of membrane
gene0938	Chromosome	B4	30S ribosomal protein S4	GO:0006412;GO:0015935;GO:0003735;GO:0019843	translation;small ribosomal subunit;structural constituent of ribosome;rRNA binding
gene0939	Chromosome	B4	exodeoxyribonuclease V subunit gamma	GO:0006281;GO:0005524;GO:0003677;GO:0016787;GO:0003678	DNA repair;ATP binding;DNA binding;hydrolase activity;DNA helicase activity
gene0940	Chromosome	B4	xanthine phosphoribosyltransferase	GO:0006166;GO:0032265;GO:0046110;GO:0005737;GO:0000310	purine ribonucleoside salvage;XMP salvage;xanthine metabolic process;cytoplasm;xanthine phosphoribosyltransferase activity
gene0941	Chromosome	B4	Xanthine permease	GO:0015851;GO:0016021;GO:0022857	nucleobase transport;integral component of membrane;transmembrane transporter activity
gene0943	Chromosome	B4	hypothetical protein	GO:0009058;GO:0016301;GO:0030170;GO:0003824	biosynthetic process;kinase activity;pyridoxal phosphate binding;catalytic activity
gene0944	Chromosome	B4	putative aminotransferase	GO:0009058;GO:0030170;GO:0003824	biosynthetic process;pyridoxal phosphate binding;catalytic activity
gene0945	Chromosome	B4	predicted transcriptional regulator	GO:0016021	integral component of membrane
gene0946	Chromosome	B4	alpha-amylase	GO:0005975;GO:0004556;GO:0005509	carbohydrate metabolic process;alpha-amylase activity;calcium ion binding
gene0947	Chromosome	B4	gamma-glutamyl-gamma-aminobutyrate hydrolase family protein	GO:0006541;GO:0016740;GO:0016811	glutamine metabolic process;transferase activity;hydrolase activity, acting on carbon-nitrogen (but not peptide) bonds, in linear amides
gene0948	Chromosome	B4	prolyl-tRNA synthetase associated domain-containing protein	GO:0002161;GO:0004812	aminoacyl-tRNA editing activity;aminoacyl-tRNA ligase activity
gene0949	Chromosome	B4	ABC-2 transporter permease	GO:0016021	integral component of membrane
gene0950	Chromosome	B4	ABC transporter ATP-binding protein	GO:0005524	ATP binding
gene0951	Chromosome	B4	GntR family transcriptional regulator	GO:0003700	DNA-binding transcription factor activity
gene0952	Chromosome	B4	helix-turn-helix domain-containing protein	GO:0016021;GO:0003677	integral component of membrane;DNA binding
gene0953	Chromosome	B4	adenosine deaminase	GO:0009117;GO:0006146;GO:0043103;GO:0008270;GO:0000034	nucleotide metabolic process;adenine catabolic process;hypoxanthine salvage;zinc ion binding;adenine deaminase activity
gene0955	Chromosome	B4	chorismate mutase	GO:0046417;GO:0004106	chorismate metabolic process;chorismate mutase activity
gene0956	Chromosome	B4	conserved hypothetical protein	GO:0016021;GO:0005524	integral component of membrane;ATP binding
gene0957	Chromosome	B4	GNAT family N-acetyltransferase	GO:0008080	N-acetyltransferase activity
gene0958	Chromosome	B4	adenylate kinase	GO:0016301	kinase activity
gene0959	Chromosome	B4	DUF4143 domain-containing protein	GO:0005524	ATP binding
gene0960	Chromosome	B4	tetracycline resistance ribosomal protection protein Tet(W)	GO:0006412;GO:0046677;GO:0005525;GO:0003924	translation;response to antibiotic;GTP binding;GTPase activity
gene0961	Chromosome	B4	IS5-like element ISBian1 family transposase	GO:0006313;GO:0003677;GO:0004803	transposition, DNA-mediated;DNA binding;transposase activity
gene0962	Chromosome	B4	hypothetical protein	GO:0003677	DNA binding
gene0963	Chromosome	B4	glutamine-hydrolyzing GMP synthase	GO:0006541;GO:0005524;GO:0016740;GO:0003922;GO:0016462	glutamine metabolic process;ATP binding;transferase activity;GMP synthase (glutamine-hydrolyzing) activity;pyrophosphatase activity
gene0964	Chromosome	B4	RecName: Full=Xylulose-5-phosphate/fructose-6-phosphate phosphoketolase	GO:0005975;GO:0050193;GO:0016832;GO:0047905	carbohydrate metabolic process;phosphoketolase activity;aldehyde-lyase activity;fructose-6-phosphate phosphoketolase activity
gene0965	Chromosome	B4	phosphate acetyltransferase	GO:0016407;GO:0008959	acetyltransferase activity;phosphate acetyltransferase activity
gene0966	Chromosome	B4	acetate kinase	GO:0006085;GO:0006082;GO:0005737;GO:0005524;GO:0000287;GO:0008776	acetyl-CoA biosynthetic process;organic acid metabolic process;cytoplasm;ATP binding;magnesium ion binding;acetate kinase activity
gene0967	Chromosome	B4	3-phosphoshikimate 1-carboxyvinyltransferase	GO:0009073;GO:0008652;GO:0009423;GO:0005737;GO:0003866	aromatic amino acid family biosynthetic process;cellular amino acid biosynthetic process;chorismate biosynthetic process;cytoplasm;3-phosphoshikimate 1-carboxyvinyltransferase activity
gene0969	Chromosome	B4	hypothetical protein	GO:0016021	integral component of membrane
gene0970	Chromosome	B4	Glycosidase	GO:0005980;GO:0004553;GO:0004133	glycogen catabolic process;hydrolase activity, hydrolyzing O-glycosyl compounds;glycogen debranching enzyme activity
gene0971	Chromosome	B4	NUDIX hydrolase	GO:0016787;GO:0047631	hydrolase activity;ADP-ribose diphosphatase activity
gene0973	Chromosome	B4	DNA-directed DNA polymerase	GO:0006281;GO:0006261;GO:0003677;GO:0003887	DNA repair;DNA-dependent DNA replication;DNA binding;DNA-directed DNA polymerase activity
gene0975	Chromosome	B4	response regulator	GO:0000160;GO:0003723	phosphorelay signal transduction system;RNA binding
gene0976	Chromosome	B4	NUDIX hydrolase	GO:0016787;GO:0047631	hydrolase activity;ADP-ribose diphosphatase activity
gene0978	Chromosome	B4	pyruvate kinase	GO:0005524;GO:0000287;GO:0016301;GO:0004743;GO:0030955	ATP binding;magnesium ion binding;kinase activity;pyruvate kinase activity;potassium ion binding
gene0979	Chromosome	B4	Membrane protein for probable tellurium resistance	GO:0016021	integral component of membrane
gene0980	Chromosome	B4	excinuclease ABC subunit UvrB	GO:0009432;GO:0006289;GO:0005737;GO:0009380;GO:0005524;GO:0003677;GO:0016887;GO:0009381	SOS response;nucleotide-excision repair;cytoplasm;excinuclease repair complex;ATP binding;DNA binding;ATP hydrolysis activity;excinuclease ABC activity
gene0981	Chromosome	B4	dephospho-CoA kinase	GO:0015937;GO:0005737;GO:0005524;GO:0004140	coenzyme A biosynthetic process;cytoplasm;ATP binding;dephospho-CoA kinase activity
gene0982	Chromosome	B4	30S ribosomal protein S1	GO:0005840;GO:0003676	ribosome;nucleic acid binding
gene0983	Chromosome	B4	bifunctional methylenetetrahydrofolate dehydrogenase/methenyltetrahydrofolate cyclohydrolase	GO:0000105;GO:0009086;GO:0035999;GO:0006164;GO:0004488;GO:0004477	histidine biosynthetic process;methionine biosynthetic process;tetrahydrofolate interconversion;purine nucleotide biosynthetic process;methylenetetrahydrofolate dehydrogenase (NADP+) activity;methenyltetrahydrofolate cyclohydrolase activity
gene0984	Chromosome	B4	zinc ABC transporter substrate-binding protein	GO:0030001;GO:0046872	metal ion transport;metal ion binding
gene0985	Chromosome	B4	ABC transporter ATP-binding protein	GO:0005524	ATP binding
gene0986	Chromosome	B4	metal ABC transporter permease	GO:0043190;GO:0005887;GO:0042626	ATP-binding cassette (ABC) transporter complex;integral component of plasma membrane;ATPase-coupled transmembrane transporter activity
gene0990	Chromosome	B4	response regulator transcription factor	GO:0006355;GO:0000160;GO:0003677	regulation of transcription, DNA-templated;phosphorelay signal transduction system;DNA binding
gene0991	Chromosome	B4	HAMP domain-containing histidine kinase	GO:0016021;GO:0000155	integral component of membrane;phosphorelay sensor kinase activity
gene0992	Chromosome	B4	ComF family protein	GO:0009116;GO:0016757	nucleoside metabolic process;glycosyltransferase activity
gene0993	Chromosome	B4	hypothetical protein	GO:0009298;GO:0005737;GO:0016787;GO:0004615	GDP-mannose biosynthetic process;cytoplasm;hydrolase activity;phosphomannomutase activity
gene0996	Chromosome	B4	Hypothetical membrane spanning protein	GO:0016021;GO:0016740	integral component of membrane;transferase activity
gene0997	Chromosome	B4	LCP family protein	GO:0016021	integral component of membrane
gene0999	Chromosome	B4	cell division FtsK/SpoIIIE	GO:0005524;GO:0003677	ATP binding;DNA binding
gene1000	Chromosome	B4	WhiB family transcriptional regulator	GO:0006355;GO:0005737;GO:0003677;GO:0046872;GO:0051539;GO:0035731	regulation of transcription, DNA-templated;cytoplasm;DNA binding;metal ion binding;4 iron, 4 sulfur cluster binding;dinitrosyl-iron complex binding
gene1001	Chromosome	B4	histidine kinase-like protein	GO:0004673	protein histidine kinase activity
gene1002	Chromosome	B4	hemolysin III family protein	GO:0016021	integral component of membrane
gene1003	Chromosome	B4	transcription elongation factor GreA	GO:0032784;GO:0003677;GO:0003746;GO:0070063	regulation of DNA-templated transcription, elongation;DNA binding;translation elongation factor activity;RNA polymerase binding
gene1004	Chromosome	B4	FKBP-type peptidyl-prolyl cis-trans isomerase	GO:0003755	peptidyl-prolyl cis-trans isomerase activity
gene1005	Chromosome	B4	L-serine ammonia-lyase	GO:0006094;GO:0046872;GO:0051539;GO:0003941	gluconeogenesis;metal ion binding;4 iron, 4 sulfur cluster binding;L-serine ammonia-lyase activity
gene1006	Chromosome	B4	Cd efflux system component	GO:0016021	integral component of membrane
gene1008	Chromosome	B4	Ppx/GppA family phosphatase	GO:0004309	exopolyphosphatase activity
gene1010	Chromosome	B4	septum formation initiator family protein	GO:0016021	integral component of membrane
gene1011	Chromosome	B4	phosphopyruvate hydratase	GO:0006096;GO:0000015;GO:0009986;GO:0005576;GO:0000287;GO:0004634	glycolytic process;phosphopyruvate hydratase complex;cell surface;extracellular region;magnesium ion binding;phosphopyruvate hydratase activity
gene1012	Chromosome	B4	ABC transporter permease	GO:0055085;GO:0016021;GO:0005886	transmembrane transport;integral component of membrane;plasma membrane
gene1014	Chromosome	B4	ABC transporter ATP-binding protein	GO:0005524;GO:0042626	ATP binding;ATPase-coupled transmembrane transporter activity
gene1016	Chromosome	B4	transcription-repair coupling factor	GO:0006355;GO:0000716;GO:0005737;GO:0005524;GO:0016787;GO:0003684	regulation of transcription, DNA-templated;transcription-coupled nucleotide-excision repair, DNA damage recognition;cytoplasm;ATP binding;hydrolase activity;damaged DNA binding
gene1017	Chromosome	B4	aminoacyl-tRNA hydrolase	GO:0006412;GO:0005737;GO:0004045	translation;cytoplasm;aminoacyl-tRNA hydrolase activity
gene1018	Chromosome	B4	N-acetyl transferase	GO:0008080	N-acetyltransferase activity
gene1019	Chromosome	B4	UPF0182 family protein	GO:0016021;GO:0005886	integral component of membrane;plasma membrane
gene1022	Chromosome	B4	carbon starvation protein A	GO:0009267;GO:0016021;GO:0005886	cellular response to starvation;integral component of membrane;plasma membrane
gene1023	Chromosome	B4	ABC transporter permease	GO:0016021	integral component of membrane
gene1025	Chromosome	B4	AAA family ATPase	GO:0005524;GO:0016887	ATP binding;ATP hydrolysis activity
gene1027	Chromosome	B4	regulatory protein, MarR	GO:0003700	DNA-binding transcription factor activity
gene1028	Chromosome	B4	nucleoside 2-deoxyribosyltransferase	GO:0016740	transferase activity
gene1029	Chromosome	B4	aspartate ammonia-lyase	GO:0006099;GO:0008797	tricarboxylic acid cycle;aspartate ammonia-lyase activity
gene1030	Chromosome	B4	ferrous iron transport protein A	GO:0046914	transition metal ion binding
gene1031	Chromosome	B4	ferrous iron transport protein B	GO:0055072;GO:0016021;GO:0005886;GO:0005525;GO:0015093	iron ion homeostasis;integral component of membrane;plasma membrane;GTP binding;ferrous iron transmembrane transporter activity
gene1032	Chromosome	B4	Glucose-6-phosphate dehydrogenase	GO:0006098;GO:0006006;GO:0050661;GO:0004345	pentose-phosphate shunt;glucose metabolic process;NADP binding;glucose-6-phosphate dehydrogenase activity
gene1034	Chromosome	B4	6-phosphogluconolactonase	GO:0005975;GO:0006098;GO:0006044;GO:0017057;GO:0004342	carbohydrate metabolic process;pentose-phosphate shunt;N-acetylglucosamine metabolic process;6-phosphogluconolactonase activity;glucosamine-6-phosphate deaminase activity
gene1035	Chromosome	B4	NADP-dependent phosphogluconate dehydrogenase	GO:0006098;GO:0019521;GO:0050661;GO:0004616	pentose-phosphate shunt;D-gluconate metabolic process;NADP binding;phosphogluconate dehydrogenase (decarboxylating) activity
gene1036	Chromosome	B4	Type 1 glutamine amidotransferase-like domain-containing protein	GO:0008236	serine-type peptidase activity
gene1037	Chromosome	B4	branched-chain amino acid transport system II carrier protein	GO:0016021;GO:0005886;GO:0015658	integral component of membrane;plasma membrane;branched-chain amino acid transmembrane transporter activity
gene1038	Chromosome	B4	peptide-methionine (R)-S-oxide reductase MsrB	GO:0006464;GO:0006979;GO:0030091;GO:0033743;GO:0033744;GO:0008113	cellular protein modification process;response to oxidative stress;protein repair;peptide-methionine (R)-S-oxide reductase activity;L-methionine:thioredoxin-disulfide S-oxidoreductase activity;peptide-methionine (S)-S-oxide reductase activity
gene1039	Chromosome	B4	heavy metal translocating P-type ATPase	GO:0016021;GO:0005886;GO:0005524;GO:0016787;GO:0046872;GO:0016491;GO:0019829	integral component of membrane;plasma membrane;ATP binding;hydrolase activity;metal ion binding;oxidoreductase activity;ATPase-coupled cation transmembrane transporter activity
gene1040	Chromosome	B4	SDR family NAD(P)-dependent oxidoreductase	GO:0016491	oxidoreductase activity
gene1041	Chromosome	B4	possible ATP-dependent RNA helicase	GO:0005524;GO:0016787;GO:0003676;GO:0004386	ATP binding;hydrolase activity;nucleic acid binding;helicase activity
gene1042	Chromosome	B4	hypothetical protein	GO:0016021;GO:0005886	integral component of membrane;plasma membrane
gene1043	Chromosome	B4	nitrate reductase	GO:0016021;GO:0022857	integral component of membrane;transmembrane transporter activity
gene1044	Chromosome	B4	alpha/beta hydrolase	GO:0016787;GO:0004806	hydrolase activity;triglyceride lipase activity
gene1047	Chromosome	B4	redox-regulated ATPase YchF	GO:0005524;GO:0005525;GO:0016887;GO:0043022;GO:0043023	ATP binding;GTP binding;ATP hydrolysis activity;ribosome binding;ribosomal large subunit binding
gene1048	Chromosome	B4	pyrroline-5-carboxylate reductase	GO:0055129;GO:0005737;GO:0004735	L-proline biosynthetic process;cytoplasm;pyrroline-5-carboxylate reductase activity
gene1049	Chromosome	B4	Prolyl aminopeptidase	GO:0008233;GO:0004177	peptidase activity;aminopeptidase activity
gene1050	Chromosome	B4	two-component sensor histidine kinase	GO:0016021;GO:0046983;GO:0000155	integral component of membrane;protein dimerization activity;phosphorelay sensor kinase activity
gene1051	Chromosome	B4	Putative response regulator	GO:0006355;GO:0000160;GO:0003677	regulation of transcription, DNA-templated;phosphorelay signal transduction system;DNA binding
gene1052	Chromosome	B4	FtsX-like permease family protein	GO:0016021;GO:0005886	integral component of membrane;plasma membrane
gene1053	Chromosome	B4	ABC transporter ATP-binding protein	GO:0005524;GO:0042626	ATP binding;ATPase-coupled transmembrane transporter activity
gene1054	Chromosome	B4	energy-coupling factor transporter transmembrane protein EcfT	GO:0016021	integral component of membrane
gene1055	Chromosome	B4	ABC transporter, ATP-binding protein	GO:0005524	ATP binding
gene1057	Chromosome	B4	O-acetylhomoserine aminocarboxypropyltransferase	GO:0019346;GO:0030170;GO:0003961	transsulfuration;pyridoxal phosphate binding;O-acetylhomoserine aminocarboxypropyltransferase activity
gene1058	Chromosome	B4	pyridoxamine kinase	GO:0009443;GO:0008478	pyridoxal 5'-phosphate salvage;pyridoxal kinase activity
gene1059	Chromosome	B4	YraN family protein	GO:0003676;GO:0004519;GO:0004518	nucleic acid binding;endonuclease activity;nuclease activity
gene1060	Chromosome	B4	YifB family Mg chelatase-like AAA ATPase	GO:0005524	ATP binding
gene1061	Chromosome	B4	DNA-protecting protein DprA	GO:0009294	DNA mediated transformation
gene1062	Chromosome	B4	succinate dehydrogenase flavoprotein subunit	GO:0022900;GO:0016020;GO:0050660;GO:0016627	electron transport chain;membrane;flavin adenine dinucleotide binding;oxidoreductase activity, acting on the CH-CH group of donors
gene1063	Chromosome	B4	4Fe-4S dicluster domain-containing protein	GO:0006099;GO:0046872;GO:0009055;GO:0051537	tricarboxylic acid cycle;metal ion binding;electron transfer activity;2 iron, 2 sulfur cluster binding
gene1064	Chromosome	B4	class I SAM-dependent methyltransferase	GO:0032259;GO:0008171	methylation;O-methyltransferase activity
gene1065	Chromosome	B4	TIGR00730 family Rossman fold protein	GO:0009691;GO:0003677;GO:0102682	cytokinin biosynthetic process;DNA binding;N6-(Delta2-isopentenyl)-adenosine 5'-monophosphate phosphoribohydrolase activity
gene1066	Chromosome	B4	Na+/H+ antiporter NhaA	GO:0006885;GO:0016021;GO:0005886;GO:0015081;GO:0015297	regulation of pH;integral component of membrane;plasma membrane;sodium ion transmembrane transporter activity;antiporter activity
gene1067	Chromosome	B4	pyridoxal phosphate-dependent aminotransferase	GO:0009058;GO:0030170;GO:0008483;GO:0004121	biosynthetic process;pyridoxal phosphate binding;transaminase activity;cystathionine beta-lyase activity
gene1070	Chromosome	B4	ClpX	GO:0006457;GO:0005524;GO:0008270;GO:0016887;GO:0008233;GO:0046983;GO:0051082	protein folding;ATP binding;zinc ion binding;ATP hydrolysis activity;peptidase activity;protein dimerization activity;unfolded protein binding
gene1071	Chromosome	B4	ATP-dependent Clp protease proteolytic subunit	GO:0005737;GO:0004252;GO:0004176	cytoplasm;serine-type endopeptidase activity;ATP-dependent peptidase activity
gene1072	Chromosome	B4	ATP-dependent Clp protease proteolytic subunit 2	GO:0005737;GO:0008233;GO:0004252;GO:0004176	cytoplasm;peptidase activity;serine-type endopeptidase activity;ATP-dependent peptidase activity
gene1073	Chromosome	B4	Chloride channel protein	GO:0006821;GO:0016021;GO:0005247	chloride transport;integral component of membrane;voltage-gated chloride channel activity
gene1074	Chromosome	B4	trigger factor	GO:0051301;GO:0007049;GO:0006457;GO:0015031;GO:0005737;GO:0003755	cell division;cell cycle;protein folding;protein transport;cytoplasm;peptidyl-prolyl cis-trans isomerase activity
gene1075	Chromosome	B4	HRDC domain-containing protein	GO:0003676;GO:0000166;GO:0008408	nucleic acid binding;nucleotide binding;3'-5' exonuclease activity
gene1076	Chromosome	B4	pyruvate formate lyase-activating protein	GO:0005737;GO:0046872;GO:0016829;GO:0051539;GO:0043365	cytoplasm;metal ion binding;lyase activity;4 iron, 4 sulfur cluster binding;[formate-C-acetyltransferase]-activating enzyme activity
gene1077	Chromosome	B4	Formate C-acetyltransferase	GO:0005975;GO:0005737;GO:0008861	carbohydrate metabolic process;cytoplasm;formate C-acetyltransferase activity
gene1079	Chromosome	B4	NAD+ synthase	GO:0009435;GO:0005737;GO:0005524;GO:0004359;GO:0003952;GO:0008795	NAD biosynthetic process;cytoplasm;ATP binding;glutaminase activity;NAD+ synthase (glutamine-hydrolyzing) activity;NAD+ synthase activity
gene1080	Chromosome	B4	amidohydrolase	GO:0016787	hydrolase activity
gene1081	Chromosome	B4	ABC transporter permease	GO:0055085;GO:0016021;GO:0005886;GO:0005524	transmembrane transport;integral component of membrane;plasma membrane;ATP binding
gene1082	Chromosome	B4	ABC transporter ATP-binding protein	GO:0005886;GO:0005524;GO:0033232	plasma membrane;ATP binding;ABC-type D-methionine transporter activity
gene1083	Chromosome	B4	ATP binding protein of ABC transporter	GO:0005886;GO:0005524;GO:0033232	plasma membrane;ATP binding;ABC-type D-methionine transporter activity
gene1084	Chromosome	B4	ABC transporter substrate-binding protein	GO:0016021	integral component of membrane
gene1085	Chromosome	B4	peptidylprolyl isomerase	GO:0006457;GO:0003755	protein folding;peptidyl-prolyl cis-trans isomerase activity
gene1086	Chromosome	B4	GTP diphosphokinase	GO:0015969;GO:0016787;GO:0016301;GO:0008728	guanosine tetraphosphate metabolic process;hydrolase activity;kinase activity;GTP diphosphokinase activity
gene1087	Chromosome	B4	deoxyuridine 5'-triphosphate nucleotidohydrolase	GO:0006226;GO:0046081;GO:0000287;GO:0004170	dUMP biosynthetic process;dUTP catabolic process;magnesium ion binding;dUTP diphosphatase activity
gene1090	Chromosome	B4	alkaline phosphatase family protein	GO:0003824	catalytic activity
gene1091	Chromosome	B4	DNA topoisomerase IV subunit A	GO:0006265;GO:0005524;GO:0003677;GO:0003918	DNA topological change;ATP binding;DNA binding;DNA topoisomerase type II (double strand cut, ATP-hydrolyzing) activity
gene1092	Chromosome	B4	GRP family sugar transporter	GO:0016021;GO:0005886;GO:0015144	integral component of membrane;plasma membrane;carbohydrate transmembrane transporter activity
gene1093	Chromosome	B4	DEAD/DEAH box helicase	GO:0005524;GO:0003676;GO:0004386;GO:0016818	ATP binding;nucleic acid binding;helicase activity;hydrolase activity, acting on acid anhydrides, in phosphorus-containing anhydrides
gene1094	Chromosome	B4	MFS transporter	GO:0016021;GO:0022857	integral component of membrane;transmembrane transporter activity
gene1096	Chromosome	B4	MFS transporter	GO:0016021;GO:0022857	integral component of membrane;transmembrane transporter activity
gene1097	Chromosome	B4	phosphatidylinositol alpha-mannosyltransferase	GO:0016757	glycosyltransferase activity
gene1098	Chromosome	B4	type IIA DNA topoisomerase subunit B	GO:0006265;GO:0005524;GO:0003677;GO:0003918	DNA topological change;ATP binding;DNA binding;DNA topoisomerase type II (double strand cut, ATP-hydrolyzing) activity
gene1099	Chromosome	B4	principal sigma factor RpoD	GO:0001123;GO:0005737;GO:0003677;GO:0016987	transcription initiation from bacterial-type RNA polymerase promoter;cytoplasm;DNA binding;sigma factor activity
gene1101	Chromosome	B4	polyprenyl synthetase family protein	GO:0008299;GO:0016740;GO:0004161;GO:0004337	isoprenoid biosynthetic process;transferase activity;dimethylallyltranstransferase activity;geranyltranstransferase activity
gene1102	Chromosome	B4	PASTA domain-containing protein	GO:0016021;GO:0005524;GO:0106310	integral component of membrane;ATP binding;protein serine kinase activity
gene1103	Chromosome	B4	1-acyl-sn-glycerol-3-phosphate acyltransferase	GO:0016746;GO:0003841	acyltransferase activity;1-acylglycerol-3-phosphate O-acyltransferase activity
gene1104	Chromosome	B4	TrbC/VirB2 family protein	GO:0016021	integral component of membrane
gene1105	Chromosome	B4	anthranilate phosphoribosyltransferase	GO:0000162;GO:0000287;GO:0004048	tryptophan biosynthetic process;magnesium ion binding;anthranilate phosphoribosyltransferase activity
gene1106	Chromosome	B4	preprotein translocase subunit SecA	GO:0006605;GO:0065002;GO:0017038;GO:0005737;GO:0005886;GO:0005524;GO:0046872	protein targeting;intracellular protein transmembrane transport;protein import;cytoplasm;plasma membrane;ATP binding;metal ion binding
gene1107	Chromosome	B4	ribosome-associated translation inhibitor RaiA	GO:0006417;GO:0044238;GO:0005737;GO:0005840	regulation of translation;primary metabolic process;cytoplasm;ribosome
gene1109	Chromosome	B4	recombination regulator RecX	GO:0006282;GO:0005737	regulation of DNA repair;cytoplasm
gene1110	Chromosome	B4	recombinase RecA	GO:0006281;GO:0006310;GO:0009432;GO:0005737;GO:0005524;GO:0003697;GO:0003684;GO:0008094	DNA repair;DNA recombination;SOS response;cytoplasm;ATP binding;single-stranded DNA binding;damaged DNA binding;ATP-dependent activity, acting on DNA
gene1112	Chromosome	B4	helix-turn-helix domain-containing protein	GO:0003677	DNA binding
gene1114	Chromosome	B4	CDP-diacylglycerol--glycerol-3-phosphate 3-phosphatidyltransferase	GO:0008654;GO:0016021;GO:0008444	phospholipid biosynthetic process;integral component of membrane;CDP-diacylglycerol-glycerol-3-phosphate 3-phosphatidyltransferase activity
gene1115	Chromosome	B4	DNA translocase FtsK	GO:0016021;GO:0005886;GO:0005524;GO:0003677	integral component of membrane;plasma membrane;ATP binding;DNA binding
gene1116	Chromosome	B4	tRNA (adenosine(37)-N6)-dimethylallyltransferase MiaA	GO:0008033;GO:0005524;GO:0052381	tRNA processing;ATP binding;tRNA dimethylallyltransferase activity
gene1117	Chromosome	B4	tRNA-2-methylthio-N(6)-dimethylallyladenosine synthase	GO:0006400;GO:0005737;GO:0046872;GO:0051539;GO:0035596	tRNA modification;cytoplasm;metal ion binding;4 iron, 4 sulfur cluster binding;methylthiotransferase activity
gene1118	Chromosome	B4	GTP pyrophosphokinase family protein	GO:0015969;GO:0016301	guanosine tetraphosphate metabolic process;kinase activity
gene1119	Chromosome	B4	Bax inhibitor-1/YccA family protein	GO:0016021	integral component of membrane
gene1120	Chromosome	B4	dihydrodipicolinate reductase	GO:0009089;GO:0008839	lysine biosynthetic process via diaminopimelate;4-hydroxy-tetrahydrodipicolinate reductase
gene1121	Chromosome	B4	Transporter	GO:0016021	integral component of membrane
gene1122	Chromosome	B4	ABC transporter permease	GO:0016021	integral component of membrane
gene1123	Chromosome	B4	ABC transporter ATP-binding protein	GO:0005524	ATP binding
gene1124	Chromosome	B4	histidine kinase	GO:0016021;GO:0046983;GO:0000155	integral component of membrane;protein dimerization activity;phosphorelay sensor kinase activity
gene1125	Chromosome	B4	response regulator transcription factor	GO:0006355;GO:0000160;GO:0003677	regulation of transcription, DNA-templated;phosphorelay signal transduction system;DNA binding
gene1128	Chromosome	B4	DUF3459 domain-containing protein	GO:0005975;GO:0016787;GO:0032450	carbohydrate metabolic process;hydrolase activity;maltose alpha-glucosidase activity
gene1129	Chromosome	B4	Trehalose-6-phosphate hydrolase	GO:0032450	maltose alpha-glucosidase activity
gene1133	Chromosome	B4	sugar O-acetyltransferase	GO:0016407	acetyltransferase activity
gene1134	Chromosome	B4	hypothetical protein	GO:0016021	integral component of membrane
gene1135	Chromosome	B4	aconitate hydratase AcnA	GO:0006099;GO:0046872;GO:0051539;GO:0047456;GO:0003994;GO:0047780	tricarboxylic acid cycle;metal ion binding;4 iron, 4 sulfur cluster binding;2-methylisocitrate dehydratase activity;aconitate hydratase activity;citrate dehydratase activity
gene1136	Chromosome	B4	HAD-IC family P-type ATPase	GO:0016021;GO:0005886;GO:0005524;GO:0016887	integral component of membrane;plasma membrane;ATP binding;ATP hydrolysis activity
gene1137	Chromosome	B4	hypothetical protein	GO:0008643	carbohydrate transport
gene1138	Chromosome	B4	RsmD family RNA methyltransferase	GO:0006396;GO:0008173;GO:0030697	RNA processing;RNA methyltransferase activity;S-adenosylmethionine-dependent tRNA (m5U54) methyltransferase activity
gene1139	Chromosome	B4	DUF3159 domain-containing protein	GO:0016021	integral component of membrane
gene1141	Chromosome	B4	endonuclease/exonuclease/phosphatase family protein	GO:0006281;GO:0008853	DNA repair;exodeoxyribonuclease III activity
gene1142	Chromosome	B4	membrane protein	GO:0016021	integral component of membrane
gene1143	Chromosome	B4	ABC transporter ATP-binding protein	GO:0015833;GO:0005524;GO:0042626	peptide transport;ATP binding;ATPase-coupled transmembrane transporter activity
gene1144	Chromosome	B4	ABC transporter permease	GO:0055085;GO:0016021;GO:0005886	transmembrane transport;integral component of membrane;plasma membrane
gene1145	Chromosome	B4	ABC transporter permease	GO:0055085;GO:0016021;GO:0005886	transmembrane transport;integral component of membrane;plasma membrane
gene1146	Chromosome	B4	ABC transporter substrate-binding protein	GO:0055085;GO:0043190	transmembrane transport;ATP-binding cassette (ABC) transporter complex
gene1147	Chromosome	B4	tyrosine recombinase XerC	GO:0051301;GO:0007049;GO:0006313;GO:0007059;GO:0005737;GO:0003677;GO:0009037	cell division;cell cycle;transposition, DNA-mediated;chromosome segregation;cytoplasm;DNA binding;tyrosine-based site-specific recombinase activity
gene1148	Chromosome	B4	ABC transporter ATP-binding protein	GO:0005524	ATP binding
gene1149	Chromosome	B4	ABC transporter permease	GO:0016021;GO:0005886	integral component of membrane;plasma membrane
gene1151	Chromosome	B4	prephenate dehydrogenase/arogenate dehydrogenase family protein	GO:0006571;GO:0008977;GO:0004665	tyrosine biosynthetic process;prephenate dehydrogenase (NAD+) activity;prephenate dehydrogenase (NADP+) activity
gene1152	Chromosome	B4	chorismate mutase	GO:0009094;GO:0004106;GO:0004664	L-phenylalanine biosynthetic process;chorismate mutase activity;prephenate dehydratase activity
gene1153	Chromosome	B4	hypothetical protein	GO:0016021	integral component of membrane
gene1154	Chromosome	B4	translational GTPase TypA	GO:0000027;GO:0005737;GO:0019843;GO:0005525;GO:0000049;GO:0003924;GO:0043022	ribosomal large subunit assembly;cytoplasm;rRNA binding;GTP binding;tRNA binding;GTPase activity;ribosome binding
gene1156	Chromosome	B4	NUDIX hydrolase	GO:0016787;GO:0047631	hydrolase activity;ADP-ribose diphosphatase activity
gene1158	Chromosome	B4	site-specific tyrosine recombinase XerD	GO:0051301;GO:0007049;GO:0006313;GO:0007059;GO:0005737;GO:0003677;GO:0009037	cell division;cell cycle;transposition, DNA-mediated;chromosome segregation;cytoplasm;DNA binding;tyrosine-based site-specific recombinase activity
gene1159	Chromosome	B4	50S ribosomal protein L20	GO:0006412;GO:0000027;GO:0005840;GO:0003735;GO:0019843	translation;ribosomal large subunit assembly;ribosome;structural constituent of ribosome;rRNA binding
gene1160	Chromosome	B4	50S ribosomal protein L35	GO:0006412;GO:0005840;GO:0003735	translation;ribosome;structural constituent of ribosome
gene1161	Chromosome	B4	translation initiation factor IF-3	GO:0005737;GO:0003743	cytoplasm;translation initiation factor activity
gene1162	Chromosome	B4	thiamine diphosphokinase	GO:0009229;GO:0006772;GO:0005524;GO:0016301;GO:0030975;GO:0004788	thiamine diphosphate biosynthetic process;thiamine metabolic process;ATP binding;kinase activity;thiamine binding;thiamine diphosphokinase activity
gene1163	Chromosome	B4	Glyceraldehyde-3-phosphate dehydrogenase (phosphorylating)	GO:0006006;GO:0050661;GO:0051287;GO:0004365;GO:0016620	glucose metabolic process;NADP binding;NAD binding;glyceraldehyde-3-phosphate dehydrogenase (NAD+) (phosphorylating) activity;oxidoreductase activity, acting on the aldehyde or oxo group of donors, NAD or NADP as acceptor
gene1164	Chromosome	B4	Cys-tRNA(Pro) deacylase	GO:0006412;GO:0016829;GO:0002161;GO:0004812	translation;lyase activity;aminoacyl-tRNA editing activity;aminoacyl-tRNA ligase activity
gene1165	Chromosome	B4	4-hydroxy-3-methylbut-2-enyl diphosphate reductase	GO:0016114;GO:0019288;GO:0050992;GO:0046872;GO:0051539;GO:0051745	terpenoid biosynthetic process;isopentenyl diphosphate biosynthetic process, methylerythritol 4-phosphate pathway;dimethylallyl diphosphate biosynthetic process;metal ion binding;4 iron, 4 sulfur cluster binding;4-hydroxy-3-methylbut-2-en-1-yl diphosphate reductase activity
gene1168	Chromosome	B4	RNA polymerase sigma factor RpoE	GO:0006352;GO:0003677;GO:0016987	DNA-templated transcription, initiation;DNA binding;sigma factor activity
gene1169	Chromosome	B4	UDP-N-acetylmuramoyl-L-alanyl-D-glutamate--2,6-diaminopimelate ligase	GO:0051301;GO:0007049;GO:0009252;GO:0071555;GO:0008360;GO:0005737;GO:0005524;GO:0008765;GO:0047482;GO:0016881	cell division;cell cycle;peptidoglycan biosynthetic process;cell wall organization;regulation of cell shape;cytoplasm;ATP binding;UDP-N-acetylmuramoylalanyl-D-glutamate-2,6-diaminopimelate ligase activity;UDP-N-acetylmuramoyl-L-alanyl-D-glutamate-L-lysine ligase activity;acid-amino acid ligase activity
gene1170	Chromosome	B4	peptidoglycan bridge formation glycyltransferase FemA/FemB family protein	GO:0044038;GO:0016755	cell wall macromolecule biosynthetic process;aminoacyltransferase activity
gene1171	Chromosome	B4	bifunctional folylpolyglutamate synthase/dihydrofolate synthase	GO:0005524;GO:0046872;GO:0004326	ATP binding;metal ion binding;tetrahydrofolylpolyglutamate synthase activity
gene1172	Chromosome	B4	response regulator transcription factor	GO:0006355;GO:0000160;GO:0003677	regulation of transcription, DNA-templated;phosphorelay signal transduction system;DNA binding
gene1173	Chromosome	B4	histidine kinase	GO:0016021;GO:0046983;GO:0000155	integral component of membrane;protein dimerization activity;phosphorelay sensor kinase activity
gene1175	Chromosome	B4	aminopeptidase P family protein	GO:0030145;GO:0070006	manganese ion binding;metalloaminopeptidase activity
gene1176	Chromosome	B4	NUDIX domain-containing protein	GO:0016787	hydrolase activity
gene1178	Chromosome	B4	carbohydrate kinase	GO:0016301;GO:0008865	kinase activity;fructokinase activity
gene1179	Chromosome	B4	D-tyrosyl-tRNA(Tyr) deacylase	GO:0019478;GO:0005737;GO:0000049;GO:0051499;GO:0043908;GO:0106026	D-amino acid catabolic process;cytoplasm;tRNA binding;D-aminoacyl-tRNA deacylase activity;Ser(Gly)-tRNA(Ala) hydrolase activity;Gly-tRNA(Ala) hydrolase activity
gene1180	Chromosome	B4	site-specific integrase	GO:0006310;GO:0015074;GO:0003677	DNA recombination;DNA integration;DNA binding
gene1183	Chromosome	B4	helix-turn-helix domain-containing protein	GO:0003677	DNA binding
gene1187	Chromosome	B4	AAA family ATPase	GO:0008233	peptidase activity
gene1192	Chromosome	B4	Phage Prohead Protease	GO:0008233	peptidase activity
gene1194	Chromosome	B4	ABC transporter ATP-binding protein	GO:0015833;GO:0005524;GO:0042626	peptide transport;ATP binding;ATPase-coupled transmembrane transporter activity
gene1195	Chromosome	B4	ABC transporter permease	GO:0055085;GO:0016021;GO:0005886	transmembrane transport;integral component of membrane;plasma membrane
gene1196	Chromosome	B4	ABC transporter permease	GO:0055085;GO:0016021;GO:0005886	transmembrane transport;integral component of membrane;plasma membrane
gene1199	Chromosome	B4	FtsQ-type POTRA domain-containing protein	GO:0051301;GO:0007049;GO:0016021;GO:0005886	cell division;cell cycle;integral component of membrane;plasma membrane
gene1200	Chromosome	B4	UDP-N-acetylmuramate--L-alanine ligase	GO:0051301;GO:0007049;GO:0009252;GO:0071555;GO:0008360;GO:0005737;GO:0005524;GO:0008763	cell division;cell cycle;peptidoglycan biosynthetic process;cell wall organization;regulation of cell shape;cytoplasm;ATP binding;UDP-N-acetylmuramate-L-alanine ligase activity
gene1201	Chromosome	B4	undecaprenyldiphospho-muramoylpentapeptide beta-N-acetylglucosaminyltransferase	GO:0005975;GO:0051301;GO:0007049;GO:0009252;GO:0071555;GO:0008360;GO:0030259;GO:0005886;GO:0050511;GO:0051991	carbohydrate metabolic process;cell division;cell cycle;peptidoglycan biosynthetic process;cell wall organization;regulation of cell shape;lipid glycosylation;plasma membrane;undecaprenyldiphospho-muramoylpentapeptide beta-N-acetylglucosaminyltransferase activity;UDP-N-acetyl-D-glucosamine:N-acetylmuramoyl-L-alanyl-D-glutamyl-meso-2,6-diaminopimelyl-D-alanyl-D-alanine-diphosphoundecaprenol 4-beta…
gene1202	Chromosome	B4	putative lipid II flippase FtsW	GO:0051301;GO:0016021	cell division;integral component of membrane
gene1203	Chromosome	B4	UDP-N-acetylmuramoyl-L-alanine--D-glutamate ligase	GO:0051301;GO:0007049;GO:0009252;GO:0071555;GO:0008360;GO:0005737;GO:0005524;GO:0008764	cell division;cell cycle;peptidoglycan biosynthetic process;cell wall organization;regulation of cell shape;cytoplasm;ATP binding;UDP-N-acetylmuramoylalanine-D-glutamate ligase activity
gene1204	Chromosome	B4	phospho-N-acetylmuramoyl-pentapeptide-transferase	GO:0051301;GO:0007049;GO:0009252;GO:0071555;GO:0008360;GO:0016021;GO:0005886;GO:0046872;GO:0008963;GO:0051992	cell division;cell cycle;peptidoglycan biosynthetic process;cell wall organization;regulation of cell shape;integral component of membrane;plasma membrane;metal ion binding;phospho-N-acetylmuramoyl-pentapeptide-transferase activity;UDP-N-acetylmuramoyl-L-alanyl-D-glutamyl-meso-2,6-diaminopimelyl-D-alanyl-D-alanine:undecaprenyl-phosphate transferase activity
gene1205	Chromosome	B4	UDP-N-acetylmuramoyl-tripeptide--D-alanyl-D-alanine ligase	GO:0051301;GO:0007049;GO:0009252;GO:0071555;GO:0008360;GO:0005737;GO:0005524;GO:0047480	cell division;cell cycle;peptidoglycan biosynthetic process;cell wall organization;regulation of cell shape;cytoplasm;ATP binding;UDP-N-acetylmuramoyl-tripeptide-D-alanyl-D-alanine ligase activity
gene1206	Chromosome	B4	hypothetical protein	GO:0008765	UDP-N-acetylmuramoylalanyl-D-glutamate-2,6-diaminopimelate ligase activity
gene1207	Chromosome	B4	penicillin-binding protein 2	GO:0016021;GO:0016020;GO:0008658;GO:0008955	integral component of membrane;membrane;penicillin binding;peptidoglycan glycosyltransferase activity
gene1208	Chromosome	B4	hypothetical protein	GO:0016021	integral component of membrane
gene1209	Chromosome	B4	16S rRNA (cytosine(1402)-N(4))-methyltransferase RsmH	GO:0070475;GO:0005737;GO:0071424	rRNA base methylation;cytoplasm;rRNA (cytosine-N4-)-methyltransferase activity
gene1210	Chromosome	B4	division/cell wall cluster transcriptional repressor MraZ	GO:0005737;GO:0009295;GO:0003677;GO:0003700	cytoplasm;nucleoid;DNA binding;DNA-binding transcription factor activity
gene1211	Chromosome	B4	Hydrolase acting on acid anhydrides in phosphorous-containing anhydrides	GO:0005524;GO:0003677;GO:0016787;GO:0003678	ATP binding;DNA binding;hydrolase activity;DNA helicase activity
gene1212	Chromosome	B4	phosphoglycerate dehydrogenase	GO:0006564;GO:0051287;GO:0004617	L-serine biosynthetic process;NAD binding;phosphoglycerate dehydrogenase activity
gene1213	Chromosome	B4	hypothetical protein	GO:0045892;GO:0005524;GO:0003677;GO:0008270	negative regulation of transcription, DNA-templated;ATP binding;DNA binding;zinc ion binding
gene1214	Chromosome	B4	putative LysM domain protein	GO:0016021	integral component of membrane
gene1215	Chromosome	B4	transcriptional repressor LexA	GO:0006281;GO:0006260;GO:0009432;GO:0045892;GO:0003677;GO:0004252	DNA repair;DNA replication;SOS response;negative regulation of transcription, DNA-templated;DNA binding;serine-type endopeptidase activity
gene1216	Chromosome	B4	cation diffusion facilitator family transporter	GO:0016021;GO:0008324	integral component of membrane;cation transmembrane transporter activity
gene1217	Chromosome	B4	L-lactate dehydrogenase	GO:0006096;GO:0005737;GO:0004459	glycolytic process;cytoplasm;L-lactate dehydrogenase activity
gene1218	Chromosome	B4	HflX	GO:0005737;GO:0046872;GO:0005525;GO:0003924	cytoplasm;metal ion binding;GTP binding;GTPase activity
gene1219	Chromosome	B4	methyltransferase	GO:0032259;GO:0008168	methylation;methyltransferase activity
gene1220	Chromosome	B4	ATP-dependent RNA helicase HrpA	GO:0005524;GO:0003676;GO:0003724	ATP binding;nucleic acid binding;RNA helicase activity
gene1221	Chromosome	B4	Glutamate--ammonia ligase	GO:0006542;GO:0004356	glutamine biosynthetic process;glutamate-ammonia ligase activity
gene1223	Chromosome	B4	bifunctional 1-(5-phosphoribosyl)-5-((5-phosphoribosylamino)methylideneamino)imidazole-4-carboxamide isomerase/phosphoribosylanthranilate isomerase PriA	GO:0000105;GO:0000162;GO:0005737;GO:0003949;GO:0004640	histidine biosynthetic process;tryptophan biosynthetic process;cytoplasm;1-(5-phosphoribosyl)-5-[(5-phosphoribosylamino)methylideneamino]imidazole-4-carboxamide isomerase activity;phosphoribosylanthranilate isomerase activity
gene1224	Chromosome	B4	imidazole glycerol phosphate synthase subunit HisH	GO:0006541;GO:0000105;GO:0005737;GO:0016829;GO:0004359;GO:0000107	glutamine metabolic process;histidine biosynthetic process;cytoplasm;lyase activity;glutaminase activity;imidazoleglycerol-phosphate synthase activity
gene1226	Chromosome	B4	imidazoleglycerol-phosphate dehydratase HisB	GO:0000105;GO:0005737;GO:0004424	histidine biosynthetic process;cytoplasm;imidazoleglycerol-phosphate dehydratase activity
gene1227	Chromosome	B4	histidinol-phosphate transaminase	GO:0000105;GO:0030170;GO:0004400	histidine biosynthetic process;pyridoxal phosphate binding;histidinol-phosphate transaminase activity
gene1228	Chromosome	B4	histidinol dehydrogenase	GO:0000105;GO:0008270;GO:0051287;GO:0004399	histidine biosynthetic process;zinc ion binding;NAD binding;histidinol dehydrogenase activity
gene1229	Chromosome	B4	DNA polymerase III subunit alpha	GO:0006260;GO:0005737;GO:0003676;GO:0003887;GO:0008408	DNA replication;cytoplasm;nucleic acid binding;DNA-directed DNA polymerase activity;3'-5' exonuclease activity
gene1230	Chromosome	B4	hypothetical protein	GO:0016021	integral component of membrane
gene1231	Chromosome	B4	RluA family pseudouridine synthase	GO:0001522;GO:0003723;GO:0016829;GO:0009982	pseudouridine synthesis;RNA binding;lyase activity;pseudouridine synthase activity
gene1232	Chromosome	B4	signal peptidase II	GO:0016021;GO:0005886;GO:0004190	integral component of membrane;plasma membrane;aspartic-type endopeptidase activity
gene1233	Chromosome	B4	DivIVA domain-containing protein	GO:0051301;GO:0007049;GO:0005737	cell division;cell cycle;cytoplasm
gene1234	Chromosome	B4	YggT family protein	GO:0016021;GO:0016020	integral component of membrane;membrane
gene1235	Chromosome	B4	cell division protein SepF	GO:0043093;GO:0000917;GO:0005737	FtsZ-dependent cytokinesis;division septum assembly;cytoplasm
gene1236	Chromosome	B4	cell division protein FtsZ	GO:0043093;GO:0000917;GO:0051258;GO:0005737;GO:0032153;GO:0005525;GO:0003924	FtsZ-dependent cytokinesis;division septum assembly;protein polymerization;cytoplasm;cell division site;GTP binding;GTPase activity
gene1237	Chromosome	B4	tRNA dihydrouridine synthase DusB	GO:0050660;GO:0017150	flavin adenine dinucleotide binding;tRNA dihydrouridine synthase activity
gene1238	Chromosome	B4	glycine--tRNA ligase	GO:0006426;GO:0005737;GO:0005524;GO:0004820	glycyl-tRNA aminoacylation;cytoplasm;ATP binding;glycine-tRNA ligase activity
gene1239	Chromosome	B4	hydroxyethylthiazole kinase	GO:0009228;GO:0009229;GO:0005524;GO:0000287;GO:0004417	thiamine biosynthetic process;thiamine diphosphate biosynthetic process;ATP binding;magnesium ion binding;hydroxyethylthiazole kinase activity
gene1240	Chromosome	B4	bifunctional hydroxymethylpyrimidine kinase/phosphomethylpyrimidine kinase	GO:0009228;GO:0009229;GO:0000287;GO:0004789;GO:0008972;GO:0008902	thiamine biosynthetic process;thiamine diphosphate biosynthetic process;magnesium ion binding;thiamine-phosphate diphosphorylase activity;phosphomethylpyrimidine kinase activity;hydroxymethylpyrimidine kinase activity
gene1242	Chromosome	B4	LacI family DNA-binding transcriptional regulator	GO:0006355;GO:0003677	regulation of transcription, DNA-templated;DNA binding
gene1243	Chromosome	B4	MFS transporter	GO:0016021;GO:0005351	integral component of membrane;carbohydrate:proton symporter activity
gene1244	Chromosome	B4	GH32 C-terminal domain-containing protein	GO:0005975;GO:0004564	carbohydrate metabolic process;beta-fructofuranosidase activity
gene1245	Chromosome	B4	ABC transporter permease	GO:0055085;GO:0016021;GO:0005886	transmembrane transport;integral component of membrane;plasma membrane
gene1246	Chromosome	B4	ABC transporter substrate-binding protein	GO:0009228	thiamine biosynthetic process
gene1247	Chromosome	B4	nucleoside hydrolase	GO:0008152;GO:0016798;GO:0008477	metabolic process;hydrolase activity, acting on glycosyl bonds;purine nucleosidase activity
gene1249	Chromosome	B4	isoprenyl transferase	GO:0000287;GO:0004659	magnesium ion binding;prenyltransferase activity
gene1250	Chromosome	B4	DNA repair protein RecO	GO:0006281;GO:0006310	DNA repair;DNA recombination
gene1251	Chromosome	B4	alpha/beta hydrolase	GO:0016787	hydrolase activity
gene1252	Chromosome	B4	flavodoxin-dependent (E)-4-hydroxy-3-methylbut-2-enyl-diphosphate synthase	GO:0016114;GO:0019288;GO:0051539;GO:0005506;GO:0046429	terpenoid biosynthetic process;isopentenyl diphosphate biosynthetic process, methylerythritol 4-phosphate pathway;4 iron, 4 sulfur cluster binding;iron ion binding;4-hydroxy-3-methylbut-2-en-1-yl diphosphate synthase activity
gene1253	Chromosome	B4	1-deoxy-D-xylulose-5-phosphate reductoisomerase	GO:0016114;GO:0019288;GO:0046872;GO:0016853;GO:0070402;GO:0030604	terpenoid biosynthetic process;isopentenyl diphosphate biosynthetic process, methylerythritol 4-phosphate pathway;metal ion binding;isomerase activity;NADPH binding;1-deoxy-D-xylulose-5-phosphate reductoisomerase activity
gene1256	Chromosome	B4	MULTISPECIES: hypothetical protein	GO:0016021	integral component of membrane
gene1258	Chromosome	B4	Lon protease	GO:0030163;GO:0005524;GO:0004252;GO:0004176	protein catabolic process;ATP binding;serine-type endopeptidase activity;ATP-dependent peptidase activity
gene1259	Chromosome	B4	zinc-dependent metalloprotease	GO:0016787	hydrolase activity
gene1260	Chromosome	B4	DNA helicase II	GO:0006281;GO:0005524;GO:0003677;GO:0016787;GO:0003678	DNA repair;ATP binding;DNA binding;hydrolase activity;DNA helicase activity
gene1261	Chromosome	B4	phosphotransferase	GO:0016740	transferase activity
gene1262	Chromosome	B4	DUF3107 domain-containing protein	GO:0005524	ATP binding
gene1263	Chromosome	B4	PHP C-terminal domain protein	GO:0003824	catalytic activity
gene1264	Chromosome	B4	vitamin K epoxide reductase family protein	GO:0016021;GO:0016491;GO:0048038	integral component of membrane;oxidoreductase activity;quinone binding
gene1265	Chromosome	B4	diaminopimelate epimerase	GO:0009089;GO:0005737;GO:0008837	lysine biosynthetic process via diaminopimelate;cytoplasm;diaminopimelate epimerase activity
gene1266	Chromosome	B4	glutamate racemase	GO:0009252;GO:0071555;GO:0008360;GO:0008881	peptidoglycan biosynthetic process;cell wall organization;regulation of cell shape;glutamate racemase activity
gene1267	Chromosome	B4	patatin family protein	GO:0006629;GO:0016787	lipid metabolic process;hydrolase activity
gene1268	Chromosome	B4	SPFH domain-containing protein	GO:0016021;GO:0008233	integral component of membrane;peptidase activity
gene1270	Chromosome	B4	amino acid ABC transporter ATP-binding protein	GO:0005524;GO:0042626;GO:0015424	ATP binding;ATPase-coupled transmembrane transporter activity;ABC-type amino acid transporter activity
gene1271	Chromosome	B4	amino acid ABC transporter permease	GO:0006865;GO:0043190;GO:0022857	amino acid transport;ATP-binding cassette (ABC) transporter complex;transmembrane transporter activity
gene1272	Chromosome	B4	amino acid ABC transporter permease	GO:0006865;GO:0043190;GO:0022857	amino acid transport;ATP-binding cassette (ABC) transporter complex;transmembrane transporter activity
gene1273	Chromosome	B4	aminotransferase class I/II-fold pyridoxal phosphate-dependent enzyme	GO:0009058;GO:0030170;GO:0008483	biosynthetic process;pyridoxal phosphate binding;transaminase activity
gene1274	Chromosome	B4	ABC transporter permease	GO:0055085;GO:0016021;GO:0005886	transmembrane transport;integral component of membrane;plasma membrane
gene1275	Chromosome	B4	ATP-binding cassette domain-containing protein	GO:0005886;GO:0005524;GO:0033232	plasma membrane;ATP binding;ABC-type D-methionine transporter activity
gene1276	Chromosome	B4	metal ABC transporter substrate-binding protein	GO:0016020	membrane
gene1277	Chromosome	B4	putative 2-dehydropantoate 2-reductase	GO:0015940;GO:0008677	pantothenate biosynthetic process;2-dehydropantoate 2-reductase activity
gene1278	Chromosome	B4	hypothetical protein	GO:0016740	transferase activity
gene1279	Chromosome	B4	3'-5' exonuclease	GO:0006260;GO:0003677;GO:0003887;GO:0004527	DNA replication;DNA binding;DNA-directed DNA polymerase activity;exonuclease activity
gene1286	Chromosome	B4	TetM/TetW/TetO/TetS family tetracycline resistance ribosomal protection protein	GO:0046677;GO:0005525;GO:0003924;GO:0003746	response to antibiotic;GTP binding;GTPase activity;translation elongation factor activity
gene1287	Chromosome	B4	Arginine/ornithine antiporter	GO:0006865;GO:0016021;GO:0005886;GO:0022857	amino acid transport;integral component of membrane;plasma membrane;transmembrane transporter activity
gene1290	Chromosome	B4	ABC transporter substrate-binding protein	GO:0055085;GO:0043190	transmembrane transport;ATP-binding cassette (ABC) transporter complex
gene1291	Chromosome	B4	MULTISPECIES: MFS transporter	GO:0016021;GO:0022857	integral component of membrane;transmembrane transporter activity
gene1293	Chromosome	B4	PE-PGRS family protein	GO:0016021	integral component of membrane
gene1294	Chromosome	B4	hypothetical protein	GO:0016021	integral component of membrane
gene1295	Chromosome	B4	Isoleucyl-tRNA synthetase	GO:0006428;GO:0005737;GO:0005524;GO:0008270;GO:0000049;GO:0002161;GO:0004822	isoleucyl-tRNA aminoacylation;cytoplasm;ATP binding;zinc ion binding;tRNA binding;aminoacyl-tRNA editing activity;isoleucine-tRNA ligase activity
gene1297	Chromosome	B4	MULTISPECIES: tyrosine-protein phosphatase	GO:0004725	protein tyrosine phosphatase activity
gene1301	Chromosome	B4	MULTISPECIES: ABC transporter ATP-binding protein/permease	GO:0016021;GO:0005524;GO:0042626	integral component of membrane;ATP binding;ATPase-coupled transmembrane transporter activity
gene1302	Chromosome	B4	MarR family winged helix-turn-helix transcriptional regulator	GO:0003700	DNA-binding transcription factor activity
gene1303	Chromosome	B4	MULTISPECIES: NADPH-dependent FMN reductase	GO:0016491;GO:0003955	oxidoreductase activity;NAD(P)H dehydrogenase (quinone) activity
gene1304	Chromosome	B4	very short patch repair endonuclease	GO:0006298;GO:0004519	mismatch repair;endonuclease activity
gene1305	Chromosome	B4	antitoxin VbhA family protein	GO:1900723	negative regulation of protein adenylylation
gene1309	Chromosome	B4	ATP-dependent helicase	GO:0051607;GO:0005524;GO:0016787;GO:0046872;GO:0004386	defense response to virus;ATP binding;hydrolase activity;metal ion binding;helicase activity
gene1312	Chromosome	B4	MULTISPECIES: CRISPR-associated endonuclease Cas2	GO:0051607;GO:0043571;GO:0046872;GO:0004521	defense response to virus;maintenance of CRISPR repeat elements;metal ion binding;endoribonuclease activity
gene1313	Chromosome	B4	CRISPR-associated endonuclease Cas4/Cas1	GO:0051607;GO:0043571;GO:0003677;GO:0046872;GO:0004519;GO:0004527;GO:0051536	defense response to virus;maintenance of CRISPR repeat elements;DNA binding;metal ion binding;endonuclease activity;exonuclease activity;iron-sulfur cluster binding
gene1314	Chromosome	B4	gamma-glutamylcysteine synthetase	GO:0006750;GO:0005524;GO:0004357	glutathione biosynthetic process;ATP binding;glutamate-cysteine ligase activity
gene1316	Chromosome	B4	predicted integral membrane protein	GO:0016021;GO:0005267	integral component of membrane;potassium channel activity
gene1317	Chromosome	B4	MULTISPECIES: DUF1304 domain-containing protein	GO:0016021	integral component of membrane
gene1318	Chromosome	B4	hypothetical protein	GO:0016021	integral component of membrane
gene1319	Chromosome	B4	anaerobic ribonucleoside-triphosphate reductase activating protein	GO:0046872;GO:0051539;GO:0043365	metal ion binding;4 iron, 4 sulfur cluster binding;[formate-C-acetyltransferase]-activating enzyme activity
gene1320	Chromosome	B4	anaerobic ribonucleoside-triphosphate reductase	GO:0006260;GO:0005524;GO:0008998	DNA replication;ATP binding;ribonucleoside-triphosphate reductase activity
gene1321	Chromosome	B4	exodeoxyribonuclease VII large subunit	GO:0006308;GO:0005737;GO:0009318;GO:0003676;GO:0008855	DNA catabolic process;cytoplasm;exodeoxyribonuclease VII complex;nucleic acid binding;exodeoxyribonuclease VII activity
gene1322	Chromosome	B4	exodeoxyribonuclease VII small subunit	GO:0006308;GO:0005737;GO:0009318;GO:0008855	DNA catabolic process;cytoplasm;exodeoxyribonuclease VII complex;exodeoxyribonuclease VII activity
gene1323	Chromosome	B4	MULTISPECIES: endonuclease/exonuclease/phosphatase family protein	GO:0016021;GO:0004519;GO:0004527	integral component of membrane;endonuclease activity;exonuclease activity
gene1326	Chromosome	B4	aminotransferase class I/II-fold pyridoxal phosphate-dependent enzyme	GO:0009058;GO:0030170;GO:0008483	biosynthetic process;pyridoxal phosphate binding;transaminase activity
gene1327	Chromosome	B4	very short patch repair endonuclease	GO:0006298;GO:0004519	mismatch repair;endonuclease activity
gene1329	Chromosome	B4	hypothetical protein	GO:0003676	nucleic acid binding
gene1330	Chromosome	B4	peptide deformylase	GO:0006412;GO:0046872;GO:0042586	translation;metal ion binding;peptide deformylase activity
gene1331	Chromosome	B4	phosphoglucosamine mutase	GO:0005975;GO:0000287;GO:0008966	carbohydrate metabolic process;magnesium ion binding;phosphoglucosamine mutase activity
gene1332	Chromosome	B4	aminopeptidase N	GO:0008270;GO:0004177;GO:0008237	zinc ion binding;aminopeptidase activity;metallopeptidase activity
gene1333	Chromosome	B4	MULTISPECIES: ribonuclease J	GO:0006364;GO:0005737;GO:0008270;GO:0003723;GO:0004521;GO:0004534	rRNA processing;cytoplasm;zinc ion binding;RNA binding;endoribonuclease activity;5'-3' exoribonuclease activity
gene1334	Chromosome	B4	dihydrodipicolinate synthase	GO:0009089;GO:0019877;GO:0005737;GO:0008840	lysine biosynthetic process via diaminopimelate;diaminopimelate biosynthetic process;cytoplasm;4-hydroxy-tetrahydrodipicolinate synthase activity
gene1335	Chromosome	B4	4-hydroxy-tetrahydrodipicolinate reductase	GO:0009089;GO:0019877;GO:0005737;GO:0050661;GO:0051287;GO:0008839;GO:0016726	lysine biosynthetic process via diaminopimelate;diaminopimelate biosynthetic process;cytoplasm;NADP binding;NAD binding;4-hydroxy-tetrahydrodipicolinate reductase;oxidoreductase activity, acting on CH or CH2 groups, NAD or NADP as acceptor
gene1336	Chromosome	B4	MFS transporter	GO:0016021;GO:0022857	integral component of membrane;transmembrane transporter activity
gene1337	Chromosome	B4	GNAT family N-acetyltransferase	GO:0008080	N-acetyltransferase activity
gene1338	Chromosome	B4	UvrD-helicase domain-containing protein	GO:0005524;GO:0003677;GO:0016787;GO:0003678	ATP binding;DNA binding;hydrolase activity;DNA helicase activity
gene1339	Chromosome	B4	Hydrolase acting on acid anhydrides in phosphorous-containing anhydrides	GO:0005524;GO:0003677;GO:0003678	ATP binding;DNA binding;DNA helicase activity
gene1340	Chromosome	B4	Non-specific serine/threonine protein kinase	GO:0016021;GO:0005524;GO:0106310	integral component of membrane;ATP binding;protein serine kinase activity
gene1341	Chromosome	B4	fibronectin type III domain-containing protein	GO:0008152;GO:0016798	metabolic process;hydrolase activity, acting on glycosyl bonds
gene1342	Chromosome	B4	MoxR family ATPase	GO:0005524;GO:0016887	ATP binding;ATP hydrolysis activity
gene1343	Chromosome	B4	hypothetical protein	GO:0016021	integral component of membrane
gene1344	Chromosome	B4	Transglutaminase-like protein	GO:0016021	integral component of membrane
gene1347	Chromosome	B4	DNA-directed RNA polymerase subunit beta'	GO:0006351;GO:0003677;GO:0000287;GO:0008270;GO:0003899	transcription, DNA-templated;DNA binding;magnesium ion binding;zinc ion binding;DNA-directed 5'-3' RNA polymerase activity
gene1348	Chromosome	B4	DNA-directed RNA polymerase subunit beta	GO:0006351;GO:0003677;GO:0003899;GO:0032549	transcription, DNA-templated;DNA binding;DNA-directed 5'-3' RNA polymerase activity;ribonucleoside binding
gene1350	Chromosome	B4	A/G-specific adenine glycosylase	GO:0006284;GO:0046872;GO:0051539;GO:0016798	base-excision repair;metal ion binding;4 iron, 4 sulfur cluster binding;hydrolase activity, acting on glycosyl bonds
gene1351	Chromosome	B4	tRNA (cytidine(34)-2'-O)-methyltransferase	GO:0005737;GO:0003723;GO:0008175;GO:0008757	cytoplasm;RNA binding;tRNA methyltransferase activity;S-adenosylmethionine-dependent methyltransferase activity
gene1354	Chromosome	B4	class C sortase	GO:0016021;GO:0016787	integral component of membrane;hydrolase activity
gene1356	Chromosome	B4	galactokinase	GO:0006012;GO:0005737;GO:0005524;GO:0004335	galactose metabolic process;cytoplasm;ATP binding;galactokinase activity
gene1357	Chromosome	B4	UDP-glucose--hexose-1-phosphate uridylyltransferase	GO:0033499;GO:0008270;GO:0008108	galactose catabolic process via UDP-galactose;zinc ion binding;UDP-glucose:hexose-1-phosphate uridylyltransferase activity
gene1358	Chromosome	B4	probable DeoR-type transcriptional regulator	GO:0003677;GO:0003700	DNA binding;DNA-binding transcription factor activity
gene1359	Chromosome	B4	MULTISPECIES: polyprenol monophosphomannose synthase	GO:0004582	dolichyl-phosphate beta-D-mannosyltransferase activity
gene1360	Chromosome	B4	quinone-dependent dihydroorotate dehydrogenase	GO:0006207;GO:0005737;GO:0016020;GO:0004152	'de novo' pyrimidine nucleobase biosynthetic process;cytoplasm;membrane;dihydroorotate dehydrogenase activity
gene1361	Chromosome	B4	NADH:flavin oxidoreductase/NADH oxidase	GO:0050661;GO:0010181;GO:0003959;GO:0018548	NADP binding;FMN binding;NADPH dehydrogenase activity;pentaerythritol trinitrate reductase activity
gene1362	Chromosome	B4	penicillin-binding protein	GO:0016021;GO:0008658;GO:0008955;GO:0004180	integral component of membrane;penicillin binding;peptidoglycan glycosyltransferase activity;carboxypeptidase activity
gene1363	Chromosome	B4	probable transcriptional regulator with cyclic nucleotide-binding domain	GO:0006355;GO:0003677	regulation of transcription, DNA-templated;DNA binding
gene1364	Chromosome	B4	lipoate--protein ligase family protein	GO:0006464;GO:0016874	cellular protein modification process;ligase activity
gene1365	Chromosome	B4	NINE protein	GO:0016021	integral component of membrane
gene1367	Chromosome	B4	3-isopropylmalate dehydrogenase	GO:0009098;GO:0009082;GO:0005737;GO:0046872;GO:0003862	leucine biosynthetic process;branched-chain amino acid biosynthetic process;cytoplasm;metal ion binding;3-isopropylmalate dehydrogenase activity
gene1368	Chromosome	B4	S9 family peptidase	GO:0004252	serine-type endopeptidase activity
gene1370	Chromosome	B4	glycine cleavage system protein GcvH	GO:0019464;GO:0005960	glycine decarboxylation via glycine cleavage system;glycine cleavage complex
gene1371	Chromosome	B4	NAD(+) diphosphatase	GO:0046872;GO:0000210	metal ion binding;NAD+ diphosphatase activity
gene1372	Chromosome	B4	alpha/beta hydrolase	GO:0016787;GO:0047570	hydrolase activity;3-oxoadipate enol-lactonase activity
gene1373	Chromosome	B4	ADP-ribose pyrophosphatase	GO:0016787	hydrolase activity
gene1374	Chromosome	B4	MULTISPECIES: thioredoxin	GO:0006662;GO:0015035	glycerol ether metabolic process;protein-disulfide reductase activity
gene1375	Chromosome	B4	MULTISPECIES: G5 domain-containing protein	GO:0016021	integral component of membrane
gene1376	Chromosome	B4	putative priming-glycosyltransferase	GO:0016021;GO:0016740	integral component of membrane;transferase activity
gene1378	Chromosome	B4	hypothetical protein	GO:0016021	integral component of membrane
gene1379	Chromosome	B4	MULTISPECIES: glycosyltransferase family 2 protein	GO:0016021;GO:0016740;GO:0016757	integral component of membrane;transferase activity;glycosyltransferase activity
gene1381	Chromosome	B4	MULTISPECIES: glucose-1-phosphate thymidylyltransferase RfbA	GO:0045226;GO:0046872;GO:0008879	extracellular polysaccharide biosynthetic process;metal ion binding;glucose-1-phosphate thymidylyltransferase activity
gene1382	Chromosome	B4	MULTISPECIES: sugar nucleotide-binding protein	GO:0019305;GO:0008831;GO:0008830	dTDP-rhamnose biosynthetic process;dTDP-4-dehydrorhamnose reductase activity;dTDP-4-dehydrorhamnose 3,5-epimerase activity
gene1383	Chromosome	B4	MULTISPECIES: dTDP-glucose 4,6-dehydratase	GO:0009225;GO:0008460	nucleotide-sugar metabolic process;dTDP-glucose 4,6-dehydratase activity
gene1384	Chromosome	B4	MULTISPECIES: glycosyltransferase	GO:0016740;GO:0016757	transferase activity;glycosyltransferase activity
gene1385	Chromosome	B4	Oligosaccharide translocase (flippase)	GO:0016021;GO:0005886	integral component of membrane;plasma membrane
gene1386	Chromosome	B4	MULTISPECIES: glycosyltransferase	GO:0016740	transferase activity
gene1387	Chromosome	B4	MULTISPECIES: glycosyltransferase	GO:0016740	transferase activity
gene1388	Chromosome	B4	hypothetical protein	GO:0016021	integral component of membrane
gene1389	Chromosome	B4	MULTISPECIES: glycosyltransferase	GO:0016740	transferase activity
gene1390	Chromosome	B4	MULTISPECIES: DUF4422 domain-containing protein	GO:0016740	transferase activity
gene1391	Chromosome	B4	MULTISPECIES: glycosyltransferase	GO:0016740	transferase activity
gene1393	Chromosome	B4	MULTISPECIES: nucleotide sugar dehydrogenase	GO:0000271;GO:0006065;GO:0051287;GO:0003979	polysaccharide biosynthetic process;UDP-glucuronate biosynthetic process;NAD binding;UDP-glucose 6-dehydrogenase activity
gene1394	Chromosome	B4	MULTISPECIES: flippase	GO:0016021;GO:0005886	integral component of membrane;plasma membrane
gene1396	Chromosome	B4	MULTISPECIES: glycosyltransferase	GO:0016740	transferase activity
gene1397	Chromosome	B4	MULTISPECIES: sugar transferase	GO:0016021;GO:0016740;GO:0047360	integral component of membrane;transferase activity;undecaprenyl-phosphate galactose phosphotransferase activity
gene1399	Chromosome	B4	MULTISPECIES: DHA2 family efflux MFS transporter permease subunit	GO:0016021;GO:0022857	integral component of membrane;transmembrane transporter activity
gene1400	Chromosome	B4	Nramp family divalent metal transporter	GO:0016021;GO:0046873	integral component of membrane;metal ion transmembrane transporter activity
gene1401	Chromosome	B4	MULTISPECIES: HNH endonuclease family protein	GO:0004519	endonuclease activity
gene1402	Chromosome	B4	MULTISPECIES: pyridoxal 5'-phosphate synthase lyase subunit PdxS	GO:0042823;GO:0016829;GO:0036381	pyridoxal phosphate biosynthetic process;lyase activity;pyridoxal 5'-phosphate synthase (glutamine hydrolysing) activity
gene1403	Chromosome	B4	MULTISPECIES: pyridoxal 5'-phosphate synthase glutaminase subunit PdxT	GO:0042823;GO:0006543;GO:0016740;GO:0016757;GO:0004359;GO:0036381	pyridoxal phosphate biosynthetic process;glutamine catabolic process;transferase activity;glycosyltransferase activity;glutaminase activity;pyridoxal 5'-phosphate synthase (glutamine hydrolysing) activity
gene1405	Chromosome	B4	beta-1,4-galactosyltransferase enhancer	GO:0006488;GO:0016021;GO:0016740;GO:0016757	dolichol-linked oligosaccharide biosynthetic process;integral component of membrane;transferase activity;glycosyltransferase activity
gene1406	Chromosome	B4	glycosyl transferase	GO:0016758	hexosyltransferase activity
gene1407	Chromosome	B4	glycosyltransferase	GO:0016740	transferase activity
gene1408	Chromosome	B4	glycosyltransferase family 2 protein	GO:0016740	transferase activity
gene1409	Chromosome	B4	EpsG family protein	GO:0016021	integral component of membrane
gene1410	Chromosome	B4	Multidrug resistance ABC transporter ATP-binding and permease protein	GO:0016021;GO:0005524;GO:0042626	integral component of membrane;ATP binding;ATPase-coupled transmembrane transporter activity
gene1411	Chromosome	B4	AMP-dependent synthetase/ligase	GO:0016874	ligase activity
gene1412	Chromosome	B4	hypothetical protein	GO:0009117;GO:0005737;GO:0035529;GO:0036218	nucleotide metabolic process;cytoplasm;NADH pyrophosphatase activity;dTTP diphosphatase activity
gene1413	Chromosome	B4	protein-tyrosine-phosphatase	GO:0004725	protein tyrosine phosphatase activity
gene1414	Chromosome	B4	hypothetical protein	GO:0016021	integral component of membrane
gene1415	Chromosome	B4	Non-specific protein-tyrosine kinase	GO:0045226;GO:0009103;GO:0016021;GO:0005886;GO:0005524;GO:0004714;GO:0004715;GO:0004713	extracellular polysaccharide biosynthetic process;lipopolysaccharide biosynthetic process;integral component of membrane;plasma membrane;ATP binding;transmembrane receptor protein tyrosine kinase activity;non-membrane spanning protein tyrosine kinase activity;protein tyrosine kinase activity
gene1416	Chromosome	B4	hypothetical protein	GO:0016021	integral component of membrane
gene1419	Chromosome	B4	homoserine kinase	GO:0009088;GO:0005737;GO:0005524;GO:0004413	threonine biosynthetic process;cytoplasm;ATP binding;homoserine kinase activity
gene1420	Chromosome	B4	homoserine dehydrogenase	GO:0009097;GO:0009088;GO:0009086;GO:0050661;GO:0004412	isoleucine biosynthetic process;threonine biosynthetic process;methionine biosynthetic process;NADP binding;homoserine dehydrogenase activity
gene1421	Chromosome	B4	diaminopimelate decarboxylase	GO:0009089;GO:0030170;GO:0008836	lysine biosynthetic process via diaminopimelate;pyridoxal phosphate binding;diaminopimelate decarboxylase activity
gene1422	Chromosome	B4	arginine--tRNA ligase	GO:0006420;GO:0005737;GO:0005524;GO:0004814	arginyl-tRNA aminoacylation;cytoplasm;ATP binding;arginine-tRNA ligase activity
gene1423	Chromosome	B4	glucan endo-1,6-beta-glucosidase	GO:0006665;GO:0004348;GO:0046557	sphingolipid metabolic process;glucosylceramidase activity;glucan endo-1,6-beta-glucosidase activity
gene1425	Chromosome	B4	sugar ABC transporter permease	GO:0055085;GO:0008643;GO:0016021;GO:0005886	transmembrane transport;carbohydrate transport;integral component of membrane;plasma membrane
gene1426	Chromosome	B4	Cellobiose phosphorylase	GO:0005975;GO:0016740	carbohydrate metabolic process;transferase activity
gene1430	Chromosome	B4	hypothetical protein	GO:0016021	integral component of membrane
gene1431	Chromosome	B4	FKBP-type peptidyl-prolyl cis-trans isomerase	GO:0003755	peptidyl-prolyl cis-trans isomerase activity
gene1433	Chromosome	B4	F0F1 ATP synthase subunit epsilon	GO:0005886;GO:0045261;GO:0005524;GO:0016787;GO:0046933	plasma membrane;proton-transporting ATP synthase complex, catalytic core F(1);ATP binding;hydrolase activity;proton-transporting ATP synthase activity, rotational mechanism
gene1434	Chromosome	B4	F0F1 ATP synthase subunit beta	GO:0005886;GO:0045261;GO:0005524;GO:0016787;GO:0046933;GO:0046961	plasma membrane;proton-transporting ATP synthase complex, catalytic core F(1);ATP binding;hydrolase activity;proton-transporting ATP synthase activity, rotational mechanism;proton-transporting ATPase activity, rotational mechanism
gene1435	Chromosome	B4	F0F1 ATP synthase subunit gamma	GO:0042777;GO:0005886;GO:0045261;GO:0005524;GO:0016787;GO:0046933	plasma membrane ATP synthesis coupled proton transport;plasma membrane;proton-transporting ATP synthase complex, catalytic core F(1);ATP binding;hydrolase activity;proton-transporting ATP synthase activity, rotational mechanism
gene1436	Chromosome	B4	H(+)-transporting two-sector ATPase	GO:0005886;GO:0045261;GO:0005524;GO:0046933;GO:0046961	plasma membrane;proton-transporting ATP synthase complex, catalytic core F(1);ATP binding;proton-transporting ATP synthase activity, rotational mechanism;proton-transporting ATPase activity, rotational mechanism
gene1437	Chromosome	B4	F0F1 ATP synthase subunit delta	GO:0005886;GO:0045261;GO:0016787;GO:0046933	plasma membrane;proton-transporting ATP synthase complex, catalytic core F(1);hydrolase activity;proton-transporting ATP synthase activity, rotational mechanism
gene1438	Chromosome	B4	F0F1 ATP synthase subunit B	GO:0016021;GO:0005886;GO:0045263;GO:0016787;GO:0046933	integral component of membrane;plasma membrane;proton-transporting ATP synthase complex, coupling factor F(o);hydrolase activity;proton-transporting ATP synthase activity, rotational mechanism
gene1439	Chromosome	B4	MULTISPECIES: ATP synthase F0 subunit C	GO:0016021;GO:0005886;GO:0045263;GO:0016787;GO:0046933;GO:0008289	integral component of membrane;plasma membrane;proton-transporting ATP synthase complex, coupling factor F(o);hydrolase activity;proton-transporting ATP synthase activity, rotational mechanism;lipid binding
gene1440	Chromosome	B4	F0F1 ATP synthase subunit A	GO:0016021;GO:0005886;GO:0045263;GO:0016787;GO:0046933	integral component of membrane;plasma membrane;proton-transporting ATP synthase complex, coupling factor F(o);hydrolase activity;proton-transporting ATP synthase activity, rotational mechanism
gene1441	Chromosome	B4	homoserine O-succinyltransferase	GO:0019281;GO:0005737;GO:0004414;GO:0008899	L-methionine biosynthetic process from homoserine via O-succinyl-L-homoserine and cystathionine;cytoplasm;homoserine O-acetyltransferase activity;homoserine O-succinyltransferase activity
gene1442	Chromosome	B4	MULTISPECIES: MFS transporter	GO:0016021;GO:0022857	integral component of membrane;transmembrane transporter activity
gene1443	Chromosome	B4	MULTISPECIES: nucleoside hydrolase	GO:0008152;GO:0008477;GO:0016799	metabolic process;purine nucleosidase activity;hydrolase activity, hydrolyzing N-glycosyl compounds
gene1447	Chromosome	B4	MULTISPECIES: hypothetical protein	GO:0051301;GO:0016021	cell division;integral component of membrane
gene1448	Chromosome	B4	MULTISPECIES: hypothetical protein	GO:0051301;GO:0016021	cell division;integral component of membrane
gene1449	Chromosome	B4	RepB protein	GO:0006260;GO:0005727;GO:0003677;GO:0003916	DNA replication;extrachromosomal circular DNA;DNA binding;DNA topoisomerase activity
gene1451	Chromosome	B4	MULTISPECIES: DUF262 domain-containing protein	GO:0003676;GO:0004519	nucleic acid binding;endonuclease activity
gene1452	Chromosome	B4	MULTISPECIES: adenine-specific methyltransferase EcoRI family protein	GO:0032259;GO:0003676;GO:0008168;GO:0009007	methylation;nucleic acid binding;methyltransferase activity;site-specific DNA-methyltransferase (adenine-specific) activity
gene1453	Chromosome	B4	MULTISPECIES: site-specific integrase	GO:0006310;GO:0015074;GO:0003677	DNA recombination;DNA integration;DNA binding
gene1454	Chromosome	B4	MULTISPECIES: formyl-CoA transferase	GO:0033608	formyl-CoA transferase activity
gene1455	Chromosome	B4	MULTISPECIES: cellulase family glycosylhydrolase	GO:0005975;GO:0016787;GO:0004553;GO:0016985;GO:0030248	carbohydrate metabolic process;hydrolase activity;hydrolase activity, hydrolyzing O-glycosyl compounds;mannan endo-1,4-beta-mannosidase activity;cellulose binding
gene1456	Chromosome	B4	AEC family transporter	GO:0055085;GO:0016021	transmembrane transport;integral component of membrane
gene1457	Chromosome	B4	oxalyl-CoA decarboxylase	GO:0033611;GO:0000287;GO:0030976;GO:0008949	oxalate catabolic process;magnesium ion binding;thiamine pyrophosphate binding;oxalyl-CoA decarboxylase activity
gene1458	Chromosome	B4	chloride channel protein	GO:0006821;GO:0016021;GO:0005247	chloride transport;integral component of membrane;voltage-gated chloride channel activity
gene1459	Chromosome	B4	collagen adhesion protein	GO:0016021	integral component of membrane
gene1460	Chromosome	B4	conserved hypothetical protein	GO:0016021	integral component of membrane
gene1461	Chromosome	B4	Alpha-14-glucan:maltose-1-phosphate maltosyltransferase	GO:0030979;GO:0004553;GO:0016758	alpha-glucan biosynthetic process;hydrolase activity, hydrolyzing O-glycosyl compounds;hexosyltransferase activity
gene1462	Chromosome	B4	inorganic diphosphatase	GO:0006796;GO:0005737;GO:0000287;GO:0004427	phosphate-containing compound metabolic process;cytoplasm;magnesium ion binding;inorganic diphosphatase activity
gene1463	Chromosome	B4	hypothetical protein	GO:0016021	integral component of membrane
gene1464	Chromosome	B4	Transcriptional regulatory protein	GO:0006355;GO:0000160;GO:0003677	regulation of transcription, DNA-templated;phosphorelay signal transduction system;DNA binding
gene1465	Chromosome	B4	MULTISPECIES: endonuclease III	GO:0006284;GO:0003677;GO:0046872;GO:0051539;GO:0004519;GO:0140078;GO:0019104	base-excision repair;DNA binding;metal ion binding;4 iron, 4 sulfur cluster binding;endonuclease activity;class I DNA-(apurinic or apyrimidinic site) endonuclease activity;DNA N-glycosylase activity
gene1466	Chromosome	B4	Dipeptide-binding protein	GO:0055085;GO:0043190	transmembrane transport;ATP-binding cassette (ABC) transporter complex
gene1467	Chromosome	B4	valine--tRNA ligase	GO:0006438;GO:0005737;GO:0005524;GO:0002161;GO:0004832	valyl-tRNA aminoacylation;cytoplasm;ATP binding;aminoacyl-tRNA editing activity;valine-tRNA ligase activity
gene1468	Chromosome	B4	Transcriptional regulator, AsnC family	GO:0043565	sequence-specific DNA binding
gene1469	Chromosome	B4	chorismate mutase	GO:0046417;GO:0004106;GO:0008977	chorismate metabolic process;chorismate mutase activity;prephenate dehydrogenase (NAD+) activity
gene1471	Chromosome	B4	transcription termination factor Rho	GO:0006353;GO:0005524;GO:0016787;GO:0003723;GO:0004386;GO:0008186	DNA-templated transcription, termination;ATP binding;hydrolase activity;RNA binding;helicase activity;ATP-dependent activity, acting on RNA
gene1472	Chromosome	B4	amine oxidase:FAD dependent oxidoreductase	GO:0016491	oxidoreductase activity
gene1474	Chromosome	B4	GNAT family N-acetyltransferase	GO:0008080;GO:0004145	N-acetyltransferase activity;diamine N-acetyltransferase activity
gene1475	Chromosome	B4	Asp-tRNA(Asn)/Glu-tRNA(Gln) amidotransferase subunit GatB	GO:0006412;GO:0005524;GO:0016740;GO:0050567;GO:0050566	translation;ATP binding;transferase activity;glutaminyl-tRNA synthase (glutamine-hydrolyzing) activity;asparaginyl-tRNA synthase (glutamine-hydrolyzing) activity
gene1476	Chromosome	B4	Asp-tRNA(Asn)/Glu-tRNA(Gln) amidotransferase subunit GatA	GO:0006412;GO:0030956;GO:0005524;GO:0016787;GO:0016740;GO:0050567	translation;glutamyl-tRNA(Gln) amidotransferase complex;ATP binding;hydrolase activity;transferase activity;glutaminyl-tRNA synthase (glutamine-hydrolyzing) activity
gene1477	Chromosome	B4	glutamyl-tRNA amidotransferase subunit C	GO:0006412;GO:0006450;GO:0005524;GO:0016740;GO:0050567;GO:0050566	translation;regulation of translational fidelity;ATP binding;transferase activity;glutaminyl-tRNA synthase (glutamine-hydrolyzing) activity;asparaginyl-tRNA synthase (glutamine-hydrolyzing) activity
gene1478	Chromosome	B4	ABC transporter permease	GO:0016021	integral component of membrane
gene1479	Chromosome	B4	ATP-binding cassette domain-containing protein	GO:0005524	ATP binding
gene1480	Chromosome	B4	RNA methyltransferase	GO:0006396;GO:0003723;GO:0008173;GO:0052665;GO:0009020	RNA processing;RNA binding;RNA methyltransferase activity;tRNA (uracil-2'-O-)-methyltransferase activity;tRNA (guanosine-2'-O-)-methyltransferase activity
gene1481	Chromosome	B4	hypothetical protein	GO:0009116;GO:0016757;GO:0004588	nucleoside metabolic process;glycosyltransferase activity;orotate phosphoribosyltransferase activity
gene1482	Chromosome	B4	Copper-exporting ATPase	GO:0016021	integral component of membrane
gene1483	Chromosome	B4	ATP-dependent chaperone ClpB	GO:0042026;GO:0009408;GO:0005737;GO:0005524;GO:0016887	protein refolding;response to heat;cytoplasm;ATP binding;ATP hydrolysis activity
gene1484	Chromosome	B4	fumarylacetoacetate hydrolase family protein	GO:0016787;GO:0003824	hydrolase activity;catalytic activity
gene1486	Chromosome	B4	MULTISPECIES: isopeptide-forming domain-containing fimbrial protein	GO:0016021	integral component of membrane
gene1487	Chromosome	B4	Collagen adhesion protein	GO:0016021	integral component of membrane
gene1488	Chromosome	B4	Sortase	GO:0016021;GO:0016787	integral component of membrane;hydrolase activity
gene1489	Chromosome	B4	MULTISPECIES: YggS family pyridoxal phosphate-dependent enzyme	GO:0030170	pyridoxal phosphate binding
gene1490	Chromosome	B4	tRNA glutamyl-Q(34) synthetase GluQRS	GO:0006418;GO:0005524;GO:0004812	tRNA aminoacylation for protein translation;ATP binding;aminoacyl-tRNA ligase activity
gene1492	Chromosome	B4	aquaporin family protein	GO:0016021;GO:0015267	integral component of membrane;channel activity
gene1493	Chromosome	B4	hypothetical protein	GO:0016021	integral component of membrane
gene1497	Chromosome	B4	50S ribosomal protein L9	GO:0006412;GO:0005840;GO:0003735;GO:0019843	translation;ribosome;structural constituent of ribosome;rRNA binding
gene1498	Chromosome	B4	MULTISPECIES: 30S ribosomal protein S18	GO:0006412;GO:0005840;GO:0003735;GO:0019843	translation;ribosome;structural constituent of ribosome;rRNA binding
gene1499	Chromosome	B4	single-stranded DNA-binding protein	GO:0006260;GO:0003697	DNA replication;single-stranded DNA binding
gene1500	Chromosome	B4	MULTISPECIES: 30S ribosomal protein S6	GO:0006412;GO:0005840;GO:0003735;GO:0019843	translation;ribosome;structural constituent of ribosome;rRNA binding
gene1501	Chromosome	B4	ribose-phosphate diphosphokinase	GO:0009116;GO:0009165;GO:0000287;GO:0016301;GO:0004749	nucleoside metabolic process;nucleotide biosynthetic process;magnesium ion binding;kinase activity;ribose phosphate diphosphokinase activity
gene1502	Chromosome	B4	MULTISPECIES: ribokinase	GO:0019303;GO:0005737;GO:0005524;GO:0046872;GO:0016301;GO:0004747	D-ribose catabolic process;cytoplasm;ATP binding;metal ion binding;kinase activity;ribokinase activity
gene1503	Chromosome	B4	MULTISPECIES: MFS transporter	GO:0016021;GO:0022857	integral component of membrane;transmembrane transporter activity
gene1504	Chromosome	B4	MULTISPECIES: nucleoside hydrolase	GO:0008152;GO:0016787;GO:0016798;GO:0008477	metabolic process;hydrolase activity;hydrolase activity, acting on glycosyl bonds;purine nucleosidase activity
gene1505	Chromosome	B4	MULTISPECIES: LacI family transcriptional regulator	GO:0006355;GO:0003677	regulation of transcription, DNA-templated;DNA binding
gene1509	Chromosome	B4	MULTISPECIES: UDP-galactopyranose mutase	GO:0008767	UDP-galactopyranose mutase activity
gene1510	Chromosome	B4	MULTISPECIES: glycosyltransferase	GO:0016740;GO:0016757	transferase activity;glycosyltransferase activity
gene1512	Chromosome	B4	glycosyl transferase family 2	GO:0016740	transferase activity
gene1515	Chromosome	B4	glycosyltransferase	GO:0016740;GO:0016757	transferase activity;glycosyltransferase activity
gene1516	Chromosome	B4	1,4-beta-N-acetylmuramidase	GO:0009253;GO:0016998;GO:0003796	peptidoglycan catabolic process;cell wall macromolecule catabolic process;lysozyme activity
gene1517	Chromosome	B4	S-layer homology domain-containing protein	GO:0009253;GO:0016998;GO:0003796	peptidoglycan catabolic process;cell wall macromolecule catabolic process;lysozyme activity
gene1521	Chromosome	B4	MULTISPECIES: hypothetical protein	GO:0016021	integral component of membrane
gene1522	Chromosome	B4	MULTISPECIES: polysaccharide pyruvyl transferase family protein	GO:0016740	transferase activity
gene1523	Chromosome	B4	MULTISPECIES: ABC transporter ATP-binding protein	GO:0005524;GO:0042626	ATP binding;ATPase-coupled transmembrane transporter activity
gene1524	Chromosome	B4	possible permease protein of ABC transporter system for export of polysaccharide	GO:0055085;GO:0046677;GO:0043190	transmembrane transport;response to antibiotic;ATP-binding cassette (ABC) transporter complex
gene1525	Chromosome	B4	glycosyltransferase	GO:0016740	transferase activity
gene1527	Chromosome	B4	hypothetical protein	GO:0016021;GO:0016740	integral component of membrane;transferase activity
gene1528	Chromosome	B4	hypothetical protein	GO:0016021;GO:0016740	integral component of membrane;transferase activity
gene1530	Chromosome	B4	ABC transporter permease	GO:0016021;GO:0005886	integral component of membrane;plasma membrane
gene1531	Chromosome	B4	hypothetical protein	GO:0005524	ATP binding
gene1532	Chromosome	B4	HD domain-containing protein	GO:0016787	hydrolase activity
gene1533	Chromosome	B4	hypothetical protein	GO:0006541;GO:0016740	glutamine metabolic process;transferase activity
gene1534	Chromosome	B4	KUP/HAK/KT family potassium transporter	GO:0016021;GO:0005886;GO:0015079	integral component of membrane;plasma membrane;potassium ion transmembrane transporter activity
gene1535	Chromosome	B4	TatD family hydrolase	GO:0016788	hydrolase activity, acting on ester bonds
gene1536	Chromosome	B4	Alpha-galactosidase	GO:0016052;GO:0052692;GO:0004557	carbohydrate catabolic process;raffinose alpha-galactosidase activity;alpha-galactosidase activity
gene1537	Chromosome	B4	hypothetical protein	GO:0016021	integral component of membrane
gene1538	Chromosome	B4	ABC transporter ATP-binding protein/permease	GO:0016021;GO:0005524;GO:0042626	integral component of membrane;ATP binding;ATPase-coupled transmembrane transporter activity
gene1539	Chromosome	B4	ABC transporter ATP-binding protein/permease	GO:0016021;GO:0005524;GO:0042626	integral component of membrane;ATP binding;ATPase-coupled transmembrane transporter activity
gene1540	Chromosome	B4	Multidrug/protein/lipid ABC transporter family, ATP-binding and permease protein	GO:0016021;GO:0005524;GO:0042626	integral component of membrane;ATP binding;ATPase-coupled transmembrane transporter activity
gene1541	Chromosome	B4	methionine--tRNA ligase	GO:0006431;GO:0005737;GO:0005524;GO:0046872;GO:0004825	methionyl-tRNA aminoacylation;cytoplasm;ATP binding;metal ion binding;methionine-tRNA ligase activity
gene1544	Chromosome	B4	16S rRNA (cytidine(1402)-2'-O)-methyltransferase	GO:0000453;GO:0005737;GO:0070677	enzyme-directed rRNA 2'-O-methylation;cytoplasm;rRNA (cytosine-2'-O-)-methyltransferase activity
gene1545	Chromosome	B4	phospholipid carrier-dependent glycosyltransferase	GO:0016021;GO:0005886;GO:0004169	integral component of membrane;plasma membrane;dolichyl-phosphate-mannose-protein mannosyltransferase activity
gene1546	Chromosome	B4	alpha/beta hydrolase	GO:0045493;GO:0016787;GO:0031176	xylan catabolic process;hydrolase activity;endo-1,4-beta-xylanase activity
gene1547	Chromosome	B4	DedA family protein	GO:0016021;GO:0005886	integral component of membrane;plasma membrane
gene1550	Chromosome	B4	glycoside hydrolase family 3 C-terminal domain-containing protein	GO:0005975;GO:0004553;GO:0008422;GO:0102483	carbohydrate metabolic process;hydrolase activity, hydrolyzing O-glycosyl compounds;beta-glucosidase activity;scopolin beta-glucosidase activity
gene1551	Chromosome	B4	TetR/AcrR family transcriptional regulator	GO:0003677	DNA binding
gene1552	Chromosome	B4	HAD family phosphatase	GO:0008967	phosphoglycolate phosphatase activity
gene1553	Chromosome	B4	hsrP, MerR-type-transcriptional regulator	GO:0006355;GO:0003677	regulation of transcription, DNA-templated;DNA binding
gene1554	Chromosome	B4	DnaJ domain-containing protein	GO:0006457;GO:0051082	protein folding;unfolded protein binding
gene1555	Chromosome	B4	MULTISPECIES: nucleotide exchange factor GrpE	GO:0006457;GO:0005737;GO:0000774;GO:0051087;GO:0042803	protein folding;cytoplasm;adenyl-nucleotide exchange factor activity;chaperone binding;protein homodimerization activity
gene1556	Chromosome	B4	MULTISPECIES: molecular chaperone DnaK	GO:0006457;GO:0005524;GO:0016887;GO:0051082	protein folding;ATP binding;ATP hydrolysis activity;unfolded protein binding
gene1558	Chromosome	B4	MULTISPECIES: LacI family transcriptional regulator	GO:0006355;GO:0003677	regulation of transcription, DNA-templated;DNA binding
gene1559	Chromosome	B4	ABC transporter permease	GO:0016021	integral component of membrane
gene1561	Chromosome	B4	MULTISPECIES: pullulanase	GO:0005975;GO:0004553;GO:0051060	carbohydrate metabolic process;hydrolase activity, hydrolyzing O-glycosyl compounds;pullulanase activity
gene1562	Chromosome	B4	MULTISPECIES: sugar ABC transporter permease	GO:0055085;GO:0016021;GO:0005886	transmembrane transport;integral component of membrane;plasma membrane
gene1563	Chromosome	B4	MalC	GO:0055085;GO:0016021;GO:0005886	transmembrane transport;integral component of membrane;plasma membrane
gene1565	Chromosome	B4	alpha-amylase	GO:0005975;GO:0003824;GO:0032450	carbohydrate metabolic process;catalytic activity;maltose alpha-glucosidase activity
gene1566	Chromosome	B4	4-alpha-glucanotransferase	GO:0004134;GO:0102500	4-alpha-glucanotransferase activity;beta-maltose 4-alpha-glucanotransferase activity
gene1567	Chromosome	B4	MULTISPECIES: YesL family protein	GO:0016021;GO:0016740;GO:0004497	integral component of membrane;transferase activity;monooxygenase activity
gene1568	Chromosome	B4	carbohydrate ABC transporter permease	GO:0055085;GO:0016021;GO:0005886	transmembrane transport;integral component of membrane;plasma membrane
gene1569	Chromosome	B4	MULTISPECIES: sugar ABC transporter permease	GO:0055085;GO:0016021;GO:0005886	transmembrane transport;integral component of membrane;plasma membrane
gene1570	Chromosome	B4	MULTISPECIES: LacI family transcriptional regulator	GO:0006355;GO:0003677	regulation of transcription, DNA-templated;DNA binding
gene1573	Chromosome	B4	Alpha-glucosidase	GO:0005975;GO:0016787;GO:0032450	carbohydrate metabolic process;hydrolase activity;maltose alpha-glucosidase activity
gene1574	Chromosome	B4	putative phosphoglycerate mutase family protein	GO:0016853	isomerase activity
gene1575	Chromosome	B4	MULTISPECIES: DUF4235 domain-containing protein	GO:0016021	integral component of membrane
gene1576	Chromosome	B4	MULTISPECIES: nitroreductase family protein	GO:0016491	oxidoreductase activity
gene1578	Chromosome	B4	probable efflux-type transporter	GO:0016021	integral component of membrane
gene1582	Chromosome	B4	MULTISPECIES: NAD+ synthetase	GO:0009435;GO:0005737;GO:0004359;GO:0003952	NAD biosynthetic process;cytoplasm;glutaminase activity;NAD+ synthase (glutamine-hydrolyzing) activity
gene1583	Chromosome	B4	NAD+ synthetase	GO:0009435;GO:0005737;GO:0004359;GO:0003952	NAD biosynthetic process;cytoplasm;glutaminase activity;NAD+ synthase (glutamine-hydrolyzing) activity
gene1584	Chromosome	B4	MULTISPECIES: type II toxin-antitoxin system RelB/DinJ family antitoxin	GO:0006355;GO:0044010;GO:0015643;GO:0000986	regulation of transcription, DNA-templated;single-species biofilm formation;toxic substance binding;bacterial-type cis-regulatory region sequence-specific DNA binding
gene1588	Chromosome	B4	MULTISPECIES: MFS transporter	GO:0008643;GO:0006814;GO:0016021;GO:0005886;GO:0015293	carbohydrate transport;sodium ion transport;integral component of membrane;plasma membrane;symporter activity
gene1589	Chromosome	B4	Hypothetical cytosolic protein	GO:0005975;GO:0016787	carbohydrate metabolic process;hydrolase activity
gene1590	Chromosome	B4	MULTISPECIES: LacI family transcriptional regulator	GO:0006355;GO:0003677	regulation of transcription, DNA-templated;DNA binding
gene1591	Chromosome	B4	MULTISPECIES: Sir2 family NAD-dependent protein deacetylase	GO:0016740;GO:0070403	transferase activity;NAD+ binding
gene1592	Chromosome	B4	Threonine dehydratase, catabolic	GO:0006567;GO:0030170;GO:0004794	threonine catabolic process;pyridoxal phosphate binding;L-threonine ammonia-lyase activity
gene1593	Chromosome	B4	MULTISPECIES: alpha-glucosidase	GO:0005975;GO:0003824;GO:0004574	carbohydrate metabolic process;catalytic activity;oligo-1,6-glucosidase activity
gene1596	Chromosome	B4	MULTISPECIES: hypothetical protein	GO:0016829	lyase activity
gene1597	Chromosome	B4	MULTISPECIES: alpha-galactosidase	GO:0005975;GO:0016787;GO:0003824	carbohydrate metabolic process;hydrolase activity;catalytic activity
gene1598	Chromosome	B4	sugar permease of ABC transporter system	GO:0055085;GO:0016021;GO:0005886	transmembrane transport;integral component of membrane;plasma membrane
gene1599	Chromosome	B4	MalF-type ABC sugar transport systems permease component	GO:0055085;GO:0016021;GO:0005886	transmembrane transport;integral component of membrane;plasma membrane
gene1600	Chromosome	B4	sugar binding protein of ABC transporter system	GO:0055085	transmembrane transport
gene1602	Chromosome	B4	MULTISPECIES: alpha-galactosidase	GO:0016052;GO:0052692	carbohydrate catabolic process;raffinose alpha-galactosidase activity
gene1603	Chromosome	B4	possible cytidine and deoxycytidylate deaminase	GO:0002100;GO:0008270;GO:0052717	tRNA wobble adenosine to inosine editing;zinc ion binding;tRNA-specific adenosine-34 deaminase activity
gene1604	Chromosome	B4	MULTISPECIES: Na+/H+ antiporter	GO:0006814;GO:0016021;GO:0005886;GO:0015299	sodium ion transport;integral component of membrane;plasma membrane;solute:proton antiporter activity
gene1605	Chromosome	B4	MULTISPECIES: esterase	GO:0016787	hydrolase activity
gene1606	Chromosome	B4	MULTISPECIES: hypothetical protein	GO:0016021	integral component of membrane
gene1607	Chromosome	B4	MULTISPECIES: dCTP deaminase	GO:0006226;GO:0006229;GO:0000166;GO:0033973;GO:0008829	dUMP biosynthetic process;dUTP biosynthetic process;nucleotide binding;dCTP deaminase (dUMP-forming) activity;dCTP deaminase activity
gene1608	Chromosome	B4	cation-translocating P-type ATPase	GO:0016021;GO:0005886;GO:0005524;GO:0016787;GO:0016887	integral component of membrane;plasma membrane;ATP binding;hydrolase activity;ATP hydrolysis activity
gene1609	Chromosome	B4	MULTISPECIES: 23S rRNA (guanosine(2251)-2'-O)-methyltransferase RlmB	GO:0032259;GO:0006396;GO:0003723;GO:0008168;GO:0008173	methylation;RNA processing;RNA binding;methyltransferase activity;RNA methyltransferase activity
gene1611	Chromosome	B4	ATP binding protein of ABC transporter for sugars	GO:0008643;GO:0005524;GO:0042626	carbohydrate transport;ATP binding;ATPase-coupled transmembrane transporter activity
gene1612	Chromosome	B4	MULTISPECIES: potassium channel family protein	GO:0008076;GO:0005249	voltage-gated potassium channel complex;voltage-gated potassium channel activity
gene1613	Chromosome	B4	Non-specific serine/threonine protein kinase	GO:0005524;GO:0016301;GO:0106310	ATP binding;kinase activity;protein serine kinase activity
gene1614	Chromosome	B4	MULTISPECIES: thioredoxin domain-containing protein	GO:0016021;GO:0106310	integral component of membrane;protein serine kinase activity
gene1617	Chromosome	B4	MULTISPECIES: 16S rRNA (adenine(1518)-N(6)/adenine(1519)-N(6))-dimethyltransferase RsmA	GO:0005737;GO:0003723;GO:0052908	cytoplasm;RNA binding;16S rRNA (adenine(1518)-N(6)/adenine(1519)-N(6))-dimethyltransferase activity
gene1618	Chromosome	B4	MULTISPECIES: 4-diphosphocytidyl-2C-methyl-D-erythritol kinase	GO:0016114;GO:0019288;GO:0005524;GO:0016301;GO:0050515	terpenoid biosynthetic process;isopentenyl diphosphate biosynthetic process, methylerythritol 4-phosphate pathway;ATP binding;kinase activity;4-(cytidine 5'-diphospho)-2-C-methyl-D-erythritol kinase activity
gene1619	Chromosome	B4	MULTISPECIES: LytR C-terminal domain-containing protein	GO:0016021	integral component of membrane
gene1621	Chromosome	B4	MULTISPECIES: NUDIX hydrolase	GO:0016787	hydrolase activity
gene1622	Chromosome	B4	MULTISPECIES: DUF6049 family protein	GO:0016021	integral component of membrane
gene1623	Chromosome	B4	Conserved hypothetical membrane protein, MviN family	GO:0016021;GO:0005886	integral component of membrane;plasma membrane
gene1624	Chromosome	B4	thioredoxin-disulfide reductase	GO:0019430;GO:0005737;GO:0004791	removal of superoxide radicals;cytoplasm;thioredoxin-disulfide reductase activity
gene1625	Chromosome	B4	MULTISPECIES: ParB/RepB/Spo0J family partition protein	GO:0003677	DNA binding
gene1627	Chromosome	B4	glucose-inhibited division protein B	GO:0005737;GO:0070043	cytoplasm;rRNA (guanine-N7-)-methyltransferase activity
gene1628	Chromosome	B4	hypothetical protein	GO:0003676	nucleic acid binding
gene1629	Chromosome	B4	MULTISPECIES: membrane protein insertase YidC	GO:0015031;GO:0016021;GO:0032977	protein transport;integral component of membrane;membrane insertase activity
gene1630	Chromosome	B4	MULTISPECIES: 50S ribosomal protein L34	GO:0006412;GO:0005840;GO:0003735	translation;ribosome;structural constituent of ribosome
