# Supplementary material for: Complete Genome and Characterization Analysis of a Bifidobacterium animalis Strain Isolated from Wild Pigs (Sus scrofa ussuricus)
Source: Microorganisms. 2025 Jul 16;13(7):1666. doi: 10.3390/microorganisms13071666 (PMC12298607; doi:10.3390/microorganisms13071666)
Supplement: Supplementary file 1 [file microorganisms-13-01666-s001.zip › Table S5. The KEGG pathway annotation information..csv]

Table S5. The KEGG pathway annotation information.
Gene ID	Location	Sample Name	KEGG Name	KEGG gene ID	KO ID	KO Description	Enzyme	Enzyme description	Pathwy ID	Pathway description
gene0001	Chromosome	B4	dnaA	bani:Bl12_0001	K02313	chromosomal replication initiator protein	-	-	ko02020;ko04112	Two-component system;Cell cycle - Caulobacter
gene0002	Chromosome	B4	dnaN	bani:Bl12_0002	K02338	DNA polymerase III subunit beta [EC:2.7.7.7]	2.7.7.7	Transferases||Transferring phosphorus-containing groups||Nucleotidyltransferases||2'-deoxyribonucleoside-5'-triphosphate:DNA deoxynucleotidyltransferase (DNA-directed)	ko03030;ko03430;ko03440	DNA replication;Mismatch repair;Homologous recombination
gene0003	Chromosome	B4	recF	bani:Bl12_0003	K03629	DNA replication and repair protein RecF	-	-	ko03440	Homologous recombination
gene0005	Chromosome	B4	gyrB	bani:Bl12_0005	K02470	DNA gyrase subunit B [EC:5.6.2.2]	5.6.2.2	Isomerases||Isomerases altering macromolecular conformation||Enzymes altering nucleic acid conformation||DNA topoisomerase (ATP-hydrolysing)	-	-
gene1098	Chromosome	B4	gyrB	bani:Bl12_1025	K02470	DNA gyrase subunit B [EC:5.6.2.2]	5.6.2.2	Isomerases||Isomerases altering macromolecular conformation||Enzymes altering nucleic acid conformation||DNA topoisomerase (ATP-hydrolysing)	-	-
gene0006	Chromosome	B4	gyrA	bani:Bl12_0006	K02469	DNA gyrase subunit A [EC:5.6.2.2]	5.6.2.2	Isomerases||Isomerases altering macromolecular conformation||Enzymes altering nucleic acid conformation||DNA topoisomerase (ATP-hydrolysing)	-	-
gene1091	Chromosome	B4	gyrA	bani:Bl12_1020	K02469	DNA gyrase subunit A [EC:5.6.2.2]	5.6.2.2	Isomerases||Isomerases altering macromolecular conformation||Enzymes altering nucleic acid conformation||DNA topoisomerase (ATP-hydrolysing)	-	-
gene0009	Chromosome	B4	hlyIII	bani:Bl12_0009	K11068	hemolysin III	-	-	-	-
gene1002	Chromosome	B4	hlyIII	bani:Bl12_0942	K11068	hemolysin III	-	-	-	-
gene0010	Chromosome	B4	gdhA	bani:Bl12_0010	K00262	glutamate dehydrogenase (NADP+) [EC:1.4.1.4]	1.4.1.4	Oxidoreductases||Acting on the CH-NH2 group of donors||With NAD+ or NADP+ as acceptor||L-glutamate:NADP+ oxidoreductase (deaminating)	ko00910;ko00250;ko00220;ko01120;ko01100	Nitrogen metabolism;Alanine, aspartate and glutamate metabolism;Arginine biosynthesis;Microbial metabolism in diverse environments;Metabolic pathways
gene0013	Chromosome	B4	mscL	bani:Bl12_0013	K03282	large conductance mechanosensitive channel	-	-	-	-
gene0019	Chromosome	B4	recG	bani:Bl12_0017	K03655	ATP-dependent DNA helicase RecG [EC:3.6.4.12]	3.6.4.12	Hydrolases||Acting on acid anhydrides||Acting on acid anhydrides to facilitate cellular and subcellular movement||ATP phosphohydrolase (DNA helix unwinding)	ko03440	Homologous recombination
gene0258	Chromosome	B4	recG	bani:Bl12_0243	K03655	ATP-dependent DNA helicase RecG [EC:3.6.4.12]	3.6.4.12	Hydrolases||Acting on acid anhydrides||Acting on acid anhydrides to facilitate cellular and subcellular movement||ATP phosphohydrolase (DNA helix unwinding)	ko03440	Homologous recombination
gene0020	Chromosome	B4	uvrA	bani:Bl12_0020	K03701	excinuclease ABC subunit A	-	-	ko03420	Nucleotide excision repair
gene0848	Chromosome	B4	uvrA	bani:Bl12_0798	K03701	excinuclease ABC subunit A	-	-	ko03420	Nucleotide excision repair
gene0023	Chromosome	B4	chrR	bani:Bl12_0023	K19784	chromate reductase, NAD(P)H dehydrogenase (quinone)	-	-	-	-
gene1303	Chromosome	B4	chrR	bani:Bl12_1217	K19784	chromate reductase, NAD(P)H dehydrogenase (quinone)	-	-	-	-
gene0031	Chromosome	B4	dcm	bani:Bl12_0029	K00558	DNA (cytosine-5)-methyltransferase 1 [EC:2.1.1.37]	2.1.1.37	Transferases||Transferring one-carbon groups||Methyltransferases||S-adenosyl-L-methionine:DNA (cytosine-5-)-methyltransferase	ko05206;ko00270;ko01100	MicroRNAs in cancer;Cysteine and methionine metabolism;Metabolic pathways
gene0037	Chromosome	B4	yafQ	bani:Bl12_0035	K19157	mRNA interferase YafQ [EC:3.1.-.-]	-	-	-	-
gene0038	Chromosome	B4	mazE	bani:Bl12_0036	K07172	antitoxin MazE	-	-	-	-
gene0039	Chromosome	B4	mazF	bani:Bl12_0037	K07171	mRNA interferase MazF [EC:3.1.-.-]	-	-	-	-
gene0040	Chromosome	B4	benM	banm:EN10_00230	K21757	LysR family transcriptional regulator, benzoate and cis,cis-muconate-responsive activator of ben and cat genes	-	-	-	-
gene0042	Chromosome	B4	dkgA	bani:Bl12_0039	K06221	2,5-diketo-D-gluconate reductase A [EC:1.1.1.346]	1.1.1.346	Oxidoreductases||Acting on the CH-OH group of donors||With NAD+ or NADP+ as acceptor||2-dehydro-D-gluconate:NADP+ 2-oxidoreductase (2-dehydro-L-gulonate-forming)	-	-
gene0064	Chromosome	B4	dkgA	bani:Bl12_0059	K06221	2,5-diketo-D-gluconate reductase A [EC:1.1.1.346]	1.1.1.346	Oxidoreductases||Acting on the CH-OH group of donors||With NAD+ or NADP+ as acceptor||2-dehydro-D-gluconate:NADP+ 2-oxidoreductase (2-dehydro-L-gulonate-forming)	-	-
gene0043	Chromosome	B4	bglX	bani:Bl12_0040	K05349	beta-glucosidase [EC:3.2.1.21]	3.2.1.21	Hydrolases||Glycosylases||Glycosidases, i.e. enzymes that hydrolyse O- and S-glycosyl compounds||beta-D-glucoside glucohydrolase	ko01100;ko01110;ko00460;ko00940;ko00500	Metabolic pathways;Biosynthesis of secondary metabolites;Cyanoamino acid metabolism;Phenylpropanoid biosynthesis;Starch and sucrose metabolism
gene1550	Chromosome	B4	bglX	bani:Bl12_1449	K05349	beta-glucosidase [EC:3.2.1.21]	3.2.1.21	Hydrolases||Glycosylases||Glycosidases, i.e. enzymes that hydrolyse O- and S-glycosyl compounds||beta-D-glucoside glucohydrolase	ko01100;ko01110;ko00460;ko00940;ko00500	Metabolic pathways;Biosynthesis of secondary metabolites;Cyanoamino acid metabolism;Phenylpropanoid biosynthesis;Starch and sucrose metabolism
gene0044	Chromosome	B4	aphA	banm:EN10_00245	K00897	kanamycin kinase [EC:2.7.1.95]	2.7.1.95	Transferases||Transferring phosphorus-containing groups||Phosphotransferases with an alcohol group as acceptor||ATP:kanamycin 3'-O-phosphotransferase	-	-
gene0047	Chromosome	B4	-	bani:Bl12_0062	K07485	transposase	-	-	-	-
gene0067	Chromosome	B4	-	bani:Bl12_0062	K07485	transposase	-	-	-	-
gene0232	Chromosome	B4	-	bani:Bl12_0062	K07485	transposase	-	-	-	-
gene1127	Chromosome	B4	-	bbc:BLC1_1087	K07485	transposase	-	-	-	-
gene1131	Chromosome	B4	-	bbc:BLC1_1087	K07485	transposase	-	-	-	-
gene1417	Chromosome	B4	-	bani:Bl12_0042	K07485	transposase	-	-	-	-
gene0048	Chromosome	B4	srfJ	bani:Bl12_0043	K01201	glucosylceramidase [EC:3.2.1.45]	3.2.1.45	Hydrolases||Glycosylases||Glycosidases, i.e. enzymes that hydrolyse O- and S-glycosyl compounds||D-glucosyl-N-acylsphingosine glucohydrolase	ko01100;ko04142;ko00511;ko00600	Metabolic pathways;Lysosome;Other glycan degradation;Sphingolipid metabolism
gene1423	Chromosome	B4	srfJ	bani:Bl12_1333	K01201	glucosylceramidase [EC:3.2.1.45]	3.2.1.45	Hydrolases||Glycosylases||Glycosidases, i.e. enzymes that hydrolyse O- and S-glycosyl compounds||D-glucosyl-N-acylsphingosine glucohydrolase	ko01100;ko04142;ko00511;ko00600	Metabolic pathways;Lysosome;Other glycan degradation;Sphingolipid metabolism
gene0049	Chromosome	B4	bgaB	bani:Bl12_0044	K12308	beta-galactosidase [EC:3.2.1.23]	3.2.1.23	Hydrolases||Glycosylases||Glycosidases, i.e. enzymes that hydrolyse O- and S-glycosyl compounds||beta-D-galactoside galactohydrolase	ko00052	Galactose metabolism
gene0482	Chromosome	B4	bgaB	bani:Bl12_0449	K12308	beta-galactosidase [EC:3.2.1.23]	3.2.1.23	Hydrolases||Glycosylases||Glycosidases, i.e. enzymes that hydrolyse O- and S-glycosyl compounds||beta-D-galactoside galactohydrolase	ko00052	Galactose metabolism
gene0052	Chromosome	B4	dps	bani:Bl12_0047	K04047	starvation-inducible DNA-binding protein	-	-	-	-
gene0053	Chromosome	B4	tlyC	bani:Bl12_0048	K03699	putative hemolysin	-	-	-	-
gene0054	Chromosome	B4	cynT	bani:Bl12_0049	K01673	carbonic anhydrase [EC:4.2.1.1]	4.2.1.1	Lyases||Carbon-oxygen lyases||Hydro-lyases||carbonic acid hydro-lyase (carbon-dioxide-forming)	ko01100;ko00910	Metabolic pathways;Nitrogen metabolism
gene0057	Chromosome	B4	-	bla:BLA_0052	K02056	simple sugar transport system ATP-binding protein [EC:7.5.2.-]	-	-	-	-
gene0059	Chromosome	B4	purR	bani:Bl12_0054	K03604	LacI family transcriptional regulator, purine nucleotide synthesis repressor	-	-	-	-
gene0060	Chromosome	B4	abfA	bani:Bl12_0055	K01209	alpha-L-arabinofuranosidase [EC:3.2.1.55]	3.2.1.55	Hydrolases||Glycosylases||Glycosidases, i.e. enzymes that hydrolyse O- and S-glycosyl compounds||alpha-L-arabinofuranoside non-reducing end alpha-L-arabinofuranosidase	ko00520;ko01100	Amino sugar and nucleotide sugar metabolism;Metabolic pathways
gene0062	Chromosome	B4	araD	bani:Bl12_0057	K03077	L-ribulose-5-phosphate 4-epimerase [EC:5.1.3.4]	5.1.3.4	Isomerases||Racemases and epimerases||Acting on carbohydrates and derivatives||L-ribulose-5-phosphate 4-epimerase	ko00053;ko00040;ko01100;ko01120	Ascorbate and aldarate metabolism;Pentose and glucuronate interconversions;Metabolic pathways;Microbial metabolism in diverse environments
gene0063	Chromosome	B4	araA	bani:Bl12_0058	K01804	L-arabinose isomerase [EC:5.3.1.4]	5.3.1.4	Isomerases||Intramolecular oxidoreductases||Interconverting aldoses and ketoses, and related compounds||L-arabinose aldose-ketose-isomerase	ko01100;ko00040	Metabolic pathways;Pentose and glucuronate interconversions
gene0065	Chromosome	B4	ppc	bani:Bl12_0060	K01595	phosphoenolpyruvate carboxylase [EC:4.1.1.31]	4.1.1.31	Lyases||Carbon-carbon lyases||Carboxy-lyases||phosphate:oxaloacetate carboxy-lyase (adding phosphate, phosphoenolpyruvate-forming)	ko01200;ko01100;ko00710;ko01120;ko00720;ko00680;ko00620	Carbon metabolism;Metabolic pathways;Carbon fixation in photosynthetic organisms;Microbial metabolism in diverse environments;Carbon fixation pathways in prokaryotes;Methane metabolism;Pyruvate metabolism
gene0068	Chromosome	B4	trpS	bani:Bl12_0063	K01867	tryptophanyl-tRNA synthetase [EC:6.1.1.2]	6.1.1.2	Ligases||Forming carbon-oxygen bonds||Ligases forming aminoacyl-tRNA and related compounds||L-tryptophan:tRNATrp ligase (AMP-forming)	ko00970	Aminoacyl-tRNA biosynthesis
gene0071	Chromosome	B4	glgP	bani:Bl12_0066	K00688	glycogen phosphorylase [EC:2.4.1.1]	2.4.1.1	Transferases||Glycosyltransferases||Hexosyltransferases||(1->4)-alpha-D-glucan:phosphate alpha-D-glucosyltransferase	ko01100;ko04217;ko02026;ko00500;ko01110;ko04931;ko04922;ko04910	Metabolic pathways;Necroptosis;Biofilm formation - Escherichia coli;Starch and sucrose metabolism;Biosynthesis of secondary metabolites;Insulin resistance;Glucagon signaling pathway;Insulin signaling pathway
gene0077	Chromosome	B4	srtA	bani:Bl12_0072	K07284	sortase A [EC:3.4.22.70]	3.4.22.70	Hydrolases||Acting on peptide bonds (peptidases)||Cysteine endopeptidases||sortase A;	-	-
gene1354	Chromosome	B4	srtA	bani:Bl12_1266	K07284	sortase A [EC:3.4.22.70]	3.4.22.70	Hydrolases||Acting on peptide bonds (peptidases)||Cysteine endopeptidases||sortase A;	-	-
gene1488	Chromosome	B4	srtA	bani:Bl12_1395	K07284	sortase A [EC:3.4.22.70]	3.4.22.70	Hydrolases||Acting on peptide bonds (peptidases)||Cysteine endopeptidases||sortase A;	-	-
gene0078	Chromosome	B4	pabA	bani:Bl12_0073	K01664	para-aminobenzoate synthetase component II [EC:2.6.1.85]	2.6.1.85	Transferases||Transferring nitrogenous groups||Transaminases||chorismate:L-glutamine aminotransferase	ko01240;ko00790	Biosynthesis of cofactors;Folate biosynthesis
gene0079	Chromosome	B4	prkC	bani:Bl12_0074	K12132	eukaryotic-like serine/threonine-protein kinase [EC:2.7.11.1]	2.7.11.1	Transferases||Transferring phosphorus-containing groups||Protein-serine/threonine kinases||ATP:protein phosphotransferase (non-specific)	-	-
gene0080	Chromosome	B4	prkC	bani:Bl12_0075	K12132	eukaryotic-like serine/threonine-protein kinase [EC:2.7.11.1]	2.7.11.1	Transferases||Transferring phosphorus-containing groups||Protein-serine/threonine kinases||ATP:protein phosphotransferase (non-specific)	-	-
gene1102	Chromosome	B4	prkC	bani:Bl12_1029	K12132	eukaryotic-like serine/threonine-protein kinase [EC:2.7.11.1]	2.7.11.1	Transferases||Transferring phosphorus-containing groups||Protein-serine/threonine kinases||ATP:protein phosphotransferase (non-specific)	-	-
gene1340	Chromosome	B4	prkC	bani:Bl12_1252	K12132	eukaryotic-like serine/threonine-protein kinase [EC:2.7.11.1]	2.7.11.1	Transferases||Transferring phosphorus-containing groups||Protein-serine/threonine kinases||ATP:protein phosphotransferase (non-specific)	-	-
gene0081	Chromosome	B4	pbpA	bani:Bl12_0076	K05364	penicillin-binding protein A	-	-	ko00550	Peptidoglycan biosynthesis
gene0083	Chromosome	B4	prpC	bani:Bl12_0078	K20074	PPM family protein phosphatase [EC:3.1.3.16]	3.1.3.16	Hydrolases||Acting on ester bonds||Phosphoric-monoester hydrolases||protein-serine/threonine-phosphate phosphohydrolase	-	-
gene0086	Chromosome	B4	-	bani:Bl12_0081	K01278	dipeptidyl-peptidase 4 [EC:3.4.14.5]	3.4.14.5	Hydrolases||Acting on peptide bonds (peptidases)||Dipeptidyl-peptidases and tripeptidyl-peptidases||dipeptidyl-peptidase IV;	ko04974	Protein digestion and absorption
gene0088	Chromosome	B4	pldB	bani:Bl12_0083	K01048	lysophospholipase [EC:3.1.1.5]	3.1.1.5	Hydrolases||Acting on ester bonds||Carboxylic-ester hydrolases||2-lysophosphatidylcholine acylhydrolase	ko00564	Glycerophospholipid metabolism
gene0090	Chromosome	B4	rlmA1	bani:Bl12_0085	K00563	23S rRNA (guanine745-N1)-methyltransferase [EC:2.1.1.187]	2.1.1.187	Transferases||Transferring one-carbon groups||Methyltransferases||S-adenosyl-L-methionine:23S rRNA (guanine745-N1)-methyltransferase	-	-
gene0094	Chromosome	B4	fpr	bani:Bl12_0088	K00528	ferredoxin/flavodoxin---NADP+ reductase [EC:1.18.1.2 1.19.1.1]	1.19.1.1;1.18.1.2	Oxidoreductases||Acting on reduced flavodoxin as donor||With NAD+ or NADP+ as acceptor||flavodoxin:NADP+ oxidoreductase;Oxidoreductases||Acting on iron-sulfur proteins as donors||With NAD+ or NADP+ as acceptor||ferredoxin:NADP+ oxidoreductase	-	-
gene0096	Chromosome	B4	pepD	bani:Bl12_0090	K08372	putative serine protease PepD [EC:3.4.21.-]	-	-	ko02020	Two-component system
gene0097	Chromosome	B4	-	bani:Bl12_0091	K01560	2-haloacid dehalogenase [EC:3.8.1.2]	3.8.1.2	Hydrolases||Acting on halide bonds||In carbon-halide compounds||(S)-2-haloacid halidohydrolase	ko00361;ko01120;ko01100;ko00625	Chlorocyclohexane and chlorobenzene degradation;Microbial metabolism in diverse environments;Metabolic pathways;Chloroalkane and chloroalkene degradation
gene0477	Chromosome	B4	-	bani:Bl12_0444	K01560	2-haloacid dehalogenase [EC:3.8.1.2]	3.8.1.2	Hydrolases||Acting on halide bonds||In carbon-halide compounds||(S)-2-haloacid halidohydrolase	ko00361;ko01120;ko01100;ko00625	Chlorocyclohexane and chlorobenzene degradation;Microbial metabolism in diverse environments;Metabolic pathways;Chloroalkane and chloroalkene degradation
gene0861	Chromosome	B4	-	bani:Bl12_0810	K01560	2-haloacid dehalogenase [EC:3.8.1.2]	3.8.1.2	Hydrolases||Acting on halide bonds||In carbon-halide compounds||(S)-2-haloacid halidohydrolase	ko00361;ko01120;ko01100;ko00625	Chlorocyclohexane and chlorobenzene degradation;Microbial metabolism in diverse environments;Metabolic pathways;Chloroalkane and chloroalkene degradation
gene0099	Chromosome	B4	tgt	bani:Bl12_0093	K00773	queuine tRNA-ribosyltransferase [EC:2.4.2.29]	2.4.2.29	Transferases||Glycosyltransferases||Pentosyltransferases||tRNA-guanosine34:7-aminomethyl-7-deazaguanine tRNA-D-ribosyltransferase	-	-
gene0101	Chromosome	B4	htpX	bani:Bl12_0094	K03799	heat shock protein HtpX [EC:3.4.24.-]	-	-	-	-
gene0104	Chromosome	B4	araJ	bani:Bl12_0097	K08156	MFS transporter, DHA1 family, arabinose polymer utilization protein	-	-	-	-
gene0106	Chromosome	B4	dinJ	bani:Bl12_0100	K07473	DNA-damage-inducible protein J	-	-	-	-
gene1584	Chromosome	B4	dinJ	bani:Bl12_1476	K07473	DNA-damage-inducible protein J	-	-	-	-
gene0107	Chromosome	B4	ogt	bani:Bl12_0101	K00567	methylated-DNA-[protein]-cysteine S-methyltransferase [EC:2.1.1.63]	2.1.1.63	Transferases||Transferring one-carbon groups||Methyltransferases||DNA-6-O-methylguanine/DNA-4-O-methylthymine:[protein]-L-cysteine S-methyltransferase	-	-
gene0109	Chromosome	B4	pcaC	bani:Bl12_0103	K01607	4-carboxymuconolactone decarboxylase [EC:4.1.1.44]	4.1.1.44	Lyases||Carbon-carbon lyases||Carboxy-lyases||(R)-2-carboxy-2,5-dihydro-5-oxofuran-2-acetate carboxy-lyase (4,5-dihydro-5-oxofuran-2-acetate-forming)	ko01120;ko01100;ko01220;ko00362	Microbial metabolism in diverse environments;Metabolic pathways;Degradation of aromatic compounds;Benzoate degradation
gene0855	Chromosome	B4	pcaC	bani:Bl12_0804	K01607	4-carboxymuconolactone decarboxylase [EC:4.1.1.44]	4.1.1.44	Lyases||Carbon-carbon lyases||Carboxy-lyases||(R)-2-carboxy-2,5-dihydro-5-oxofuran-2-acetate carboxy-lyase (4,5-dihydro-5-oxofuran-2-acetate-forming)	ko01120;ko01100;ko01220;ko00362	Microbial metabolism in diverse environments;Metabolic pathways;Degradation of aromatic compounds;Benzoate degradation
gene0111	Chromosome	B4	-	bani:Bl12_0104	K06889	uncharacterized protein	-	-	-	-
gene0424	Chromosome	B4	-	bani:Bl12_0398	K06889	uncharacterized protein	-	-	-	-
gene0665	Chromosome	B4	-	bani:Bl12_0626	K06889	uncharacterized protein	-	-	-	-
gene0892	Chromosome	B4	-	bani:Bl12_0841	K06889	uncharacterized protein	-	-	-	-
gene0113	Chromosome	B4	yajO	bani:Bl12_0106	K23107	1-deoxyxylulose-5-phosphate synthase [EC:1.1.-.-]	-	-	-	-
gene0121	Chromosome	B4	bsdA	bani:Bl12_0114	K21755	LysR family transcriptional regulator, salicylic acid-responsive activator of bsdBCD	-	-	-	-
gene0122	Chromosome	B4	pgdA	bnm:BALAC2494_00996	K22278	peptidoglycan-N-acetylglucosamine deacetylase [EC:3.5.1.104]	3.5.1.104	Hydrolases||Acting on carbon-nitrogen bonds, other than peptide bonds||In linear amides||peptidoglycan-N-acetylglucosamine amidohydrolase	-	-
gene0167	Chromosome	B4	pgdA	bani:Bl12_0157	K22278	peptidoglycan-N-acetylglucosamine deacetylase [EC:3.5.1.104]	3.5.1.104	Hydrolases||Acting on carbon-nitrogen bonds, other than peptide bonds||In linear amides||peptidoglycan-N-acetylglucosamine amidohydrolase	-	-
gene0123	Chromosome	B4	fbaA	bani:Bl12_0116	K01624	fructose-bisphosphate aldolase, class II [EC:4.1.2.13]	4.1.2.13	Lyases||Carbon-carbon lyases||Aldehyde-lyases||D-fructose-1,6-bisphosphate D-glyceraldehyde-3-phosphate-lyase (glycerone-phosphate-forming)	ko01230;ko01100;ko00051;ko00010;ko00030;ko01110;ko01120;ko00710;ko00680;ko01200	Biosynthesis of amino acids;Metabolic pathways;Fructose and mannose metabolism;Glycolysis / Gluconeogenesis;Pentose phosphate pathway;Biosynthesis of secondary metabolites;Microbial metabolism in diverse environments;Carbon fixation in photosynthetic organisms;Methane metabolism;Carbon metabolism
gene0124	Chromosome	B4	purA	banm:EN10_00660	K01939	adenylosuccinate synthase [EC:6.3.4.4]	6.3.4.4	Ligases||Forming carbon-nitrogen bonds||Other carbon-nitrogen ligases||IMP:L-aspartate ligase (GDP-forming)	ko00250;ko01240;ko01100;ko00230	Alanine, aspartate and glutamate metabolism;Biosynthesis of cofactors;Metabolic pathways;Purine metabolism
gene0126	Chromosome	B4	crcB	bani:Bl12_0119	K06199	fluoride exporter	-	-	-	-
gene0793	Chromosome	B4	crcB	bani:Bl12_0750	K06199	fluoride exporter	-	-	-	-
gene0794	Chromosome	B4	crcB	bani:Bl12_0751	K06199	fluoride exporter	-	-	-	-
gene0127	Chromosome	B4	livH	bani:Bl12_0120	K01997	branched-chain amino acid transport system permease protein	-	-	ko02010;ko02024	ABC transporters;Quorum sensing
gene0128	Chromosome	B4	livM	bani:Bl12_0121	K01998	branched-chain amino acid transport system permease protein	-	-	ko02024;ko02010	Quorum sensing;ABC transporters
gene0129	Chromosome	B4	livG	bani:Bl12_0122	K01995	branched-chain amino acid transport system ATP-binding protein	-	-	ko02010;ko02024	ABC transporters;Quorum sensing
gene0130	Chromosome	B4	livF	bani:Bl12_0123	K01996	branched-chain amino acid transport system ATP-binding protein	-	-	ko02024;ko02010	Quorum sensing;ABC transporters
gene0131	Chromosome	B4	livK	bani:Bl12_0124	K01999	branched-chain amino acid transport system substrate-binding protein	-	-	ko02024;ko02010	Quorum sensing;ABC transporters
gene0171	Chromosome	B4	livK	bani:Bl12_0161	K01999	branched-chain amino acid transport system substrate-binding protein	-	-	ko02024;ko02010	Quorum sensing;ABC transporters
gene0132	Chromosome	B4	scrR	bani:Bl12_0125	K03484	LacI family transcriptional regulator, sucrose operon repressor	-	-	-	-
gene0133	Chromosome	B4	-	bani:Bl12_0126	K00690	sucrose phosphorylase [EC:2.4.1.7]	2.4.1.7	Transferases||Glycosyltransferases||Hexosyltransferases||sucrose:phosphate alpha-D-glucosyltransferase	ko01100;ko00500	Metabolic pathways;Starch and sucrose metabolism
gene0136	Chromosome	B4	bccA	bani:Bl12_0129	K11263	acetyl-CoA/propionyl-CoA carboxylase, biotin carboxylase, biotin carboxyl carrier protein [EC:6.4.1.2 6.4.1.3 6.3.4.14]	6.3.4.14;6.4.1.2;6.4.1.3	Ligases||Forming carbon-nitrogen bonds||Other carbon-nitrogen ligases||[biotin carboxyl-carrier protein]-biotin-N6-L-lysine:hydrogencarbonate ligase (ADP-forming);Ligases||Forming carbon-carbon bonds||Ligases that form carbon-carbon bonds (only sub-subclass identified to date)||acetyl-CoA:hydrogencarbonate ligase (ADP-forming);Ligases||Forming carbon-carbon bonds||Ligases that form carbon-carbon …	ko00280;ko00630;ko00640;ko00620;ko01120;ko01110;ko01200;ko00061;ko01212;ko01100	Valine, leucine and isoleucine degradation;Glyoxylate and dicarboxylate metabolism;Propanoate metabolism;Pyruvate metabolism;Microbial metabolism in diverse environments;Biosynthesis of secondary metabolites;Carbon metabolism;Fatty acid biosynthesis;Fatty acid metabolism;Metabolic pathways
gene0312	Chromosome	B4	bccA	banl:BLAC_01585	K11263	acetyl-CoA/propionyl-CoA carboxylase, biotin carboxylase, biotin carboxyl carrier protein [EC:6.4.1.2 6.4.1.3 6.3.4.14]	6.3.4.14;6.4.1.2;6.4.1.3	Ligases||Forming carbon-nitrogen bonds||Other carbon-nitrogen ligases||[biotin carboxyl-carrier protein]-biotin-N6-L-lysine:hydrogencarbonate ligase (ADP-forming);Ligases||Forming carbon-carbon bonds||Ligases that form carbon-carbon bonds (only sub-subclass identified to date)||acetyl-CoA:hydrogencarbonate ligase (ADP-forming);Ligases||Forming carbon-carbon bonds||Ligases that form carbon-carbon …	ko00280;ko00630;ko00640;ko00620;ko01120;ko01110;ko01200;ko00061;ko01212;ko01100	Valine, leucine and isoleucine degradation;Glyoxylate and dicarboxylate metabolism;Propanoate metabolism;Pyruvate metabolism;Microbial metabolism in diverse environments;Biosynthesis of secondary metabolites;Carbon metabolism;Fatty acid biosynthesis;Fatty acid metabolism;Metabolic pathways
gene0137	Chromosome	B4	-	bani:Bl12_0130	K22210	D-glutamate cyclase [EC:4.2.1.48]	4.2.1.48	Lyases||Carbon-oxygen lyases||Hydro-lyases||D-glutamate hydro-lyase (cyclizing; 5-oxo-D-proline-forming)	ko00471;ko01100	-;Metabolic pathways
gene0143	Chromosome	B4	ilvC	bani:Bl12_0136	K00053	ketol-acid reductoisomerase [EC:1.1.1.86]	1.1.1.86	Oxidoreductases||Acting on the CH-OH group of donors||With NAD+ or NADP+ as acceptor||(2R)-2,3-dihydroxy-3-methylbutanoate:NADP+ oxidoreductase (isomerizing)	ko01110;ko00770;ko01100;ko00290;ko01210;ko01230	Biosynthesis of secondary metabolites;Pantothenate and CoA biosynthesis;Metabolic pathways;Valine, leucine and isoleucine biosynthesis;2-Oxocarboxylic acid metabolism;Biosynthesis of amino acids
gene0144	Chromosome	B4	-	bani:Bl12_0137	K05970	sialate O-acetylesterase [EC:3.1.1.53]	3.1.1.53	Hydrolases||Acting on ester bonds||Carboxylic-ester hydrolases||N-acyl-O-acetylneuraminate O-acetylhydrolase	-	-
gene0516	Chromosome	B4	-	bani:Bl12_0479	K05970	sialate O-acetylesterase [EC:3.1.1.53]	3.1.1.53	Hydrolases||Acting on ester bonds||Carboxylic-ester hydrolases||N-acyl-O-acetylneuraminate O-acetylhydrolase	-	-
gene0146	Chromosome	B4	bglB	bani:Bl12_0139	K05350	beta-glucosidase [EC:3.2.1.21]	3.2.1.21	Hydrolases||Glycosylases||Glycosidases, i.e. enzymes that hydrolyse O- and S-glycosyl compounds||beta-D-glucoside glucohydrolase	ko00460;ko01110;ko01100;ko00500;ko00940	Cyanoamino acid metabolism;Biosynthesis of secondary metabolites;Metabolic pathways;Starch and sucrose metabolism;Phenylpropanoid biosynthesis
gene0153	Chromosome	B4	fetA	bani:Bl12_0146	K02068	UDP-glucose/iron transport system ATP-binding protein	-	-	-	-
gene0154	Chromosome	B4	fetB	bani:Bl12_0147	K02069	UDP-glucose/iron transport system permease protein	-	-	-	-
gene0155	Chromosome	B4	-	bani:Bl12_0148	K03293	amino acid transporter, AAT family	-	-	-	-
gene0159	Chromosome	B4	-	bani:Bl12_0151	K03293	amino acid transporter, AAT family	-	-	-	-
gene0157	Chromosome	B4	-	bani:Bl12_0149	K02003	putative ABC transport system ATP-binding protein	-	-	-	-
gene0163	Chromosome	B4	-	bani:Bl12_0153	K02003	putative ABC transport system ATP-binding protein	-	-	-	-
gene0294	Chromosome	B4	-	bani:Bl12_0277	K02003	putative ABC transport system ATP-binding protein	-	-	-	-
gene0705	Chromosome	B4	-	bani:Bl12_0666	K02003	putative ABC transport system ATP-binding protein	-	-	-	-
gene1053	Chromosome	B4	-	bani:Bl12_0986	K02003	putative ABC transport system ATP-binding protein	-	-	-	-
gene1148	Chromosome	B4	-	bani:Bl12_1070	K02003	putative ABC transport system ATP-binding protein	-	-	-	-
gene1531	Chromosome	B4	-	bani:Bl12_1432	K02003	putative ABC transport system ATP-binding protein	-	-	-	-
gene0158	Chromosome	B4	-	bani:Bl12_0150	K02004	putative ABC transport system permease protein	-	-	-	-
gene0162	Chromosome	B4	-	bani:Bl12_0152	K02004	putative ABC transport system permease protein	-	-	-	-
gene0706	Chromosome	B4	-	bani:Bl12_0667	K02004	putative ABC transport system permease protein	-	-	-	-
gene1052	Chromosome	B4	-	bani:Bl12_0985	K02004	putative ABC transport system permease protein	-	-	-	-
gene1149	Chromosome	B4	-	bani:Bl12_1071	K02004	putative ABC transport system permease protein	-	-	-	-
gene1530	Chromosome	B4	-	bani:Bl12_1431	K02004	putative ABC transport system permease protein	-	-	-	-
gene0165	Chromosome	B4	efrA	bani:Bl12_0155	K18887	ATP-binding cassette, subfamily B, multidrug efflux pump	-	-	ko02010	ABC transporters
gene1301	Chromosome	B4	efrA	bani:Bl12_1215	K18887	ATP-binding cassette, subfamily B, multidrug efflux pump	-	-	ko02010	ABC transporters
gene0166	Chromosome	B4	efrB	bani:Bl12_0156	K18888	ATP-binding cassette, subfamily B, multidrug efflux pump	-	-	ko02010	ABC transporters
gene1300	Chromosome	B4	efrB	bani:Bl12_1214	K18888	ATP-binding cassette, subfamily B, multidrug efflux pump	-	-	ko02010	ABC transporters
gene0168	Chromosome	B4	bcrC	bani:Bl12_0158	K19302	undecaprenyl-diphosphatase [EC:3.6.1.27]	3.6.1.27	Hydrolases||Acting on acid anhydrides||In phosphorus-containing anhydrides||ditrans,octacis-undecaprenyl-diphosphate phosphohydrolase	ko00550	Peptidoglycan biosynthesis
gene0169	Chromosome	B4	lacA	bani:Bl12_0159	K00633	galactoside O-acetyltransferase [EC:2.3.1.18]	2.3.1.18	Transferases||Acyltransferases||Transferring groups other than aminoacyl groups||acetyl-CoA:beta-D-galactoside 6-acetyltransferase	-	-
gene0173	Chromosome	B4	yhgE	banm:EN10_00910	K01421	putative membrane protein	-	-	-	-
gene0174	Chromosome	B4	yhgE	bani:Bl12_0164	K01421	putative membrane protein	-	-	-	-
gene0175	Chromosome	B4	htsT	bani:Bl12_0165	K16926	energy-coupling factor transport system substrate-specific component	-	-	-	-
gene0177	Chromosome	B4	ecfA	bani:Bl12_0167	K01552	energy-coupling factor transport system ATP-binding protein [EC:7.-.-.-]	-	-	-	-
gene1055	Chromosome	B4	ecfA	bani:Bl12_0988	K01552	energy-coupling factor transport system ATP-binding protein [EC:7.-.-.-]	-	-	-	-
gene0178	Chromosome	B4	znuA	bani:Bl12_0168	K09815	zinc transport system substrate-binding protein	-	-	ko02010	ABC transporters
gene0183	Chromosome	B4	pepDA	bani:Bl12_0172	K08659	dipeptidase [EC:3.4.-.-]	-	-	-	-
gene0222	Chromosome	B4	pepDA	bani:Bl12_0210	K08659	dipeptidase [EC:3.4.-.-]	-	-	-	-
gene0223	Chromosome	B4	pepDA	bani:Bl12_0211	K08659	dipeptidase [EC:3.4.-.-]	-	-	-	-
gene0185	Chromosome	B4	ftsY	bani:Bl12_0174	K03110	fused signal recognition particle receptor	-	-	ko02024;ko03070;ko03060	Quorum sensing;Bacterial secretion system;Protein export
gene0186	Chromosome	B4	amt	bani:Bl12_0175	K03320	ammonium transporter, Amt family	-	-	-	-
gene0187	Chromosome	B4	glnB	bani:Bl12_0176	K04751	nitrogen regulatory protein P-II 1	-	-	ko02020	Two-component system
gene0188	Chromosome	B4	glnD	bani:Bl12_0177	K00990	[protein-PII] uridylyltransferase [EC:2.7.7.59]	2.7.7.59	Transferases||Transferring phosphorus-containing groups||Nucleotidyltransferases||UTP:[protein-PII] uridylyltransferase	ko02020	Two-component system
gene0190	Chromosome	B4	dnaB	bani:Bl12_0179	K02314	replicative DNA helicase [EC:3.6.4.12]	3.6.4.12	Hydrolases||Acting on acid anhydrides||Acting on acid anhydrides to facilitate cellular and subcellular movement||ATP phosphohydrolase (DNA helix unwinding)	ko04112;ko03030	Cell cycle - Caulobacter;DNA replication
gene0191	Chromosome	B4	murT	bani:Bl12_0180	K23393	lipid II isoglutaminyl synthase (glutamine-hydrolysing) [EC:6.3.5.13]	6.3.5.13	Ligases||Forming carbon-nitrogen bonds||Carbon-nitrogen ligases with glutamine as amido-N-donor||beta-D-GlcNAc-(1->4)-Mur2Ac(oyl-L-Ala-gamma-D-Glu-L-Lys-D-Ala-D-Ala)-diphospho-ditrans,octacis-undecaprenol:L-glutamine amidoligase (ADP-forming)	ko01100;ko00550	Metabolic pathways;Peptidoglycan biosynthesis
gene0192	Chromosome	B4	gatD	bani:Bl12_0181	K07009	lipid II isoglutaminyl synthase (glutamine-hydrolysing) [EC:6.3.5.13]	6.3.5.13	Ligases||Forming carbon-nitrogen bonds||Carbon-nitrogen ligases with glutamine as amido-N-donor||beta-D-GlcNAc-(1->4)-Mur2Ac(oyl-L-Ala-gamma-D-Glu-L-Lys-D-Ala-D-Ala)-diphospho-ditrans,octacis-undecaprenol:L-glutamine amidoligase (ADP-forming)	ko00550;ko01100	Peptidoglycan biosynthesis;Metabolic pathways
gene0194	Chromosome	B4	ubiB	bani:Bl12_0183	K03688	ubiquinone biosynthesis protein	-	-	-	-
gene0196	Chromosome	B4	upp	bani:Bl12_0185	K00761	uracil phosphoribosyltransferase [EC:2.4.2.9]	2.4.2.9	Transferases||Glycosyltransferases||Pentosyltransferases||UMP:diphosphate phospho-alpha-D-ribosyltransferase	ko01100;ko00240	Metabolic pathways;Pyrimidine metabolism
gene0198	Chromosome	B4	mutT1	blc:Balac_0202	K23258	8-oxo-(d)GTP phosphatase [EC:3.6.1.69]	3.6.1.69	Hydrolases||Acting on acid anhydrides||In phosphorus-containing anhydrides||8-oxo-dGTP diphosphohydrolase	-	-
gene0199	Chromosome	B4	-	bani:Bl12_0188	K00937	polyphosphate kinase [EC:2.7.4.1]	2.7.4.1	Transferases||Transferring phosphorus-containing groups||Phosphotransferases with a phosphate group as acceptor||ATP:polyphosphate phosphotransferase	ko00190;ko03018	Oxidative phosphorylation;RNA degradation
gene0201	Chromosome	B4	cpaF	bani:Bl12_0190	K02283	pilus assembly protein CpaF [EC:7.4.2.8]	7.4.2.8	Translocases||Catalysing the translocation of amino acids and peptides||Linked to the hydrolysis of a nucleoside triphosphate||ATP phosphohydrolase (protein-secreting)	-	-
gene0202	Chromosome	B4	tadB	bani:Bl12_0191	K12510	tight adherence protein B	-	-	-	-
gene0207	Chromosome	B4	dnaX	bani:Bl12_0196	K02343	DNA polymerase III subunit gamma/tau [EC:2.7.7.7]	2.7.7.7	Transferases||Transferring phosphorus-containing groups||Nucleotidyltransferases||2'-deoxyribonucleoside-5'-triphosphate:DNA deoxynucleotidyltransferase (DNA-directed)	ko03030;ko03430;ko03440	DNA replication;Mismatch repair;Homologous recombination
gene0208	Chromosome	B4	recR	bani:Bl12_0197	K06187	recombination protein RecR	-	-	ko03440	Homologous recombination
gene0209	Chromosome	B4	lysC	bani:Bl12_0198	K00928	aspartate kinase [EC:2.7.2.4]	2.7.2.4	Transferases||Transferring phosphorus-containing groups||Phosphotransferases with a carboxy group as acceptor||ATP:L-aspartate 4-phosphotransferase	ko00270;ko01230;ko01210;ko01100;ko00261;ko00260;ko00300;ko01120;ko01110	Cysteine and methionine metabolism;Biosynthesis of amino acids;2-Oxocarboxylic acid metabolism;Metabolic pathways;Monobactam biosynthesis;Glycine, serine and threonine metabolism;Lysine biosynthesis;Microbial metabolism in diverse environments;Biosynthesis of secondary metabolites
gene0211	Chromosome	B4	asd	bani:Bl12_0200	K00133	aspartate-semialdehyde dehydrogenase [EC:1.2.1.11]	1.2.1.11	Oxidoreductases||Acting on the aldehyde or oxo group of donors||With NAD+ or NADP+ as acceptor||L-aspartate-4-semialdehyde:NADP+ oxidoreductase (phosphorylating)	ko00300;ko01120;ko01110;ko01230;ko01210;ko00270;ko00260;ko00261;ko01100	Lysine biosynthesis;Microbial metabolism in diverse environments;Biosynthesis of secondary metabolites;Biosynthesis of amino acids;2-Oxocarboxylic acid metabolism;Cysteine and methionine metabolism;Glycine, serine and threonine metabolism;Monobactam biosynthesis;Metabolic pathways
gene0213	Chromosome	B4	leuA	bani:Bl12_0202	K01649	2-isopropylmalate synthase [EC:2.3.3.13]	2.3.3.13	Transferases||Acyltransferases||Acyl groups converted into alkyl groups on transfer||acetyl-CoA:3-methyl-2-oxobutanoate C-acetyltransferase (thioester-hydrolysing, carboxymethyl-forming)	ko01230;ko01210;ko00620;ko01110;ko01100;ko00290	Biosynthesis of amino acids;2-Oxocarboxylic acid metabolism;Pyruvate metabolism;Biosynthesis of secondary metabolites;Metabolic pathways;Valine, leucine and isoleucine biosynthesis
gene0215	Chromosome	B4	-	bani:Bl12_0204	K01858	myo-inositol-1-phosphate synthase [EC:5.5.1.4]	5.5.1.4	Isomerases||Intramolecular lyases||Intramolecular lyases (only sub-subclass identified to date)||1D-myo-inositol-3-phosphate lyase (isomerizing)	ko00521;ko00562;ko01100;ko01110	Streptomycin biosynthesis;Inositol phosphate metabolism;Metabolic pathways;Biosynthesis of secondary metabolites
gene0218	Chromosome	B4	topA	bani:Bl12_0206	K03168	DNA topoisomerase I [EC:5.6.2.1]	5.6.2.1	Isomerases||Isomerases altering macromolecular conformation||Enzymes altering nucleic acid conformation||DNA topoisomerase	-	-
gene0219	Chromosome	B4	tmk	bani:Bl12_0207	K00943	dTMP kinase [EC:2.7.4.9]	2.7.4.9	Transferases||Transferring phosphorus-containing groups||Phosphotransferases with a phosphate group as acceptor||ATP:dTMP phosphotransferase	ko00240;ko01100	Pyrimidine metabolism;Metabolic pathways
gene0220	Chromosome	B4	holB	bani:Bl12_0208	K02341	DNA polymerase III subunit delta' [EC:2.7.7.7]	2.7.7.7	Transferases||Transferring phosphorus-containing groups||Nucleotidyltransferases||2'-deoxyribonucleoside-5'-triphosphate:DNA deoxynucleotidyltransferase (DNA-directed)	ko03030;ko03430;ko03440	DNA replication;Mismatch repair;Homologous recombination
gene0224	Chromosome	B4	-	bani:Bl12_0212	K07133	uncharacterized protein	-	-	-	-
gene0225	Chromosome	B4	fhs	bani:Bl12_0213	K01938	formate--tetrahydrofolate ligase [EC:6.3.4.3]	6.3.4.3	Ligases||Forming carbon-nitrogen bonds||Other carbon-nitrogen ligases||formate:tetrahydrofolate ligase (ADP-forming)	ko00720;ko01120;ko01100;ko01240;ko00670;ko01200	Carbon fixation pathways in prokaryotes;Microbial metabolism in diverse environments;Metabolic pathways;Biosynthesis of cofactors;One carbon pool by folate;Carbon metabolism
gene0233	Chromosome	B4	gltX	banl:BLAC_01215	K01885	glutamyl-tRNA synthetase [EC:6.1.1.17]	6.1.1.17	Ligases||Forming carbon-oxygen bonds||Ligases forming aminoacyl-tRNA and related compounds||L-glutamate:tRNAGlu ligase (AMP-forming)	ko00970;ko01240;ko01120;ko01110;ko00860;ko01100	Aminoacyl-tRNA biosynthesis;Biosynthesis of cofactors;Microbial metabolism in diverse environments;Biosynthesis of secondary metabolites;Porphyrin and chlorophyll metabolism;Metabolic pathways
gene0238	Chromosome	B4	leuC	bani:Bl12_0224	K01703	3-isopropylmalate/(R)-2-methylmalate dehydratase large subunit [EC:4.2.1.33 4.2.1.35]	4.2.1.35;4.2.1.33	Lyases||Carbon-oxygen lyases||Hydro-lyases||(R)-2-methylmalate hydro-lyase (2-methylmaleate-forming);Lyases||Carbon-oxygen lyases||Hydro-lyases||(2R,3S)-3-isopropylmalate hydro-lyase (2-isopropylmaleate-forming)	ko01230;ko00966;ko01210;ko00290;ko00660;ko01100;ko01110	Biosynthesis of amino acids;Glucosinolate biosynthesis;2-Oxocarboxylic acid metabolism;Valine, leucine and isoleucine biosynthesis;C5-Branched dibasic acid metabolism;Metabolic pathways;Biosynthesis of secondary metabolites
gene0239	Chromosome	B4	leuD	bani:Bl12_0225	K01704	3-isopropylmalate/(R)-2-methylmalate dehydratase small subunit [EC:4.2.1.33 4.2.1.35]	4.2.1.33;4.2.1.35	Lyases||Carbon-oxygen lyases||Hydro-lyases||(2R,3S)-3-isopropylmalate hydro-lyase (2-isopropylmaleate-forming);Lyases||Carbon-oxygen lyases||Hydro-lyases||(R)-2-methylmalate hydro-lyase (2-methylmaleate-forming)	ko01210;ko01230;ko01100;ko01110;ko00290;ko00660	2-Oxocarboxylic acid metabolism;Biosynthesis of amino acids;Metabolic pathways;Biosynthesis of secondary metabolites;Valine, leucine and isoleucine biosynthesis;C5-Branched dibasic acid metabolism
gene0242	Chromosome	B4	murA	bani:Bl12_0228	K00790	UDP-N-acetylglucosamine 1-carboxyvinyltransferase [EC:2.5.1.7]	2.5.1.7	Transferases||Transferring alkyl or aryl groups, other than methyl groups||Transferring alkyl or aryl groups, other than methyl groups (only sub-subclass identified to date)||phosphoenolpyruvate:UDP-N-acetyl-alpha-D-glucosamine 1-carboxyvinyltransferase	ko01100;ko00520;ko00550	Metabolic pathways;Amino sugar and nucleotide sugar metabolism;Peptidoglycan biosynthesis
gene0244	Chromosome	B4	gpsA	bani:Bl12_0230	K00057	glycerol-3-phosphate dehydrogenase (NAD(P)+) [EC:1.1.1.94]	1.1.1.94	Oxidoreductases||Acting on the CH-OH group of donors||With NAD+ or NADP+ as acceptor||sn-glycerol-3-phosphate:NAD(P)+ 2-oxidoreductase	ko01110;ko00564	Biosynthesis of secondary metabolites;Glycerophospholipid metabolism
gene0245	Chromosome	B4	ddl	bani:Bl12_0231	K01921	D-alanine-D-alanine ligase [EC:6.3.2.4]	6.3.2.4	Ligases||Forming carbon-nitrogen bonds||Acid-D-amino-acid ligases (peptide synthases)||D-alanine:D-alanine ligase (ADP-forming)	ko00550;ko01100;ko01502;ko00473	Peptidoglycan biosynthesis;Metabolic pathways;Vancomycin resistance;-
gene0248	Chromosome	B4	-	bani:Bl12_0233	K07052	CAAX protease family protein	-	-	-	-
gene0253	Chromosome	B4	yhdR	bani:Bl12_0238	K11358	aspartate aminotransferase [EC:2.6.1.1]	2.6.1.1	Transferases||Transferring nitrogenous groups||Transaminases||L-aspartate:2-oxoglutarate aminotransferase	ko00960;ko00350;ko00360;ko00401;ko01110;ko00220;ko01210;ko01230;ko00270;ko00400;ko00950;ko00330;ko00250;ko01100	Tropane, piperidine and pyridine alkaloid biosynthesis;Tyrosine metabolism;Phenylalanine metabolism;Novobiocin biosynthesis;Biosynthesis of secondary metabolites;Arginine biosynthesis;2-Oxocarboxylic acid metabolism;Biosynthesis of amino acids;Cysteine and methionine metabolism;Phenylalanine, tyrosine and tryptophan biosynthesis;Isoquinoline alkaloid biosynthesis;Arginine and proline metabolism;A…
gene0257	Chromosome	B4	rpmB	bani:Bl12_0242	K02902	large subunit ribosomal protein L28	-	-	ko03010	Ribosome
gene0260	Chromosome	B4	rsmD	bani:Bl12_0245	K08316	16S rRNA (guanine966-N2)-methyltransferase [EC:2.1.1.171]	2.1.1.171	Transferases||Transferring one-carbon groups||Methyltransferases||S-adenosyl-L-methionine:16S rRNA (guanine966-N2)-methyltransferase	-	-
gene0261	Chromosome	B4	trmD	bani:Bl12_0246	K00554	tRNA (guanine37-N1)-methyltransferase [EC:2.1.1.228]	2.1.1.228	Transferases||Transferring one-carbon groups||Methyltransferases||S-adenosyl-L-methionine:tRNA (guanine37-N1)-methyltransferase	-	-
gene0262	Chromosome	B4	rimM	bani:Bl12_0247	K02860	16S rRNA processing protein RimM	-	-	-	-
gene0263	Chromosome	B4	-	bnm:BALAC2494_00859	K06960	uncharacterized protein	-	-	-	-
gene0264	Chromosome	B4	rpsP	bani:Bl12_0249	K02959	small subunit ribosomal protein S16	-	-	ko03010	Ribosome
gene0265	Chromosome	B4	lacZ	bani:Bl12_0250	K01190	beta-galactosidase [EC:3.2.1.23]	3.2.1.23	Hydrolases||Glycosylases||Glycosidases, i.e. enzymes that hydrolyse O- and S-glycosyl compounds||beta-D-galactoside galactohydrolase	ko00052;ko00511;ko01100;ko00600	Galactose metabolism;Other glycan degradation;Metabolic pathways;Sphingolipid metabolism
gene0475	Chromosome	B4	lacZ	banm:EN10_02430	K01190	beta-galactosidase [EC:3.2.1.23]	3.2.1.23	Hydrolases||Glycosylases||Glycosidases, i.e. enzymes that hydrolyse O- and S-glycosyl compounds||beta-D-galactoside galactohydrolase	ko00052;ko00511;ko01100;ko00600	Galactose metabolism;Other glycan degradation;Metabolic pathways;Sphingolipid metabolism
gene0268	Chromosome	B4	ffh	bani:Bl12_0253	K03106	signal recognition particle subunit SRP54 [EC:3.6.5.4]	3.6.5.4	Hydrolases||Acting on acid anhydrides||Acting on GTP to facilitate cellular and subcellular movement||GTP phosphohydrolase (protein-synthesis-assisting)	ko02024;ko03070;ko03060	Quorum sensing;Bacterial secretion system;Protein export
gene0269	Chromosome	B4	cysS	bani:Bl12_0254	K01883	cysteinyl-tRNA synthetase [EC:6.1.1.16]	6.1.1.16	Ligases||Forming carbon-oxygen bonds||Ligases forming aminoacyl-tRNA and related compounds||L-cysteine:tRNACys ligase (AMP-forming)	ko00970	Aminoacyl-tRNA biosynthesis
gene0270	Chromosome	B4	uup	bani:Bl12_0255	K15738	ABC transport system ATP-binding/permease protein	-	-	-	-
gene0272	Chromosome	B4	ilvH	bani:Bl12_0257	K01653	acetolactate synthase I/III small subunit [EC:2.2.1.6]	2.2.1.6	Transferases||Transferring aldehyde or ketonic groups||Transketolases and transaldolases||pyruvate:pyruvate acetaldehydetransferase (decarboxylating)	ko01230;ko01210;ko01100;ko00660;ko00290;ko00770;ko01110;ko00650	Biosynthesis of amino acids;2-Oxocarboxylic acid metabolism;Metabolic pathways;C5-Branched dibasic acid metabolism;Valine, leucine and isoleucine biosynthesis;Pantothenate and CoA biosynthesis;Biosynthesis of secondary metabolites;Butanoate metabolism
gene0273	Chromosome	B4	ilvB	bbb:BIF_00863	K01652	acetolactate synthase I/II/III large subunit [EC:2.2.1.6]	2.2.1.6	Transferases||Transferring aldehyde or ketonic groups||Transketolases and transaldolases||pyruvate:pyruvate acetaldehydetransferase (decarboxylating)	ko00770;ko01110;ko00650;ko01100;ko00290;ko00660;ko01210;ko01230	Pantothenate and CoA biosynthesis;Biosynthesis of secondary metabolites;Butanoate metabolism;Metabolic pathways;Valine, leucine and isoleucine biosynthesis;C5-Branched dibasic acid metabolism;2-Oxocarboxylic acid metabolism;Biosynthesis of amino acids
gene0274	Chromosome	B4	rnc	bani:Bl12_0259	K03685	ribonuclease III [EC:3.1.26.3]	3.1.26.3	Hydrolases||Acting on ester bonds||Endoribonucleases producing 5'-phosphomonoesters||ribonuclease III;	ko03008;ko05205	Ribosome biogenesis in eukaryotes;Proteoglycans in cancer
gene0275	Chromosome	B4	rpmF	bani:Bl12_0260	K02911	large subunit ribosomal protein L32	-	-	ko03010	Ribosome
gene0276	Chromosome	B4	-	bani:Bl12_0261	K07040	uncharacterized protein	-	-	-	-
gene0278	Chromosome	B4	coaD	bani:Bl12_0263	K00954	pantetheine-phosphate adenylyltransferase [EC:2.7.7.3]	2.7.7.3	Transferases||Transferring phosphorus-containing groups||Nucleotidyltransferases||ATP:pantetheine-4'-phosphate adenylyltransferase	ko00770;ko01100;ko01240	Pantothenate and CoA biosynthesis;Metabolic pathways;Biosynthesis of cofactors
gene0280	Chromosome	B4	gpr	bani:Bl12_0265	K19265	L-glyceraldehyde 3-phosphate reductase [EC:1.1.1.-]	-	-	-	-
gene0281	Chromosome	B4	pncB	banm:EN10_01445	K00763	nicotinate phosphoribosyltransferase [EC:6.3.4.21]	6.3.4.21	Ligases||Forming carbon-nitrogen bonds||Other carbon-nitrogen ligases||5-phospho-alpha-D-ribose 1-diphosphate:nicotinate ligase (ADP, diphosphate-forming)	ko01240;ko00760;ko01100	Biosynthesis of cofactors;Nicotinate and nicotinamide metabolism;Metabolic pathways
gene0283	Chromosome	B4	rph	bani:Bl12_0268	K00989	ribonuclease PH [EC:2.7.7.56]	2.7.7.56	Transferases||Transferring phosphorus-containing groups||Nucleotidyltransferases||tRNA:phosphate nucleotidyltransferase	-	-
gene0284	Chromosome	B4	rdgB	bani:Bl12_0269	K02428	XTP/dITP diphosphohydrolase [EC:3.6.1.66]	3.6.1.66	Hydrolases||Acting on acid anhydrides||In phosphorus-containing anhydrides||XTP/dITP diphosphohydrolase (diphosphate-forming)	ko01100;ko00230	Metabolic pathways;Purine metabolism
gene0285	Chromosome	B4	murN	bani:Bl12_0270	K12554	alanine adding enzyme [EC:2.3.2.-]	-	-	ko01100;ko00550	Metabolic pathways;Peptidoglycan biosynthesis
gene0286	Chromosome	B4	mleP	bani:Bl12_0271	K24180	malate permease and related proteins	-	-	-	-
gene0289	Chromosome	B4	manC	bani:Bl12_0272	K00971	mannose-1-phosphate guanylyltransferase [EC:2.7.7.13]	2.7.7.13	Transferases||Transferring phosphorus-containing groups||Nucleotidyltransferases||GTP:alpha-D-mannose-1-phosphate guanylyltransferase	ko01110;ko00051;ko01100;ko00520;ko00541	Biosynthesis of secondary metabolites;Fructose and mannose metabolism;Metabolic pathways;Amino sugar and nucleotide sugar metabolism;O-Antigen nucleotide sugar biosynthesis
gene0290	Chromosome	B4	pgi	bani:Bl12_0273	K01810	glucose-6-phosphate isomerase [EC:5.3.1.9]	5.3.1.9	Isomerases||Intramolecular oxidoreductases||Interconverting aldoses and ketoses, and related compounds||D-glucose-6-phosphate aldose-ketose-isomerase	ko01100;ko00030;ko00010;ko00520;ko00500;ko01120;ko01110;ko01200	Metabolic pathways;Pentose phosphate pathway;Glycolysis / Gluconeogenesis;Amino sugar and nucleotide sugar metabolism;Starch and sucrose metabolism;Microbial metabolism in diverse environments;Biosynthesis of secondary metabolites;Carbon metabolism
gene0291	Chromosome	B4	rplS	bani:Bl12_0274	K02884	large subunit ribosomal protein L19	-	-	ko03010	Ribosome
gene0292	Chromosome	B4	lepB	bani:Bl12_0275	K03100	signal peptidase I [EC:3.4.21.89]	3.4.21.89	Hydrolases||Acting on peptide bonds (peptidases)||Serine endopeptidases||signal peptidase I;	ko03060	Protein export
gene0293	Chromosome	B4	rnhB	bani:Bl12_0276	K03470	ribonuclease HII [EC:3.1.26.4]	3.1.26.4	Hydrolases||Acting on ester bonds||Endoribonucleases producing 5'-phosphomonoesters||ribonuclease H;	ko03030	DNA replication
gene0296	Chromosome	B4	mdcF	bani:Bl12_0279	K13936	malonate transporter and related proteins	-	-	-	-
gene1456	Chromosome	B4	mdcF	bani:Bl12_1363	K13936	malonate transporter and related proteins	-	-	-	-
gene0297	Chromosome	B4	dapE	bani:Bl12_0280	K01439	succinyl-diaminopimelate desuccinylase [EC:3.5.1.18]	3.5.1.18	Hydrolases||Acting on carbon-nitrogen bonds, other than peptide bonds||In linear amides||N-succinyl-LL-2,6-diaminoheptanedioate amidohydrolase	ko00300;ko01230;ko01120;ko01100	Lysine biosynthesis;Biosynthesis of amino acids;Microbial metabolism in diverse environments;Metabolic pathways
gene0298	Chromosome	B4	rne	bani:Bl12_0281	K08300	ribonuclease E [EC:3.1.26.12]	3.1.26.12	Hydrolases||Acting on ester bonds||Endoribonucleases producing 5'-phosphomonoesters||ribonuclease E;	ko03018	RNA degradation
gene0299	Chromosome	B4	rplU	bani:Bl12_0282	K02888	large subunit ribosomal protein L21	-	-	ko03010	Ribosome
gene0300	Chromosome	B4	rpmA	bani:Bl12_0283	K02899	large subunit ribosomal protein L27	-	-	ko03010	Ribosome
gene0301	Chromosome	B4	obgE	bani:Bl12_0284	K03979	GTPase [EC:3.6.5.-]	-	-	-	-
gene0302	Chromosome	B4	proB	bani:Bl12_0285	K00931	glutamate 5-kinase [EC:2.7.2.11]	2.7.2.11	Transferases||Transferring phosphorus-containing groups||Phosphotransferases with a carboxy group as acceptor||ATP:L-glutamate 5-phosphotransferase	ko01230;ko00332;ko00330;ko01100;ko01110	Biosynthesis of amino acids;Carbapenem biosynthesis;Arginine and proline metabolism;Metabolic pathways;Biosynthesis of secondary metabolites
gene0303	Chromosome	B4	aspB	bani:Bl12_0286	K00812	aspartate aminotransferase [EC:2.6.1.1]	2.6.1.1	Transferases||Transferring nitrogenous groups||Transaminases||L-aspartate:2-oxoglutarate aminotransferase	ko01100;ko00250;ko00330;ko00950;ko00270;ko00400;ko01210;ko01230;ko00220;ko01110;ko00401;ko00360;ko00350;ko00960	Metabolic pathways;Alanine, aspartate and glutamate metabolism;Arginine and proline metabolism;Isoquinoline alkaloid biosynthesis;Cysteine and methionine metabolism;Phenylalanine, tyrosine and tryptophan biosynthesis;2-Oxocarboxylic acid metabolism;Biosynthesis of amino acids;Arginine biosynthesis;Biosynthesis of secondary metabolites;Novobiocin biosynthesis;Phenylalanine metabolism;Tyrosine meta…
gene0305	Chromosome	B4	secE	bani:Bl12_0287	K03073	preprotein translocase subunit SecE	-	-	ko03070;ko02024;ko03060	Bacterial secretion system;Quorum sensing;Protein export
gene0306	Chromosome	B4	nusG	bani:Bl12_0288	K02601	transcription termination/antitermination protein NusG	-	-	-	-
gene0307	Chromosome	B4	rplK	bani:Bl12_0289	K02867	large subunit ribosomal protein L11	-	-	ko03010	Ribosome
gene0308	Chromosome	B4	rplA	bani:Bl12_0290	K02863	large subunit ribosomal protein L1	-	-	ko03010	Ribosome
gene0310	Chromosome	B4	birA	bani:Bl12_0292	K03524	BirA family transcriptional regulator, biotin operon repressor / biotin---[acetyl-CoA-carboxylase] ligase [EC:6.3.4.15]	6.3.4.15	Ligases||Forming carbon-nitrogen bonds||Other carbon-nitrogen ligases||biotin:apo-[carboxyl-carrier protein] ligase (AMP-forming)	ko00780;ko01100	Biotin metabolism;Metabolic pathways
gene0311	Chromosome	B4	bioY	bani:Bl12_0293	K03523	biotin transport system substrate-specific component	-	-	ko02010	ABC transporters
gene0313	Chromosome	B4	pccB	bani:Bl12_0295	K01966	propionyl-CoA carboxylase beta chain [EC:6.4.1.3 2.1.3.15]	6.4.1.3;2.1.3.15	Ligases||Forming carbon-carbon bonds||Ligases that form carbon-carbon bonds (only sub-subclass identified to date)||propanoyl-CoA:carbon-dioxide ligase (ADP-forming);Transferases||Transferring one-carbon groups||Carboxy- and carbamoyltransferases||[biotin carboxyl-carrier protein]-N6-carboxybiotinyl-L-lysine:acetyl-CoA:carboxytransferase	ko01100;ko01120;ko01110;ko01200;ko00280;ko00630;ko00640	Metabolic pathways;Microbial metabolism in diverse environments;Biosynthesis of secondary metabolites;Carbon metabolism;Valine, leucine and isoleucine degradation;Glyoxylate and dicarboxylate metabolism;Propanoate metabolism
gene0314	Chromosome	B4	fas	bani:Bl12_0296	K11533	fatty acid synthase, bacteria type [EC:2.3.1.-]	-	-	ko01212;ko00061;ko01100;ko04931	Fatty acid metabolism;Fatty acid biosynthesis;Metabolic pathways;Insulin resistance
gene0315	Chromosome	B4	acpS	bani:Bl12_0297	K00997	holo-[acyl-carrier protein] synthase [EC:2.7.8.7]	2.7.8.7	Transferases||Transferring phosphorus-containing groups||Transferases for other substituted phosphate groups||CoA-[4'-phosphopantetheine]:apo-[acyl-carrier protein] 4'-pantetheinephosphotransferase	ko00770	Pantothenate and CoA biosynthesis
gene0318	Chromosome	B4	ldh	bani:Bl12_0299	K00016	L-lactate dehydrogenase [EC:1.1.1.27]	1.1.1.27	Oxidoreductases||Acting on the CH-OH group of donors||With NAD+ or NADP+ as acceptor||(S)-lactate:NAD+ oxidoreductase	ko00620;ko00640;ko04922;ko05230;ko01110;ko01120;ko00270;ko00010;ko01100;ko04066	Pyruvate metabolism;Propanoate metabolism;Glucagon signaling pathway;Central carbon metabolism in cancer;Biosynthesis of secondary metabolites;Microbial metabolism in diverse environments;Cysteine and methionine metabolism;Glycolysis / Gluconeogenesis;Metabolic pathways;HIF-1 signaling pathway
gene1217	Chromosome	B4	ldh	bani:Bl12_1138	K00016	L-lactate dehydrogenase [EC:1.1.1.27]	1.1.1.27	Oxidoreductases||Acting on the CH-OH group of donors||With NAD+ or NADP+ as acceptor||(S)-lactate:NAD+ oxidoreductase	ko00620;ko00640;ko04922;ko05230;ko01110;ko01120;ko00270;ko00010;ko01100;ko04066	Pyruvate metabolism;Propanoate metabolism;Glucagon signaling pathway;Central carbon metabolism in cancer;Biosynthesis of secondary metabolites;Microbial metabolism in diverse environments;Cysteine and methionine metabolism;Glycolysis / Gluconeogenesis;Metabolic pathways;HIF-1 signaling pathway
gene0319	Chromosome	B4	rpsO	bani:Bl12_0300	K02956	small subunit ribosomal protein S15	-	-	ko03010	Ribosome
gene0320	Chromosome	B4	pnp	bani:Bl12_0301	K00962	polyribonucleotide nucleotidyltransferase [EC:2.7.7.8]	2.7.7.8	Transferases||Transferring phosphorus-containing groups||Nucleotidyltransferases||polyribonucleotide:phosphate nucleotidyltransferase	ko03018	RNA degradation
gene0321	Chromosome	B4	lemA	bani:Bl12_0302	K03744	LemA protein	-	-	-	-
gene0323	Chromosome	B4	nrdB	bani:Bl12_0304	K00526	ribonucleoside-diphosphate reductase beta chain [EC:1.17.4.1]	1.17.4.1	Oxidoreductases||Acting on CH or CH2 groups||With a disulfide as acceptor||2'-deoxyribonucleoside-5'-diphosphate:thioredoxin-disulfide 2'-oxidoreductase	ko00230;ko01100;ko00240	Purine metabolism;Metabolic pathways;Pyrimidine metabolism
gene0324	Chromosome	B4	nrdA	bani:Bl12_0305	K00525	ribonucleoside-diphosphate reductase alpha chain [EC:1.17.4.1]	1.17.4.1	Oxidoreductases||Acting on CH or CH2 groups||With a disulfide as acceptor||2'-deoxyribonucleoside-5'-diphosphate:thioredoxin-disulfide 2'-oxidoreductase	ko00240;ko00230;ko01100	Pyrimidine metabolism;Purine metabolism;Metabolic pathways
gene0325	Chromosome	B4	nrdI	bani:Bl12_0306	K03647	protein involved in ribonucleotide reduction	-	-	-	-
gene0326	Chromosome	B4	nrdH	bani:Bl12_0307	K06191	glutaredoxin-like protein NrdH	-	-	-	-
gene0327	Chromosome	B4	-	bani:Bl12_0308	K05275	pyridoxine 4-dehydrogenase [EC:1.1.1.65]	1.1.1.65	Oxidoreductases||Acting on the CH-OH group of donors||With NAD+ or NADP+ as acceptor||pyridoxine:NADP+ 4-oxidoreductase	ko01120;ko01100;ko00750	Microbial metabolism in diverse environments;Metabolic pathways;Vitamin B6 metabolism
gene0328	Chromosome	B4	prtC	bani:Bl12_0309	K08303	U32 family peptidase [EC:3.4.-.-]	-	-	ko05120	Epithelial cell signaling in Helicobacter pylori infection
gene0329	Chromosome	B4	yfiH	bani:Bl12_0310	K05810	polyphenol oxidase [EC:1.10.3.-]	-	-	-	-
gene0330	Chromosome	B4	ispD	bani:Bl12_0311	K00991	2-C-methyl-D-erythritol 4-phosphate cytidylyltransferase [EC:2.7.7.60]	2.7.7.60	Transferases||Transferring phosphorus-containing groups||Nucleotidyltransferases||CTP:2-C-methyl-D-erythritol 4-phosphate cytidylyltransferase	ko00900;ko01100;ko01110	Terpenoid backbone biosynthesis;Metabolic pathways;Biosynthesis of secondary metabolites
gene0331	Chromosome	B4	pcp	blc:Balac_0334	K01304	pyroglutamyl-peptidase [EC:3.4.19.3]	3.4.19.3	Hydrolases||Acting on peptide bonds (peptidases)||Omega peptidases||pyroglutamyl-peptidase I;	-	-
gene0332	Chromosome	B4	ripA	bani:Bl12_0313	K21473	peptidoglycan DL-endopeptidase RipA [EC:3.4.-.-]	-	-	-	-
gene0333	Chromosome	B4	pepC	bani:Bl12_0314	K01372	bleomycin hydrolase [EC:3.4.22.40]	3.4.22.40	Hydrolases||Acting on peptide bonds (peptidases)||Cysteine endopeptidases||bleomycin hydrolase;	-	-
gene0438	Chromosome	B4	pepC	bani:Bl12_0409	K01372	bleomycin hydrolase [EC:3.4.22.40]	3.4.22.40	Hydrolases||Acting on peptide bonds (peptidases)||Cysteine endopeptidases||bleomycin hydrolase;	-	-
gene0334	Chromosome	B4	aroF	bani:Bl12_0315	K01626	3-deoxy-7-phosphoheptulonate synthase [EC:2.5.1.54]	2.5.1.54	Transferases||Transferring alkyl or aryl groups, other than methyl groups||Transferring alkyl or aryl groups, other than methyl groups (only sub-subclass identified to date)||phosphoenolpyruvate:D-erythrose-4-phosphate C-(1-carboxyvinyl)transferase (phosphate-hydrolysing, 2-carboxy-2-oxoethyl-forming)	ko00400;ko01230;ko01100;ko01110;ko02024	Phenylalanine, tyrosine and tryptophan biosynthesis;Biosynthesis of amino acids;Metabolic pathways;Biosynthesis of secondary metabolites;Quorum sensing
gene0336	Chromosome	B4	aroF	bani:Bl12_0317	K01626	3-deoxy-7-phosphoheptulonate synthase [EC:2.5.1.54]	2.5.1.54	Transferases||Transferring alkyl or aryl groups, other than methyl groups||Transferring alkyl or aryl groups, other than methyl groups (only sub-subclass identified to date)||phosphoenolpyruvate:D-erythrose-4-phosphate C-(1-carboxyvinyl)transferase (phosphate-hydrolysing, 2-carboxy-2-oxoethyl-forming)	ko00400;ko01230;ko01100;ko01110;ko02024	Phenylalanine, tyrosine and tryptophan biosynthesis;Biosynthesis of amino acids;Metabolic pathways;Biosynthesis of secondary metabolites;Quorum sensing
gene0337	Chromosome	B4	mtnN	bani:Bl12_0318	K01243	adenosylhomocysteine nucleosidase [EC:3.2.2.9]	3.2.2.9	Hydrolases||Glycosylases||Hydrolysing N-glycosyl compounds||S-adenosyl-L-homocysteine homocysteinylribohydrolase	ko01230;ko00270;ko01100	Biosynthesis of amino acids;Cysteine and methionine metabolism;Metabolic pathways
gene0338	Chromosome	B4	senX3	bani:Bl12_0319	K07768	two-component system, OmpR family, sensor histidine kinase SenX3 [EC:2.7.13.3]	2.7.13.3	Transferases||Transferring phosphorus-containing groups||Protein-histidine kinases||ATP:protein-L-histidine N-phosphotransferase	ko02020	Two-component system
gene0449	Chromosome	B4	senX3	bani:Bl12_0418	K07768	two-component system, OmpR family, sensor histidine kinase SenX3 [EC:2.7.13.3]	2.7.13.3	Transferases||Transferring phosphorus-containing groups||Protein-histidine kinases||ATP:protein-L-histidine N-phosphotransferase	ko02020	Two-component system
gene0339	Chromosome	B4	regX3	bani:Bl12_0320	K07776	two-component system, OmpR family, response regulator RegX3	-	-	ko02020	Two-component system
gene0340	Chromosome	B4	pstS	bani:Bl12_0321	K02040	phosphate transport system substrate-binding protein	-	-	ko02010;ko02020;ko05152	ABC transporters;Two-component system;Tuberculosis
gene0341	Chromosome	B4	pstC	banl:BLAC_01725	K02037	phosphate transport system permease protein	-	-	ko02010	ABC transporters
gene0342	Chromosome	B4	pstA	bani:Bl12_0323	K02038	phosphate transport system permease protein	-	-	ko02010	ABC transporters
gene0343	Chromosome	B4	pstB	bani:Bl12_0324	K02036	phosphate transport system ATP-binding protein [EC:7.3.2.1]	7.3.2.1	Translocases||Catalysing the translocation of inorganic anions and their chelates||Linked to the hydrolysis of a nucleoside triphosphate||ATP phosphohydrolase (ABC-type, phosphate-importing)	ko02010	ABC transporters
gene0344	Chromosome	B4	pbuG	bani:Bl12_0325	K06901	adenine/guanine/hypoxanthine permease	-	-	-	-
gene0345	Chromosome	B4	-	bani:Bl12_0326	K02077	zinc/manganese transport system substrate-binding protein	-	-	-	-
gene0984	Chromosome	B4	-	bani:Bl12_0924	K02077	zinc/manganese transport system substrate-binding protein	-	-	-	-
gene0346	Chromosome	B4	rplJ	bani:Bl12_0327	K02864	large subunit ribosomal protein L10	-	-	ko03010	Ribosome
gene0347	Chromosome	B4	rplL	bani:Bl12_0328	K02935	large subunit ribosomal protein L7/L12	-	-	ko03010	Ribosome
gene0353	Chromosome	B4	-	bani:Bl12_0334	K01934	5-formyltetrahydrofolate cyclo-ligase [EC:6.3.3.2]	6.3.3.2	Ligases||Forming carbon-nitrogen bonds||Cyclo-ligases||5-formyltetrahydrofolate cyclo-ligase (ADP-forming)	ko00670;ko01100	One carbon pool by folate;Metabolic pathways
gene0354	Chromosome	B4	rimJ	bani:Bl12_0335	K03790	[ribosomal protein S5]-alanine N-acetyltransferase [EC:2.3.1.267]	2.3.1.267	Transferases||Acyltransferases||Transferring groups other than aminoacyl groups||acetyl-CoA:N-terminal L-alanyl-[S5 protein of 30S ribosome] N-acetyltransferase	-	-
gene0356	Chromosome	B4	groES	bani:Bl12_0337	K04078	chaperonin GroES	-	-	-	-
gene0360	Chromosome	B4	rpmG	bani:Bl12_0338	K02913	large subunit ribosomal protein L33	-	-	ko03010	Ribosome
gene0361	Chromosome	B4	murB	banm:EN10_01845	K00075	UDP-N-acetylmuramate dehydrogenase [EC:1.3.1.98]	1.3.1.98	Oxidoreductases||Acting on the CH-CH group of donors||With NAD+ or NADP+ as acceptor||UDP-N-acetyl-alpha-D-muramate:NADP+ oxidoreductase	ko01100;ko00520;ko00550	Metabolic pathways;Amino sugar and nucleotide sugar metabolism;Peptidoglycan biosynthesis
gene0362	Chromosome	B4	-	bani:Bl12_0340	K03294	basic amino acid/polyamine antiporter, APA family	-	-	-	-
gene0365	Chromosome	B4	dinB	bani:Bl12_0343	K02346	DNA polymerase IV [EC:2.7.7.7]	2.7.7.7	Transferases||Transferring phosphorus-containing groups||Nucleotidyltransferases||2'-deoxyribonucleoside-5'-triphosphate:DNA deoxynucleotidyltransferase (DNA-directed)	-	-
gene0370	Chromosome	B4	malQ	bani:Bl12_0347	K00705	4-alpha-glucanotransferase [EC:2.4.1.25]	2.4.1.25	Transferases||Glycosyltransferases||Hexosyltransferases||(1->4)-alpha-D-glucan:(1->4)-alpha-D-glucan 4-alpha-D-glycosyltransferase	ko00500;ko01100;ko01110	Starch and sucrose metabolism;Metabolic pathways;Biosynthesis of secondary metabolites
gene1566	Chromosome	B4	malQ	bani:Bl12_1464	K00705	4-alpha-glucanotransferase [EC:2.4.1.25]	2.4.1.25	Transferases||Glycosyltransferases||Hexosyltransferases||(1->4)-alpha-D-glucan:(1->4)-alpha-D-glucan 4-alpha-D-glycosyltransferase	ko00500;ko01100;ko01110	Starch and sucrose metabolism;Metabolic pathways;Biosynthesis of secondary metabolites
gene0371	Chromosome	B4	rplM	bani:Bl12_0348	K02871	large subunit ribosomal protein L13	-	-	ko03010	Ribosome
gene0372	Chromosome	B4	rpsI	blt:Balat_0375	K02996	small subunit ribosomal protein S9	-	-	ko03010	Ribosome
gene0373	Chromosome	B4	treX	bani:Bl12_0350	K01214	isoamylase [EC:3.2.1.68]	3.2.1.68	Hydrolases||Glycosylases||Glycosidases, i.e. enzymes that hydrolyse O- and S-glycosyl compounds||glycogen 6-alpha-D-glucanohydrolase	ko00500;ko01100;ko01110	Starch and sucrose metabolism;Metabolic pathways;Biosynthesis of secondary metabolites
gene0970	Chromosome	B4	treX	bani:Bl12_0912	K01214	isoamylase [EC:3.2.1.68]	3.2.1.68	Hydrolases||Glycosylases||Glycosidases, i.e. enzymes that hydrolyse O- and S-glycosyl compounds||glycogen 6-alpha-D-glucanohydrolase	ko00500;ko01100;ko01110	Starch and sucrose metabolism;Metabolic pathways;Biosynthesis of secondary metabolites
gene0374	Chromosome	B4	nagC	bani:Bl12_0351	K02565	N-acetylglucosamine repressor	-	-	-	-
gene0375	Chromosome	B4	adhE	bani:Bl12_0352	K04072	acetaldehyde dehydrogenase / alcohol dehydrogenase [EC:1.2.1.10 1.1.1.1]	1.2.1.10;1.1.1.1	Oxidoreductases||Acting on the aldehyde or oxo group of donors||With NAD+ or NADP+ as acceptor||acetaldehyde:NAD+ oxidoreductase (CoA-acetylating);Oxidoreductases||Acting on the CH-OH group of donors||With NAD+ or NADP+ as acceptor||alcohol:NAD+ oxidoreductase	ko00010;ko01100;ko05146;ko00071;ko01220;ko00626;ko00650;ko00625;ko00350;ko01120;ko01110;ko00620	Glycolysis / Gluconeogenesis;Metabolic pathways;Amoebiasis;Fatty acid degradation;Degradation of aromatic compounds;Naphthalene degradation;Butanoate metabolism;Chloroalkane and chloroalkene degradation;Tyrosine metabolism;Microbial metabolism in diverse environments;Biosynthesis of secondary metabolites;Pyruvate metabolism
gene0378	Chromosome	B4	rpsJ	bani:Bl12_0355	K02946	small subunit ribosomal protein S10	-	-	ko03010	Ribosome
gene0379	Chromosome	B4	rplC	bani:Bl12_0356	K02906	large subunit ribosomal protein L3	-	-	ko03010	Ribosome
gene0380	Chromosome	B4	rplD	bani:Bl12_0357	K02926	large subunit ribosomal protein L4	-	-	ko03010	Ribosome
gene0381	Chromosome	B4	rplW	bani:Bl12_0358	K02892	large subunit ribosomal protein L23	-	-	ko03010	Ribosome
gene0382	Chromosome	B4	rplB	bani:Bl12_0359	K02886	large subunit ribosomal protein L2	-	-	ko03010	Ribosome
gene0383	Chromosome	B4	rpsS	bani:Bl12_0360	K02965	small subunit ribosomal protein S19	-	-	ko03010	Ribosome
gene0384	Chromosome	B4	rplV	bani:Bl12_0361	K02890	large subunit ribosomal protein L22	-	-	ko03010	Ribosome
gene0385	Chromosome	B4	rpsC	bani:Bl12_0362	K02982	small subunit ribosomal protein S3	-	-	ko03010	Ribosome
gene0386	Chromosome	B4	rplP	bani:Bl12_0363	K02878	large subunit ribosomal protein L16	-	-	ko03010	Ribosome
gene0387	Chromosome	B4	rpmC	bani:Bl12_0364	K02904	large subunit ribosomal protein L29	-	-	ko03010	Ribosome
gene0388	Chromosome	B4	rpsQ	bani:Bl12_0365	K02961	small subunit ribosomal protein S17	-	-	ko03010	Ribosome
gene0389	Chromosome	B4	rplN	bani:Bl12_0366	K02874	large subunit ribosomal protein L14	-	-	ko03010	Ribosome
gene0390	Chromosome	B4	rplX	bani:Bl12_0367	K02895	large subunit ribosomal protein L24	-	-	ko03010	Ribosome
gene0391	Chromosome	B4	rplE	bani:Bl12_0368	K02931	large subunit ribosomal protein L5	-	-	ko03010	Ribosome
gene0392	Chromosome	B4	rpsN	bani:Bl12_0369	K02954	small subunit ribosomal protein S14	-	-	ko03010	Ribosome
gene0393	Chromosome	B4	rpsH	bani:Bl12_0370	K02994	small subunit ribosomal protein S8	-	-	ko03010	Ribosome
gene0394	Chromosome	B4	rplF	bani:Bl12_0371	K02933	large subunit ribosomal protein L6	-	-	ko03010	Ribosome
gene0395	Chromosome	B4	rplR	bani:Bl12_0372	K02881	large subunit ribosomal protein L18	-	-	ko03010	Ribosome
gene0396	Chromosome	B4	rpsE	bani:Bl12_0373	K02988	small subunit ribosomal protein S5	-	-	ko03010	Ribosome
gene0397	Chromosome	B4	rpmD	bani:Bl12_0374	K02907	large subunit ribosomal protein L30	-	-	ko03010	Ribosome
gene0398	Chromosome	B4	rplO	bani:Bl12_0375	K02876	large subunit ribosomal protein L15	-	-	ko03010	Ribosome
gene0399	Chromosome	B4	secY	bani:Bl12_0376	K03076	preprotein translocase subunit SecY	-	-	ko03060;ko02024;ko03070	Protein export;Quorum sensing;Bacterial secretion system
gene0400	Chromosome	B4	adk	bani:Bl12_0377	K00939	adenylate kinase [EC:2.7.4.3]	2.7.4.3	Transferases||Transferring phosphorus-containing groups||Phosphotransferases with a phosphate group as acceptor||ATP:AMP phosphotransferase	ko01100;ko00230;ko01110;ko01240;ko00730	Metabolic pathways;Purine metabolism;Biosynthesis of secondary metabolites;Biosynthesis of cofactors;Thiamine metabolism
gene0401	Chromosome	B4	infA	bact:AB656_07095	K02518	translation initiation factor IF-1	-	-	-	-
gene0402	Chromosome	B4	rpmJ	bact:AB656_07100	K02919	large subunit ribosomal protein L36	-	-	ko03010	Ribosome
gene0403	Chromosome	B4	rpsM	bani:Bl12_0380	K02952	small subunit ribosomal protein S13	-	-	ko03010	Ribosome
gene0404	Chromosome	B4	rpsK	bani:Bl12_0381	K02948	small subunit ribosomal protein S11	-	-	ko03010	Ribosome
gene0405	Chromosome	B4	rpoA	bani:Bl12_0382	K03040	DNA-directed RNA polymerase subunit alpha [EC:2.7.7.6]	2.7.7.6	Transferases||Transferring phosphorus-containing groups||Nucleotidyltransferases||nucleoside-triphosphate:RNA nucleotidyltransferase (DNA-directed)	ko03020	RNA polymerase
gene0406	Chromosome	B4	rplQ	bani:Bl12_0383	K02879	large subunit ribosomal protein L17	-	-	ko03010	Ribosome
gene0407	Chromosome	B4	truA	blc:Balac_0410	K06173	tRNA pseudouridine38-40 synthase [EC:5.4.99.12]	5.4.99.12	Isomerases||Intramolecular transferases||Transferring other groups||tRNA-uridine38-40 uracil mutase	-	-
gene0410	Chromosome	B4	nusA	banl:BLAC_02065	K02600	transcription termination/antitermination protein NusA	-	-	-	-
gene0411	Chromosome	B4	infB	bani:Bl12_0387	K02519	translation initiation factor IF-2	-	-	-	-
gene0412	Chromosome	B4	rbfA	bani:Bl12_0388	K02834	ribosome-binding factor A	-	-	-	-
gene0413	Chromosome	B4	truB	bani:Bl12_0389	K03177	tRNA pseudouridine55 synthase [EC:5.4.99.25]	5.4.99.25	Isomerases||Intramolecular transferases||Transferring other groups||tRNA-uridine55 uracil mutase	-	-
gene0414	Chromosome	B4	ribF	bani:Bl12_0390	K11753	riboflavin kinase / FMN adenylyltransferase [EC:2.7.1.26 2.7.7.2]	2.7.7.2;2.7.1.26	Transferases||Transferring phosphorus-containing groups||Nucleotidyltransferases||ATP:FMN adenylyltransferase;Transferases||Transferring phosphorus-containing groups||Phosphotransferases with an alcohol group as acceptor||ATP:riboflavin 5'-phosphotransferase	ko00740;ko01240;ko01110;ko01100	Riboflavin metabolism;Biosynthesis of cofactors;Biosynthesis of secondary metabolites;Metabolic pathways
gene0415	Chromosome	B4	radA	bani:Bl12_0391	K04485	DNA repair protein RadA/Sms	-	-	-	-
gene0418	Chromosome	B4	rpiA	bani:Bl12_0393	K01807	ribose 5-phosphate isomerase A [EC:5.3.1.6]	5.3.1.6	Isomerases||Intramolecular oxidoreductases||Interconverting aldoses and ketoses, and related compounds||D-ribose-5-phosphate aldose-ketose-isomerase	ko00030;ko01200;ko01100;ko00710;ko01120;ko01110;ko01230	Pentose phosphate pathway;Carbon metabolism;Metabolic pathways;Carbon fixation in photosynthetic organisms;Microbial metabolism in diverse environments;Biosynthesis of secondary metabolites;Biosynthesis of amino acids
gene0419	Chromosome	B4	rnhA	bani:Bl12_0394	K03469	ribonuclease HI [EC:3.1.26.4]	3.1.26.4	Hydrolases||Acting on ester bonds||Endoribonucleases producing 5'-phosphomonoesters||ribonuclease H;	ko03030	DNA replication
gene0421	Chromosome	B4	serS	bani:Bl12_0395	K01875	seryl-tRNA synthetase [EC:6.1.1.11]	6.1.1.11	Ligases||Forming carbon-oxygen bonds||Ligases forming aminoacyl-tRNA and related compounds||L-serine:tRNASer ligase (AMP-forming)	ko00970	Aminoacyl-tRNA biosynthesis
gene0423	Chromosome	B4	pgm	bani:Bl12_0397	K01835	phosphoglucomutase [EC:5.4.2.2]	5.4.2.2	Isomerases||Intramolecular transferases||Phosphotransferases (phosphomutases)||alpha-D-glucose 1,6-phosphomutase	ko00521;ko00520;ko00500;ko00052;ko00030;ko00010;ko01100;ko00230;ko01120;ko01110	Streptomycin biosynthesis;Amino sugar and nucleotide sugar metabolism;Starch and sucrose metabolism;Galactose metabolism;Pentose phosphate pathway;Glycolysis / Gluconeogenesis;Metabolic pathways;Purine metabolism;Microbial metabolism in diverse environments;Biosynthesis of secondary metabolites
gene0431	Chromosome	B4	metC	bani:Bl12_0405	K01760	cysteine-S-conjugate beta-lyase [EC:4.4.1.13]	4.4.1.13	Lyases||Carbon-sulfur lyases||Carbon-sulfur lyases (only sub-subclass identified to date)||L-cysteine-S-conjugate thiol-lyase (deaminating; 2-aminoprop-2-enoate-forming)	ko00270;ko01230;ko01110;ko01100;ko00450	Cysteine and methionine metabolism;Biosynthesis of amino acids;Biosynthesis of secondary metabolites;Metabolic pathways;Selenocompound metabolism
gene0432	Chromosome	B4	metY	bla:BLA_0412	K01740	O-acetylhomoserine (thiol)-lyase [EC:2.5.1.49]	2.5.1.49	Transferases||Transferring alkyl or aryl groups, other than methyl groups||Transferring alkyl or aryl groups, other than methyl groups (only sub-subclass identified to date)||O-acetyl-L-homoserine:methanethiol 3-amino-3-carboxypropyltransferase	ko01100;ko00270	Metabolic pathways;Cysteine and methionine metabolism
gene0503	Chromosome	B4	metY	bani:Bl12_0467	K01740	O-acetylhomoserine (thiol)-lyase [EC:2.5.1.49]	2.5.1.49	Transferases||Transferring alkyl or aryl groups, other than methyl groups||Transferring alkyl or aryl groups, other than methyl groups (only sub-subclass identified to date)||O-acetyl-L-homoserine:methanethiol 3-amino-3-carboxypropyltransferase	ko01100;ko00270	Metabolic pathways;Cysteine and methionine metabolism
gene1057	Chromosome	B4	metY	bani:Bl12_0989	K01740	O-acetylhomoserine (thiol)-lyase [EC:2.5.1.49]	2.5.1.49	Transferases||Transferring alkyl or aryl groups, other than methyl groups||Transferring alkyl or aryl groups, other than methyl groups (only sub-subclass identified to date)||O-acetyl-L-homoserine:methanethiol 3-amino-3-carboxypropyltransferase	ko01100;ko00270	Metabolic pathways;Cysteine and methionine metabolism
gene0435	Chromosome	B4	lysS	bnm:BALAC2494_00679	K04567	lysyl-tRNA synthetase, class II [EC:6.1.1.6]	6.1.1.6	Ligases||Forming carbon-oxygen bonds||Ligases forming aminoacyl-tRNA and related compounds||L-lysine:tRNALys ligase (AMP-forming)	ko00970	Aminoacyl-tRNA biosynthesis
gene0439	Chromosome	B4	gadC	bani:Bl12_0410	K20265	glutamate:GABA antiporter	-	-	ko02024	Quorum sensing
gene0442	Chromosome	B4	menA	blc:Balac_0445	K02548	1,4-dihydroxy-2-naphthoate polyprenyltransferase [EC:2.5.1.74]	2.5.1.74	Transferases||Transferring alkyl or aryl groups, other than methyl groups||Transferring alkyl or aryl groups, other than methyl groups (only sub-subclass identified to date)||all-trans-polyprenyl-diphosphate:1,4-dihydroxy-2-naphthoate polyprenyltransferase	ko01240;ko01110;ko01100;ko00130	Biosynthesis of cofactors;Biosynthesis of secondary metabolites;Metabolic pathways;Ubiquinone and other terpenoid-quinone biosynthesis
gene0443	Chromosome	B4	gpmA	bani:Bl12_0414	K01834	2,3-bisphosphoglycerate-dependent phosphoglycerate mutase [EC:5.4.2.11]	5.4.2.11	Isomerases||Intramolecular transferases||Phosphotransferases (phosphomutases)||D-phosphoglycerate 2,3-phosphomutase (2,3-diphosphoglycerate-dependent)	ko04922;ko05230;ko01110;ko01120;ko00680;ko01200;ko01100;ko00010;ko00260;ko01230	Glucagon signaling pathway;Central carbon metabolism in cancer;Biosynthesis of secondary metabolites;Microbial metabolism in diverse environments;Methane metabolism;Carbon metabolism;Metabolic pathways;Glycolysis / Gluconeogenesis;Glycine, serine and threonine metabolism;Biosynthesis of amino acids
gene0743	Chromosome	B4	gpmA	bani:Bl12_0702	K01834	2,3-bisphosphoglycerate-dependent phosphoglycerate mutase [EC:5.4.2.11]	5.4.2.11	Isomerases||Intramolecular transferases||Phosphotransferases (phosphomutases)||D-phosphoglycerate 2,3-phosphomutase (2,3-diphosphoglycerate-dependent)	ko04922;ko05230;ko01110;ko01120;ko00680;ko01200;ko01100;ko00010;ko00260;ko01230	Glucagon signaling pathway;Central carbon metabolism in cancer;Biosynthesis of secondary metabolites;Microbial metabolism in diverse environments;Methane metabolism;Carbon metabolism;Metabolic pathways;Glycolysis / Gluconeogenesis;Glycine, serine and threonine metabolism;Biosynthesis of amino acids
gene0444	Chromosome	B4	ohyA	bani:Bl12_0415	K10254	oleate hydratase [EC:4.2.1.53]	4.2.1.53	Lyases||Carbon-oxygen lyases||Hydro-lyases||(R)-10-hydroxystearate 10-hydro-lyase (oleate-forming)	-	-
gene0446	Chromosome	B4	qor	banm:EN10_02275	K00344	NADPH:quinone reductase [EC:1.6.5.5]	1.6.5.5	Oxidoreductases||Acting on NADH or NADPH||With a quinone or similar compound as acceptor||NADPH:quinone oxidoreductase	-	-
gene0447	Chromosome	B4	manA	bnm:BALAC2494_00667	K01809	mannose-6-phosphate isomerase [EC:5.3.1.8]	5.3.1.8	Isomerases||Intramolecular oxidoreductases||Interconverting aldoses and ketoses, and related compounds||D-mannose-6-phosphate aldose-ketose-isomerase	ko01100;ko00051;ko01110;ko01240;ko00541;ko00520	Metabolic pathways;Fructose and mannose metabolism;Biosynthesis of secondary metabolites;Biosynthesis of cofactors;O-Antigen nucleotide sugar biosynthesis;Amino sugar and nucleotide sugar metabolism
gene0450	Chromosome	B4	phoU	bani:Bl12_0419	K02039	phosphate transport system protein	-	-	-	-
gene0451	Chromosome	B4	serC	banl:BLAC_02280	K00831	phosphoserine aminotransferase [EC:2.6.1.52]	2.6.1.52	Transferases||Transferring nitrogenous groups||Transaminases||O-phospho-L-serine:2-oxoglutarate aminotransferase	ko00270;ko01230;ko01100;ko00260;ko00750;ko00680;ko01120;ko01110;ko01200;ko01240	Cysteine and methionine metabolism;Biosynthesis of amino acids;Metabolic pathways;Glycine, serine and threonine metabolism;Vitamin B6 metabolism;Methane metabolism;Microbial metabolism in diverse environments;Biosynthesis of secondary metabolites;Carbon metabolism;Biosynthesis of cofactors
gene0453	Chromosome	B4	cwlO	bani:Bl12_0422	K21471	peptidoglycan DL-endopeptidase CwlO [EC:3.4.-.-]	-	-	-	-
gene0542	Chromosome	B4	cwlO	bani:Bl12_0505	K21471	peptidoglycan DL-endopeptidase CwlO [EC:3.4.-.-]	-	-	-	-
gene0456	Chromosome	B4	thyA	bani:Bl12_0425	K00560	thymidylate synthase [EC:2.1.1.45]	2.1.1.45	Transferases||Transferring one-carbon groups||Methyltransferases||5,10-methylenetetrahydrofolate:dUMP C-methyltransferase	ko00670;ko01100;ko01523;ko00240	One carbon pool by folate;Metabolic pathways;Antifolate resistance;Pyrimidine metabolism
gene0457	Chromosome	B4	folA	bani:Bl12_0426	K00287	dihydrofolate reductase [EC:1.5.1.3]	1.5.1.3	Oxidoreductases||Acting on the CH-NH group of donors||With NAD+ or NADP+ as acceptor||5,6,7,8-tetrahydrofolate:NADP+ oxidoreductase	ko00790;ko01240;ko00670;ko01100;ko01523	Folate biosynthesis;Biosynthesis of cofactors;One carbon pool by folate;Metabolic pathways;Antifolate resistance
gene0458	Chromosome	B4	-	bani:Bl12_0427	K01104	protein-tyrosine phosphatase [EC:3.1.3.48]	3.1.3.48	Hydrolases||Acting on ester bonds||Phosphoric-monoester hydrolases||protein-tyrosine-phosphate phosphohydrolase	ko02020	Two-component system
gene1297	Chromosome	B4	-	bani:Bl12_1211	K01104	protein-tyrosine phosphatase [EC:3.1.3.48]	3.1.3.48	Hydrolases||Acting on ester bonds||Phosphoric-monoester hydrolases||protein-tyrosine-phosphate phosphohydrolase	ko02020	Two-component system
gene1413	Chromosome	B4	-	bani:Bl12_1324	K01104	protein-tyrosine phosphatase [EC:3.1.3.48]	3.1.3.48	Hydrolases||Acting on ester bonds||Phosphoric-monoester hydrolases||protein-tyrosine-phosphate phosphohydrolase	ko02020	Two-component system
gene0459	Chromosome	B4	galE	bani:Bl12_0428	K01784	UDP-glucose 4-epimerase [EC:5.1.3.2]	5.1.3.2	Isomerases||Racemases and epimerases||Acting on carbohydrates and derivatives||UDP-alpha-D-glucose 4-epimerase	ko01100;ko00052;ko00520;ko00541	Metabolic pathways;Galactose metabolism;Amino sugar and nucleotide sugar metabolism;O-Antigen nucleotide sugar biosynthesis
gene0460	Chromosome	B4	trmB	bani:Bl12_0429	K03439	tRNA (guanine-N7-)-methyltransferase [EC:2.1.1.33]	2.1.1.33	Transferases||Transferring one-carbon groups||Methyltransferases||S-adenosyl-L-methionine:tRNA (guanine-N7)-methyltransferase	-	-
gene0463	Chromosome	B4	-	bani:Bl12_0431	K01081	5'-nucleotidase [EC:3.1.3.5]	3.1.3.5	Hydrolases||Acting on ester bonds||Phosphoric-monoester hydrolases||5'-ribonucleotide phosphohydrolase	ko00240;ko01110;ko00760;ko01100;ko00230	Pyrimidine metabolism;Biosynthesis of secondary metabolites;Nicotinate and nicotinamide metabolism;Metabolic pathways;Purine metabolism
gene0464	Chromosome	B4	-	bani:Bl12_0432	K08851	TP53 regulating kinase and related kinases [EC:2.7.11.1]	2.7.11.1	Transferases||Transferring phosphorus-containing groups||Protein-serine/threonine kinases||ATP:protein phosphotransferase (non-specific)	-	-
gene0465	Chromosome	B4	ybjD	bani:Bl12_0433	K07459	putative ATP-dependent endonuclease of the OLD family	-	-	-	-
gene0474	Chromosome	B4	lacS	bani:Bl12_0441	K16209	lactose/raffinose/galactose permease	-	-	-	-
gene0476	Chromosome	B4	lacI	bani:Bl12_0443	K02529	LacI family transcriptional regulator	-	-	-	-
gene0511	Chromosome	B4	lacI	bani:Bl12_0474	K02529	LacI family transcriptional regulator	-	-	-	-
gene1242	Chromosome	B4	lacI	bani:Bl12_1163	K02529	LacI family transcriptional regulator	-	-	-	-
gene1505	Chromosome	B4	lacI	bani:Bl12_1411	K02529	LacI family transcriptional regulator	-	-	-	-
gene1590	Chromosome	B4	lacI	bani:Bl12_1479	K02529	LacI family transcriptional regulator	-	-	-	-
gene0481	Chromosome	B4	-	bani:Bl12_0448	K02027	multiple sugar transport system substrate-binding protein	-	-	-	-
gene0483	Chromosome	B4	-	bani:Bl12_0450	K02026	multiple sugar transport system permease protein	-	-	-	-
gene0484	Chromosome	B4	-	bani:Bl12_0451	K02025	multiple sugar transport system permease protein	-	-	-	-
gene0491	Chromosome	B4	mgdA	bani:Bl12_0455	K19003	1,2-diacylglycerol 3-beta-glucosyltransferase [EC:2.4.1.336]	2.4.1.336	Transferases||Glycosyltransferases||Hexosyltransferases||UDP-alpha-D-glucose:1,2-diacyl-sn-glycerol 3-beta-D-glucosyltransferase	ko00561;ko01100	Glycerolipid metabolism;Metabolic pathways
gene0492	Chromosome	B4	-	bani:Bl12_0456	K01990	ABC-2 type transport system ATP-binding protein	-	-	-	-
gene0772	Chromosome	B4	-	bani:Bl12_0729	K01990	ABC-2 type transport system ATP-binding protein	-	-	-	-
gene0950	Chromosome	B4	-	bani:Bl12_0893	K01990	ABC-2 type transport system ATP-binding protein	-	-	-	-
gene1479	Chromosome	B4	-	bani:Bl12_1386	K01990	ABC-2 type transport system ATP-binding protein	-	-	-	-
gene1523	Chromosome	B4	-	bani:Bl12_1425	K01990	ABC-2 type transport system ATP-binding protein	-	-	-	-
gene0493	Chromosome	B4	-	bani:Bl12_0457	K01992	ABC-2 type transport system permease protein	-	-	-	-
gene0773	Chromosome	B4	-	bani:Bl12_0730	K01992	ABC-2 type transport system permease protein	-	-	-	-
gene1006	Chromosome	B4	-	bani:Bl12_0946	K01992	ABC-2 type transport system permease protein	-	-	-	-
gene1478	Chromosome	B4	-	bani:Bl12_1385	K01992	ABC-2 type transport system permease protein	-	-	-	-
gene1524	Chromosome	B4	-	bani:Bl12_1426	K01992	ABC-2 type transport system permease protein	-	-	-	-
gene0494	Chromosome	B4	dacB	blw:W7Y_0498	K07259	serine-type D-Ala-D-Ala carboxypeptidase/endopeptidase (penicillin-binding protein 4) [EC:3.4.16.4 3.4.21.-]	3.4.16.4	Hydrolases||Acting on peptide bonds (peptidases)||Serine-type carboxypeptidases||serine-type D-Ala-D-Ala carboxypeptidase;	ko00550	Peptidoglycan biosynthesis
gene0495	Chromosome	B4	tilS	bani:Bl12_0459	K04075	tRNA(Ile)-lysidine synthase [EC:6.3.4.19]	6.3.4.19	Ligases||Forming carbon-nitrogen bonds||Other carbon-nitrogen ligases||L-lysine:[tRNAIle2]-cytidine34 ligase (AMP-forming)	-	-
gene0496	Chromosome	B4	hprT	bani:Bl12_0460	K00760	hypoxanthine phosphoribosyltransferase [EC:2.4.2.8]	2.4.2.8	Transferases||Glycosyltransferases||Pentosyltransferases||IMP:diphosphate phospho-D-ribosyltransferase	ko00983;ko01110;ko01100;ko00230	Drug metabolism - other enzymes;Biosynthesis of secondary metabolites;Metabolic pathways;Purine metabolism
gene0497	Chromosome	B4	ftsH	bani:Bl12_0461	K03798	cell division protease FtsH [EC:3.4.24.-]	-	-	-	-
gene0498	Chromosome	B4	sulD	blt:Balat_0500	K13940	dihydroneopterin aldolase / 2-amino-4-hydroxy-6-hydroxymethyldihydropteridine diphosphokinase [EC:4.1.2.25 2.7.6.3]	2.7.6.3;4.1.2.25	Transferases||Transferring phosphorus-containing groups||Diphosphotransferases||ATP:6-hydroxymethyl-7,8-dihydropterin 6'-diphosphotransferase;Lyases||Carbon-carbon lyases||Aldehyde-lyases||7,8-dihydroneopterin glycolaldehyde-lyase [6-(hydroxymethyl)-7,8-dihydropterin-forming]	ko01100;ko01240;ko00790	Metabolic pathways;Biosynthesis of cofactors;Folate biosynthesis
gene0500	Chromosome	B4	tesB	bani:Bl12_0464	K10805	acyl-CoA thioesterase II [EC:3.1.2.-]	-	-	ko01040	Biosynthesis of unsaturated fatty acids
gene0502	Chromosome	B4	def	bani:Bl12_0466	K01462	peptide deformylase [EC:3.5.1.88]	3.5.1.88	Hydrolases||Acting on carbon-nitrogen bonds, other than peptide bonds||In linear amides||formyl-L-methionyl peptide amidohydrolase	-	-
gene0764	Chromosome	B4	def	bani:Bl12_0721	K01462	peptide deformylase [EC:3.5.1.88]	3.5.1.88	Hydrolases||Acting on carbon-nitrogen bonds, other than peptide bonds||In linear amides||formyl-L-methionyl peptide amidohydrolase	-	-
gene1330	Chromosome	B4	def	bani:Bl12_1242	K01462	peptide deformylase [EC:3.5.1.88]	3.5.1.88	Hydrolases||Acting on carbon-nitrogen bonds, other than peptide bonds||In linear amides||formyl-L-methionyl peptide amidohydrolase	-	-
gene0504	Chromosome	B4	ykoE	bani:Bl12_0468	K16925	energy-coupling factor transport system permease protein	-	-	-	-
gene0693	Chromosome	B4	ykoE	bani:Bl12_0654	K16925	energy-coupling factor transport system permease protein	-	-	-	-
gene0703	Chromosome	B4	ykoE	bani:Bl12_0664	K16925	energy-coupling factor transport system permease protein	-	-	-	-
gene0508	Chromosome	B4	rpmE	bani:Bl12_0471	K02909	large subunit ribosomal protein L31	-	-	ko03010	Ribosome
gene0521	Chromosome	B4	rpmE	bani:Bl12_0484	K02909	large subunit ribosomal protein L31	-	-	ko03010	Ribosome
gene0509	Chromosome	B4	xylA	bani:Bl12_0472	K01805	xylose isomerase [EC:5.3.1.5]	5.3.1.5	Isomerases||Intramolecular oxidoreductases||Interconverting aldoses and ketoses, and related compounds||D-xylose aldose-ketose-isomerase	ko00051;ko01100;ko00040	Fructose and mannose metabolism;Metabolic pathways;Pentose and glucuronate interconversions
gene0510	Chromosome	B4	xynB	bani:Bl12_0473	K01198	xylan 1,4-beta-xylosidase [EC:3.2.1.37]	3.2.1.37	Hydrolases||Glycosylases||Glycosidases, i.e. enzymes that hydrolyse O- and S-glycosyl compounds||4-beta-D-xylan xylohydrolase	ko01100;ko00520	Metabolic pathways;Amino sugar and nucleotide sugar metabolism
gene0515	Chromosome	B4	xynB	bani:Bl12_0478	K01198	xylan 1,4-beta-xylosidase [EC:3.2.1.37]	3.2.1.37	Hydrolases||Glycosylases||Glycosidases, i.e. enzymes that hydrolyse O- and S-glycosyl compounds||4-beta-D-xylan xylohydrolase	ko01100;ko00520	Metabolic pathways;Amino sugar and nucleotide sugar metabolism
gene0512	Chromosome	B4	msmE	bani:Bl12_0475	K10117	raffinose/stachyose/melibiose transport system substrate-binding protein	-	-	ko02010	ABC transporters
gene1600	Chromosome	B4	msmE	bani:Bl12_1488	K10117	raffinose/stachyose/melibiose transport system substrate-binding protein	-	-	ko02010	ABC transporters
gene0513	Chromosome	B4	msmF	bani:Bl12_0476	K10118	raffinose/stachyose/melibiose transport system permease protein	-	-	ko02010	ABC transporters
gene1599	Chromosome	B4	msmF	bani:Bl12_1487	K10118	raffinose/stachyose/melibiose transport system permease protein	-	-	ko02010	ABC transporters
gene0514	Chromosome	B4	msmG	bani:Bl12_0477	K10119	raffinose/stachyose/melibiose transport system permease protein	-	-	ko02010	ABC transporters
gene1598	Chromosome	B4	msmG	bani:Bl12_1486	K10119	raffinose/stachyose/melibiose transport system permease protein	-	-	ko02010	ABC transporters
gene0517	Chromosome	B4	pnbA	banm:EN10_02645	K03929	para-nitrobenzyl esterase [EC:3.1.1.-]	-	-	-	-
gene0519	Chromosome	B4	xylB	bani:Bl12_0482	K00854	xylulokinase [EC:2.7.1.17]	2.7.1.17	Transferases||Transferring phosphorus-containing groups||Phosphotransferases with an alcohol group as acceptor||ATP:D-xylulose 5-phosphotransferase	ko01100;ko00040	Metabolic pathways;Pentose and glucuronate interconversions
gene0522	Chromosome	B4	prfA	bani:Bl12_0485	K02835	peptide chain release factor 1	-	-	-	-
gene0523	Chromosome	B4	hemK	bani:Bl12_0486	K02493	release factor glutamine methyltransferase [EC:2.1.1.297]	2.1.1.297	Transferases||Transferring one-carbon groups||Methyltransferases||S-adenosyl-L-methionine:[peptide chain release factor 1 or 2]-L-glutamine (N5-glutamine)-methyltransferase	-	-
gene0524	Chromosome	B4	tsaC	bani:Bl12_0487	K07566	L-threonylcarbamoyladenylate synthase [EC:2.7.7.87]	2.7.7.87	Transferases||Transferring phosphorus-containing groups||Nucleotidyltransferases||ATP:L-threonyl,HCO3- adenylyltransferase	-	-
gene0525	Chromosome	B4	wecA	bani:Bl12_0488	K02851	UDP-GlcNAc:undecaprenyl-phosphate/decaprenyl-phosphate GlcNAc-1-phosphate transferase [EC:2.7.8.33 2.7.8.35]	2.7.8.35;2.7.8.33	Transferases||Transferring phosphorus-containing groups||Transferases for other substituted phosphate groups||UDP-N-acetyl-alpha-D-glucosamine:trans,octacis-decaprenyl-phosphate N-acetylglucosaminephosphotransferase;Transferases||Transferring phosphorus-containing groups||Transferases for other substituted phosphate groups||UDP-N-acetyl-alpha-D-glucosamine:ditrans,octacis-undecaprenyl phosphate N…	ko00542;ko00572;ko01100	O-Antigen repeat unit biosynthesis;Arabinogalactan biosynthesis - Mycobacterium;Metabolic pathways
gene0526	Chromosome	B4	guaB	bani:Bl12_0489	K00088	IMP dehydrogenase [EC:1.1.1.205]	1.1.1.205	Oxidoreductases||Acting on the CH-OH group of donors||With NAD+ or NADP+ as acceptor||IMP:NAD+ oxidoreductase	ko01110;ko00230;ko01100;ko00983	Biosynthesis of secondary metabolites;Purine metabolism;Metabolic pathways;Drug metabolism - other enzymes
gene0761	Chromosome	B4	guaB	bani:Bl12_0718	K00088	IMP dehydrogenase [EC:1.1.1.205]	1.1.1.205	Oxidoreductases||Acting on the CH-OH group of donors||With NAD+ or NADP+ as acceptor||IMP:NAD+ oxidoreductase	ko01110;ko00230;ko01100;ko00983	Biosynthesis of secondary metabolites;Purine metabolism;Metabolic pathways;Drug metabolism - other enzymes
gene0527	Chromosome	B4	orn	blt:Balat_0529	K13288	oligoribonuclease [EC:3.1.-.-]	-	-	ko03008	Ribosome biogenesis in eukaryotes
gene0531	Chromosome	B4	proS	bani:Bl12_0494	K01881	prolyl-tRNA synthetase [EC:6.1.1.15]	6.1.1.15	Ligases||Forming carbon-oxygen bonds||Ligases forming aminoacyl-tRNA and related compounds||L-proline:tRNAPro ligase (AMP-forming)	ko00970	Aminoacyl-tRNA biosynthesis
gene0532	Chromosome	B4	ssb	bani:Bl12_0495	K03111	single-strand DNA-binding protein	-	-	ko03030;ko03430;ko03440	DNA replication;Mismatch repair;Homologous recombination
gene1499	Chromosome	B4	ssb	bani:Bl12_1405	K03111	single-strand DNA-binding protein	-	-	ko03030;ko03430;ko03440	DNA replication;Mismatch repair;Homologous recombination
gene0533	Chromosome	B4	pepO	bani:Bl12_0496	K07386	putative endopeptidase [EC:3.4.24.-]	-	-	-	-
gene0535	Chromosome	B4	map	bani:Bl12_0498	K01265	methionyl aminopeptidase [EC:3.4.11.18]	3.4.11.18	Hydrolases||Acting on peptide bonds (peptidases)||Aminopeptidases||methionyl aminopeptidase;	-	-
gene0536	Chromosome	B4	gltA	bani:Bl12_0499	K01647	citrate synthase [EC:2.3.3.1]	2.3.3.1	Transferases||Acyltransferases||Acyl groups converted into alkyl groups on transfer||acetyl-CoA:oxaloacetate C-acetyltransferase [thioester-hydrolysing, (pro-S)-carboxymethyl-forming]	ko01100;ko01210;ko01230;ko01200;ko01120;ko01110;ko00020;ko00630	Metabolic pathways;2-Oxocarboxylic acid metabolism;Biosynthesis of amino acids;Carbon metabolism;Microbial metabolism in diverse environments;Biosynthesis of secondary metabolites;Citrate cycle (TCA cycle);Glyoxylate and dicarboxylate metabolism
gene0537	Chromosome	B4	rlmH	bani:Bl12_0500	K00783	23S rRNA (pseudouridine1915-N3)-methyltransferase [EC:2.1.1.177]	2.1.1.177	Transferases||Transferring one-carbon groups||Methyltransferases||S-adenosyl-L-methionine:23S rRNA (pseudouridine1915-N3)-methyltransferase	-	-
gene0538	Chromosome	B4	dapD	bani:Bl12_0501	K00674	2,3,4,5-tetrahydropyridine-2,6-dicarboxylate N-succinyltransferase [EC:2.3.1.117]	2.3.1.117	Transferases||Acyltransferases||Transferring groups other than aminoacyl groups||succinyl-CoA:(S)-2,3,4,5-tetrahydropyridine-2,6-dicarboxylate N-succinyltransferase	ko01120;ko01100;ko01230;ko00300	Microbial metabolism in diverse environments;Metabolic pathways;Biosynthesis of amino acids;Lysine biosynthesis
gene0539	Chromosome	B4	prfB	bani:Bl12_0502	K02836	peptide chain release factor 2	-	-	-	-
gene0540	Chromosome	B4	ftsE	bani:Bl12_0503	K09812	cell division transport system ATP-binding protein	-	-	ko02010	ABC transporters
gene0541	Chromosome	B4	ftsX	bani:Bl12_0504	K09811	cell division transport system permease protein	-	-	ko02010	ABC transporters
gene0543	Chromosome	B4	smpB	bani:Bl12_0506	K03664	SsrA-binding protein	-	-	-	-
gene0544	Chromosome	B4	-	bani:Bl12_0507	K02030	polar amino acid transport system substrate-binding protein	-	-	-	-
gene0545	Chromosome	B4	-	bani:Bl12_0508	K02030	polar amino acid transport system substrate-binding protein	-	-	-	-
gene1269	Chromosome	B4	-	bani:Bl12_1189	K02030	polar amino acid transport system substrate-binding protein	-	-	-	-
gene0546	Chromosome	B4	-	bani:Bl12_0509	K02029	polar amino acid transport system permease protein	-	-	-	-
gene1271	Chromosome	B4	-	bani:Bl12_1191	K02029	polar amino acid transport system permease protein	-	-	-	-
gene1272	Chromosome	B4	-	bani:Bl12_1192	K02029	polar amino acid transport system permease protein	-	-	-	-
gene0547	Chromosome	B4	-	bani:Bl12_0510	K02028	polar amino acid transport system ATP-binding protein [EC:7.4.2.1]	7.4.2.1	Translocases||Catalysing the translocation of amino acids and peptides||Linked to the hydrolysis of a nucleoside triphosphate||ATP phosphohydrolase (ABC-type, polar-amino-acid-importing)	-	-
gene1270	Chromosome	B4	-	bani:Bl12_1190	K02028	polar amino acid transport system ATP-binding protein [EC:7.4.2.1]	7.4.2.1	Translocases||Catalysing the translocation of amino acids and peptides||Linked to the hydrolysis of a nucleoside triphosphate||ATP phosphohydrolase (ABC-type, polar-amino-acid-importing)	-	-
gene0549	Chromosome	B4	narL	bani:Bl12_0512	K07684	two-component system, NarL family, nitrate/nitrite response regulator NarL	-	-	ko02020	Two-component system
gene0550	Chromosome	B4	glmS	blc:Balac_0554	K00820	glutamine---fructose-6-phosphate transaminase (isomerizing) [EC:2.6.1.16]	2.6.1.16	Transferases||Transferring nitrogenous groups||Transaminases||L-glutamine:D-fructose-6-phosphate isomerase (deaminating)	ko00520;ko04931;ko01100;ko05415;ko00250	Amino sugar and nucleotide sugar metabolism;Insulin resistance;Metabolic pathways;Diabetic cardiomyopathy;Alanine, aspartate and glutamate metabolism
gene0551	Chromosome	B4	rluA	bani:Bl12_0514	K06177	tRNA pseudouridine32 synthase / 23S rRNA pseudouridine746 synthase [EC:5.4.99.28 5.4.99.29]	5.4.99.28;5.4.99.29	Isomerases||Intramolecular transferases||Transferring other groups||tRNA-uridine32 uracil mutase;Isomerases||Intramolecular transferases||Transferring other groups||23S rRNA-uridine746 uracil mutase	-	-
gene0553	Chromosome	B4	coaX	bani:Bl12_0516	K03525	type III pantothenate kinase [EC:2.7.1.33]	2.7.1.33	Transferases||Transferring phosphorus-containing groups||Phosphotransferases with an alcohol group as acceptor||ATP:(R)-pantothenate 4'-phosphotransferase	ko01240;ko01100;ko00770	Biosynthesis of cofactors;Metabolic pathways;Pantothenate and CoA biosynthesis
gene0554	Chromosome	B4	-	bani:Bl12_0517	K02035	peptide/nickel transport system substrate-binding protein	-	-	ko02024	Quorum sensing
gene1198	Chromosome	B4	-	bani:Bl12_1119	K02035	peptide/nickel transport system substrate-binding protein	-	-	ko02024	Quorum sensing
gene1466	Chromosome	B4	-	bani:Bl12_1373	K02035	peptide/nickel transport system substrate-binding protein	-	-	ko02024	Quorum sensing
gene0555	Chromosome	B4	-	bani:Bl12_0518	K02033	peptide/nickel transport system permease protein	-	-	ko02024	Quorum sensing
gene1196	Chromosome	B4	-	bani:Bl12_1118	K02033	peptide/nickel transport system permease protein	-	-	ko02024	Quorum sensing
gene0556	Chromosome	B4	-	bani:Bl12_0519	K02034	peptide/nickel transport system permease protein	-	-	ko02024	Quorum sensing
gene1195	Chromosome	B4	-	bani:Bl12_1117	K02034	peptide/nickel transport system permease protein	-	-	ko02024	Quorum sensing
gene0557	Chromosome	B4	ddpD	bani:Bl12_0520	K02031	peptide/nickel transport system ATP-binding protein	-	-	ko02024	Quorum sensing
gene1143	Chromosome	B4	ddpD	bani:Bl12_1065	K02031	peptide/nickel transport system ATP-binding protein	-	-	ko02024	Quorum sensing
gene1194	Chromosome	B4	ddpD	bani:Bl12_1116	K02031	peptide/nickel transport system ATP-binding protein	-	-	ko02024	Quorum sensing
gene0558	Chromosome	B4	ddpF	bani:Bl12_0521	K02032	peptide/nickel transport system ATP-binding protein	-	-	ko02024	Quorum sensing
gene0559	Chromosome	B4	metB	bani:Bl12_0522	K01739	cystathionine gamma-synthase [EC:2.5.1.48]	2.5.1.48	Transferases||Transferring alkyl or aryl groups, other than methyl groups||Transferring alkyl or aryl groups, other than methyl groups (only sub-subclass identified to date)||O4-succinyl-L-homoserine:L-cysteine S-(3-amino-3-carboxypropyl)transferase	ko00450;ko01110;ko00920;ko01100;ko01230;ko00270	Selenocompound metabolism;Biosynthesis of secondary metabolites;Sulfur metabolism;Metabolic pathways;Biosynthesis of amino acids;Cysteine and methionine metabolism
gene0560	Chromosome	B4	-	bani:Bl12_0523	K01697	cystathionine beta-synthase [EC:4.2.1.22]	4.2.1.22	Lyases||Carbon-oxygen lyases||Hydro-lyases||L-serine hydro-lyase (adding homocysteine; L-cystathionine-forming)	ko01100;ko01110;ko00260;ko00270;ko01230	Metabolic pathways;Biosynthesis of secondary metabolites;Glycine, serine and threonine metabolism;Cysteine and methionine metabolism;Biosynthesis of amino acids
gene0561	Chromosome	B4	recQ	bani:Bl12_0524	K03654	ATP-dependent DNA helicase RecQ [EC:3.6.4.12]	3.6.4.12	Hydrolases||Acting on acid anhydrides||Acting on acid anhydrides to facilitate cellular and subcellular movement||ATP phosphohydrolase (DNA helix unwinding)	ko03018	RNA degradation
gene0571	Chromosome	B4	mutT	bani:Bl12_0534	K03574	8-oxo-dGTP diphosphatase [EC:3.6.1.55]	3.6.1.55	Hydrolases||Acting on acid anhydrides||In phosphorus-containing anhydrides||8-oxo-dGTP diphosphohydrolase	-	-
gene0865	Chromosome	B4	mutT	bani:Bl12_0814	K03574	8-oxo-dGTP diphosphatase [EC:3.6.1.55]	3.6.1.55	Hydrolases||Acting on acid anhydrides||In phosphorus-containing anhydrides||8-oxo-dGTP diphosphohydrolase	-	-
gene1156	Chromosome	B4	mutT	bani:Bl12_1078	K03574	8-oxo-dGTP diphosphatase [EC:3.6.1.55]	3.6.1.55	Hydrolases||Acting on acid anhydrides||In phosphorus-containing anhydrides||8-oxo-dGTP diphosphohydrolase	-	-
gene0576	Chromosome	B4	doc	bls:W91_0602	K07341	death on curing protein	-	-	-	-
gene0579	Chromosome	B4	hcxA	bani:Bl12_0542	K08317	hydroxycarboxylate dehydrogenase A [EC:1.1.1.-]	-	-	-	-
gene0580	Chromosome	B4	luxS	bani:Bl12_0543	K07173	S-ribosylhomocysteine lyase [EC:4.4.1.21]	4.4.1.21	Lyases||Carbon-sulfur lyases||Carbon-sulfur lyases (only sub-subclass identified to date)||S-(5-deoxy-D-ribos-5-yl)-L-homocysteine L-homocysteine-lyase [(4S)-4,5-dihydroxypentan-2,3-dione-forming]	ko01100;ko02024;ko02026;ko00270;ko01230;ko05111	Metabolic pathways;Quorum sensing;Biofilm formation - Escherichia coli;Cysteine and methionine metabolism;Biosynthesis of amino acids;Biofilm formation - Vibrio cholerae
gene0582	Chromosome	B4	alr	bani:Bl12_0545	K01775	alanine racemase [EC:5.1.1.1]	5.1.1.1	Isomerases||Racemases and epimerases||Acting on amino acids and derivatives||alanine racemase	ko01100;ko00473;ko01502	Metabolic pathways;-;Vancomycin resistance
gene0583	Chromosome	B4	dnaG	bani:Bl12_0546	K02316	DNA primase [EC:2.7.7.101]	2.7.7.101	Transferases||Transferring phosphorus-containing groups||Nucleotidyltransferases||nucleotide 5'-triphosphate:single-stranded DNA nucleotidyltransferase (DNA-RNA hybrid synthesizing)	ko03030	DNA replication
gene0586	Chromosome	B4	dxs	bani:Bl12_0548	K01662	1-deoxy-D-xylulose-5-phosphate synthase [EC:2.2.1.7]	2.2.1.7	Transferases||Transferring aldehyde or ketonic groups||Transketolases and transaldolases||pyruvate:D-glyceraldehyde-3-phosphate acetaldehydetransferase (decarboxylating)	ko00900;ko00730;ko01100;ko01110	Terpenoid backbone biosynthesis;Thiamine metabolism;Metabolic pathways;Biosynthesis of secondary metabolites
gene0587	Chromosome	B4	purE	bani:Bl12_0549	K01588	5-(carboxyamino)imidazole ribonucleotide mutase [EC:5.4.99.18]	5.4.99.18	Isomerases||Intramolecular transferases||Transferring other groups||5-carboxyamino-1-(5-phospho-D-ribosyl)imidazole carboxymutase	ko01100;ko00230;ko01110	Metabolic pathways;Purine metabolism;Biosynthesis of secondary metabolites
gene0588	Chromosome	B4	purK	bani:Bl12_0550	K01589	5-(carboxyamino)imidazole ribonucleotide synthase [EC:6.3.4.18]	6.3.4.18	Ligases||Forming carbon-nitrogen bonds||Other carbon-nitrogen ligases||5-amino-1-(5-phospho-D-ribosyl)imidazole:carbon-dioxide ligase (ADP-forming)	ko01110;ko01100;ko00230	Biosynthesis of secondary metabolites;Metabolic pathways;Purine metabolism
gene0589	Chromosome	B4	furB	bani:Bl12_0551	K03711	Fur family transcriptional regulator, ferric uptake regulator	-	-	-	-
gene0592	Chromosome	B4	purD	bani:Bl12_0554	K01945	phosphoribosylamine---glycine ligase [EC:6.3.4.13]	6.3.4.13	Ligases||Forming carbon-nitrogen bonds||Other carbon-nitrogen ligases||5-phospho-D-ribosylamine:glycine ligase (ADP-forming)	ko01110;ko01100;ko00230	Biosynthesis of secondary metabolites;Metabolic pathways;Purine metabolism
gene0593	Chromosome	B4	purM	bani:Bl12_0555	K01933	phosphoribosylformylglycinamidine cyclo-ligase [EC:6.3.3.1]	6.3.3.1	Ligases||Forming carbon-nitrogen bonds||Cyclo-ligases||2-(formamido)-N1-(5-phosphoribosyl)acetamidine cyclo-ligase (ADP-forming)	ko01110;ko00230;ko01100	Biosynthesis of secondary metabolites;Purine metabolism;Metabolic pathways
gene0594	Chromosome	B4	purF	bani:Bl12_0556	K00764	amidophosphoribosyltransferase [EC:2.4.2.14]	2.4.2.14	Transferases||Glycosyltransferases||Pentosyltransferases||5-phospho-beta-D-ribosylamine:diphosphate phospho-alpha-D-ribosyltransferase (glutamate-amidating)	ko01100;ko00230;ko01110;ko00250	Metabolic pathways;Purine metabolism;Biosynthesis of secondary metabolites;Alanine, aspartate and glutamate metabolism
gene0595	Chromosome	B4	umuC	bani:Bl12_0557	K03502	DNA polymerase V	-	-	-	-
gene0599	Chromosome	B4	-	bani:Bl12_0561	K07005	uncharacterized protein	-	-	-	-
gene0607	Chromosome	B4	purL	bani:Bl12_0569	K01952	phosphoribosylformylglycinamidine synthase [EC:6.3.5.3]	6.3.5.3	Ligases||Forming carbon-nitrogen bonds||Carbon-nitrogen ligases with glutamine as amido-N-donor||N2-formyl-N1-(5-phospho-D-ribosyl)glycinamide:L-glutamine amido-ligase (ADP-forming)	ko01110;ko01100;ko00230	Biosynthesis of secondary metabolites;Metabolic pathways;Purine metabolism
gene0608	Chromosome	B4	purC	bani:Bl12_0570	K01923	phosphoribosylaminoimidazole-succinocarboxamide synthase [EC:6.3.2.6]	6.3.2.6	Ligases||Forming carbon-nitrogen bonds||Acid-D-amino-acid ligases (peptide synthases)||5-amino-1-(5-phospho-D-ribosyl)imidazole-4-carboxylate:L-aspartate ligase (ADP-forming)	ko01110;ko01100;ko00230	Biosynthesis of secondary metabolites;Metabolic pathways;Purine metabolism
gene0609	Chromosome	B4	purT	banm:EN10_03120	K08289	phosphoribosylglycinamide formyltransferase 2 [EC:6.3.1.21]	6.3.1.21	Ligases||Forming carbon-nitrogen bonds||Acid-D-ammonia (or amine) ligases (amide synthases)||formate:N1-(5-phospho-beta-D-ribosyl)glycinamide ligase (ADP-forming)	ko01110;ko01100;ko00230	Biosynthesis of secondary metabolites;Metabolic pathways;Purine metabolism
gene0611	Chromosome	B4	ltaE	bani:Bl12_0573	K01620	threonine aldolase [EC:4.1.2.48]	4.1.2.48	Lyases||Carbon-carbon lyases||Aldehyde-lyases||L-threonine/L-allo-threonine acetaldehyde-lyase (glycine-forming)	ko01230;ko00260;ko01120;ko01110;ko01100	Biosynthesis of amino acids;Glycine, serine and threonine metabolism;Microbial metabolism in diverse environments;Biosynthesis of secondary metabolites;Metabolic pathways
gene0613	Chromosome	B4	rpsL	bani:Bl12_0574	K02950	small subunit ribosomal protein S12	-	-	ko03010	Ribosome
gene0614	Chromosome	B4	rpsG	bani:Bl12_0575	K02992	small subunit ribosomal protein S7	-	-	ko03010	Ribosome
gene0615	Chromosome	B4	fusA	bani:Bl12_0576	K02355	elongation factor G	-	-	-	-
gene0616	Chromosome	B4	tuf	bani:Bl12_0577	K02358	elongation factor Tu	-	-	ko04626	Plant-pathogen interaction
gene0619	Chromosome	B4	efp	bani:Bl12_0580	K02356	elongation factor P	-	-	-	-
gene0620	Chromosome	B4	nusB	bani:Bl12_0581	K03625	transcription antitermination protein NusB	-	-	-	-
gene0621	Chromosome	B4	carA	bani:Bl12_0582	K01956	carbamoyl-phosphate synthase small subunit [EC:6.3.5.5]	6.3.5.5	Ligases||Forming carbon-nitrogen bonds||Carbon-nitrogen ligases with glutamine as amido-N-donor||hydrogencarbonate:L-glutamine amido-ligase (ADP-forming, carbamate-phosphorylating)	ko00240;ko00250;ko01240;ko01100	Pyrimidine metabolism;Alanine, aspartate and glutamate metabolism;Biosynthesis of cofactors;Metabolic pathways
gene0622	Chromosome	B4	carB	bani:Bl12_0583	K01955	carbamoyl-phosphate synthase large subunit [EC:6.3.5.5]	6.3.5.5	Ligases||Forming carbon-nitrogen bonds||Carbon-nitrogen ligases with glutamine as amido-N-donor||hydrogencarbonate:L-glutamine amido-ligase (ADP-forming, carbamate-phosphorylating)	ko00240;ko00250;ko01240;ko01100	Pyrimidine metabolism;Alanine, aspartate and glutamate metabolism;Biosynthesis of cofactors;Metabolic pathways
gene0623	Chromosome	B4	pyrF	bani:Bl12_0584	K01591	orotidine-5'-phosphate decarboxylase [EC:4.1.1.23]	4.1.1.23	Lyases||Carbon-carbon lyases||Carboxy-lyases||orotidine-5'-phosphate carboxy-lyase (UMP-forming)	ko00240;ko01240;ko01100	Pyrimidine metabolism;Biosynthesis of cofactors;Metabolic pathways
gene0870	Chromosome	B4	pyrF	bani:Bl12_0819	K01591	orotidine-5'-phosphate decarboxylase [EC:4.1.1.23]	4.1.1.23	Lyases||Carbon-carbon lyases||Carboxy-lyases||orotidine-5'-phosphate carboxy-lyase (UMP-forming)	ko00240;ko01240;ko01100	Pyrimidine metabolism;Biosynthesis of cofactors;Metabolic pathways
gene0624	Chromosome	B4	gmk	bani:Bl12_0585	K00942	guanylate kinase [EC:2.7.4.8]	2.7.4.8	Transferases||Transferring phosphorus-containing groups||Phosphotransferases with a phosphate group as acceptor||ATP:(d)GMP phosphotransferase	ko01100;ko00230	Metabolic pathways;Purine metabolism
gene0625	Chromosome	B4	ilvD	bani:Bl12_0586	K01687	dihydroxy-acid dehydratase [EC:4.2.1.9]	4.2.1.9	Lyases||Carbon-oxygen lyases||Hydro-lyases||2,3-dihydroxy-3-methylbutanoate hydro-lyase (3-methyl-2-oxobutanoate-forming)	ko01100;ko01110;ko00770;ko00290;ko01210;ko01230	Metabolic pathways;Biosynthesis of secondary metabolites;Pantothenate and CoA biosynthesis;Valine, leucine and isoleucine biosynthesis;2-Oxocarboxylic acid metabolism;Biosynthesis of amino acids
gene0626	Chromosome	B4	rpoZ	bani:Bl12_0587	K03060	DNA-directed RNA polymerase subunit omega [EC:2.7.7.6]	2.7.7.6	Transferases||Transferring phosphorus-containing groups||Nucleotidyltransferases||nucleoside-triphosphate:RNA nucleotidyltransferase (DNA-directed)	ko03020	RNA polymerase
gene0627	Chromosome	B4	metK	bani:Bl12_0588	K00789	S-adenosylmethionine synthetase [EC:2.5.1.6]	2.5.1.6	Transferases||Transferring alkyl or aryl groups, other than methyl groups||Transferring alkyl or aryl groups, other than methyl groups (only sub-subclass identified to date)||ATP:L-methionine S-adenosyltransferase	ko01100;ko01110;ko01240;ko00270;ko01230	Metabolic pathways;Biosynthesis of secondary metabolites;Biosynthesis of cofactors;Cysteine and methionine metabolism;Biosynthesis of amino acids
gene0628	Chromosome	B4	cfa	bani:Bl12_0589	K00574	cyclopropane-fatty-acyl-phospholipid synthase [EC:2.1.1.79]	2.1.1.79	Transferases||Transferring one-carbon groups||Methyltransferases||S-adenosyl-L-methionine:unsaturated-phospholipid methyltransferase (cyclizing)	-	-
gene0629	Chromosome	B4	priA	bani:Bl12_0590	K04066	primosomal protein N' (replication factor Y) (superfamily II helicase) [EC:3.6.4.-]	-	-	ko03440	Homologous recombination
gene0630	Chromosome	B4	fmt	bani:Bl12_0591	K00604	methionyl-tRNA formyltransferase [EC:2.1.2.9]	2.1.2.9	Transferases||Transferring one-carbon groups||Hydroxymethyl-, formyl- and related transferases||10-formyltetrahydrofolate:L-methionyl-tRNA N-formyltransferase	ko00970;ko00670	Aminoacyl-tRNA biosynthesis;One carbon pool by folate
gene0631	Chromosome	B4	serB	bani:Bl12_0592	K01079	phosphoserine phosphatase [EC:3.1.3.3]	3.1.3.3	Hydrolases||Acting on ester bonds||Phosphoric-monoester hydrolases||O-phosphoserine phosphohydrolase	ko01230;ko00680;ko01120;ko01110;ko01100;ko00260;ko01200	Biosynthesis of amino acids;Methane metabolism;Microbial metabolism in diverse environments;Biosynthesis of secondary metabolites;Metabolic pathways;Glycine, serine and threonine metabolism;Carbon metabolism
gene0633	Chromosome	B4	mpa	bani:Bl12_0594	K13527	proteasome-associated ATPase	-	-	ko03050	Proteasome
gene0634	Chromosome	B4	dop	bani:Bl12_0595	K20814	Pup amidohydrolase [EC:3.5.1.119]	3.5.1.119	Hydrolases||Acting on carbon-nitrogen bonds, other than peptide bonds||In linear amides||[prokaryotic ubiquitin-like protein]-L-glutamine amidohydrolase	-	-
gene0635	Chromosome	B4	suhB	bani:Bl12_0596	K01092	myo-inositol-1(or 4)-monophosphatase [EC:3.1.3.25]	3.1.3.25	Hydrolases||Acting on ester bonds||Phosphoric-monoester hydrolases||myo-inositol-phosphate phosphohydrolase	ko01100;ko01110;ko04070;ko00521;ko00562	Metabolic pathways;Biosynthesis of secondary metabolites;Phosphatidylinositol signaling system;Streptomycin biosynthesis;Inositol phosphate metabolism
gene0636	Chromosome	B4	pup	bani:Bl12_0597	K13570	prokaryotic ubiquitin-like protein Pup	-	-	-	-
gene0637	Chromosome	B4	pafA	bani:Bl12_0598	K13571	proteasome accessory factor A [EC:6.3.1.19]	6.3.1.19	Ligases||Forming carbon-nitrogen bonds||Acid-D-ammonia (or amine) ligases (amide synthases)||[prokaryotic ubiquitin-like protein]:[protein]-L-lysine	-	-
gene0638	Chromosome	B4	hupB	bani:Bl12_0599	K03530	DNA-binding protein HU-beta	-	-	-	-
gene0640	Chromosome	B4	purB	bani:Bl12_0601	K01756	adenylosuccinate lyase [EC:4.3.2.2]	4.3.2.2	Lyases||Carbon-nitrogen lyases||Amidine-lyases||N6-(1,2-dicarboxyethyl)AMP AMP-lyase (fumarate-forming)	ko01240;ko00250;ko01100;ko00230;ko01110	Biosynthesis of cofactors;Alanine, aspartate and glutamate metabolism;Metabolic pathways;Purine metabolism;Biosynthesis of secondary metabolites
gene0644	Chromosome	B4	yfbK	bani:Bl12_0605	K07114	Ca-activated chloride channel homolog	-	-	-	-
gene0645	Chromosome	B4	yfbK	bani:Bl12_0606	K07114	Ca-activated chloride channel homolog	-	-	-	-
gene0648	Chromosome	B4	moxR	bani:Bl12_0609	K03924	MoxR-like ATPase [EC:3.6.3.-]	-	-	-	-
gene1342	Chromosome	B4	moxR	bani:Bl12_1254	K03924	MoxR-like ATPase [EC:3.6.3.-]	-	-	-	-
gene0649	Chromosome	B4	-	bnm:BALAC2494_00477	K03648	uracil-DNA glycosylase [EC:3.2.2.27]	3.2.2.27	Hydrolases||Glycosylases||Hydrolysing N-glycosyl compounds||uracil-DNA deoxyribohydrolase (uracil-releasing)	ko05340;ko03410	Primary immunodeficiency;Base excision repair
gene0651	Chromosome	B4	cspA	bani:Bl12_0612	K03704	cold shock protein	-	-	-	-
gene0657	Chromosome	B4	cspA	blc:Balac_0661	K03704	cold shock protein	-	-	-	-
gene0652	Chromosome	B4	groEL	bani:Bl12_0613	K04077	chaperonin GroEL	-	-	ko03018;ko05134;ko04940;ko04212;ko05152;ko05417	RNA degradation;Legionellosis;Type I diabetes mellitus;Longevity regulating pathway - worm;Tuberculosis;Lipid and atherosclerosis
gene0655	Chromosome	B4	-	bani:Bl12_0616	K02483	two-component system, OmpR family, response regulator	-	-	-	-
gene0656	Chromosome	B4	-	bnm:BALAC2494_00471	K02484	two-component system, OmpR family, sensor kinase [EC:2.7.13.3]	2.7.13.3	Transferases||Transferring phosphorus-containing groups||Protein-histidine kinases||ATP:protein-L-histidine N-phosphotransferase	-	-
gene0661	Chromosome	B4	clpC	bani:Bl12_0622	K03696	ATP-dependent Clp protease ATP-binding subunit ClpC	-	-	-	-
gene0662	Chromosome	B4	aspS	bani:Bl12_0623	K01876	aspartyl-tRNA synthetase [EC:6.1.1.12]	6.1.1.12	Ligases||Forming carbon-oxygen bonds||Ligases forming aminoacyl-tRNA and related compounds||L-aspartate:tRNAAsp ligase (AMP-forming)	ko00970	Aminoacyl-tRNA biosynthesis
gene0663	Chromosome	B4	hisS	blc:Balac_0667	K01892	histidyl-tRNA synthetase [EC:6.1.1.21]	6.1.1.21	Ligases||Forming carbon-oxygen bonds||Ligases forming aminoacyl-tRNA and related compounds||L-histidine:tRNAHis ligase (AMP-forming)	ko00970	Aminoacyl-tRNA biosynthesis
gene0666	Chromosome	B4	gluA	bani:Bl12_0627	K10008	glutamate transport system ATP-binding protein [EC:7.4.2.1]	7.4.2.1	Translocases||Catalysing the translocation of amino acids and peptides||Linked to the hydrolysis of a nucleoside triphosphate||ATP phosphohydrolase (ABC-type, polar-amino-acid-importing)	ko02010	ABC transporters
gene0667	Chromosome	B4	gluB	bani:Bl12_0628	K10005	glutamate transport system substrate-binding protein	-	-	ko02010	ABC transporters
gene0745	Chromosome	B4	gluB	bani:Bl12_0704	K10005	glutamate transport system substrate-binding protein	-	-	ko02010	ABC transporters
gene0668	Chromosome	B4	gluC	bani:Bl12_0629	K10006	glutamate transport system permease protein	-	-	ko02010	ABC transporters
gene0669	Chromosome	B4	gluD	bani:Bl12_0630	K10007	glutamate transport system permease protein	-	-	ko02010	ABC transporters
gene0672	Chromosome	B4	ycaJ	bani:Bl12_0633	K07478	putative ATPase	-	-	-	-
gene0673	Chromosome	B4	lmrB	bbb:BIF_00308	K18926	MFS transporter, DHA2 family, lincomycin resistance protein	-	-	-	-
gene1291	Chromosome	B4	lmrB	bani:Bl12_1205	K18926	MFS transporter, DHA2 family, lincomycin resistance protein	-	-	-	-
gene1399	Chromosome	B4	lmrB	bani:Bl12_1310	K18926	MFS transporter, DHA2 family, lincomycin resistance protein	-	-	-	-
gene0674	Chromosome	B4	fadD	bani:Bl12_0635	K01897	long-chain acyl-CoA synthetase [EC:6.2.1.3]	6.2.1.3	Ligases||Forming carbon-sulfur bonds||Acid-thiol ligases||long-chain fatty acid:CoA ligase (AMP-forming)	ko00061;ko04146;ko04714;ko04216;ko02024;ko03320;ko01100;ko01212;ko04920;ko00071	Fatty acid biosynthesis;Peroxisome;Thermogenesis;Ferroptosis;Quorum sensing;PPAR signaling pathway;Metabolic pathways;Fatty acid metabolism;Adipocytokine signaling pathway;Fatty acid degradation
gene0763	Chromosome	B4	fadD	bani:Bl12_0720	K01897	long-chain acyl-CoA synthetase [EC:6.2.1.3]	6.2.1.3	Ligases||Forming carbon-sulfur bonds||Acid-thiol ligases||long-chain fatty acid:CoA ligase (AMP-forming)	ko00061;ko04146;ko04714;ko04216;ko02024;ko03320;ko01100;ko01212;ko04920;ko00071	Fatty acid biosynthesis;Peroxisome;Thermogenesis;Ferroptosis;Quorum sensing;PPAR signaling pathway;Metabolic pathways;Fatty acid metabolism;Adipocytokine signaling pathway;Fatty acid degradation
gene0897	Chromosome	B4	fadD	bani:Bl12_0845	K01897	long-chain acyl-CoA synthetase [EC:6.2.1.3]	6.2.1.3	Ligases||Forming carbon-sulfur bonds||Acid-thiol ligases||long-chain fatty acid:CoA ligase (AMP-forming)	ko00061;ko04146;ko04714;ko04216;ko02024;ko03320;ko01100;ko01212;ko04920;ko00071	Fatty acid biosynthesis;Peroxisome;Thermogenesis;Ferroptosis;Quorum sensing;PPAR signaling pathway;Metabolic pathways;Fatty acid metabolism;Adipocytokine signaling pathway;Fatty acid degradation
gene1411	Chromosome	B4	fadD	bani:Bl12_1322	K01897	long-chain acyl-CoA synthetase [EC:6.2.1.3]	6.2.1.3	Ligases||Forming carbon-sulfur bonds||Acid-thiol ligases||long-chain fatty acid:CoA ligase (AMP-forming)	ko00061;ko04146;ko04714;ko04216;ko02024;ko03320;ko01100;ko01212;ko04920;ko00071	Fatty acid biosynthesis;Peroxisome;Thermogenesis;Ferroptosis;Quorum sensing;PPAR signaling pathway;Metabolic pathways;Fatty acid metabolism;Adipocytokine signaling pathway;Fatty acid degradation
gene0675	Chromosome	B4	-	bani:Bl12_0636	K07493	putative transposase	-	-	-	-
gene0681	Chromosome	B4	tenA	bani:Bl12_0642	K03707	thiaminase (transcriptional activator TenA) [EC:3.5.99.2]	3.5.99.2	Hydrolases||Acting on carbon-nitrogen bonds, other than peptide bonds||In other compounds||4-amino-5-aminomethyl-2-methylpyrimidine aminohydrolase	ko00730;ko01100;ko01240	Thiamine metabolism;Metabolic pathways;Biosynthesis of cofactors
gene0682	Chromosome	B4	yhbY	bani:Bl12_0643	K07574	RNA-binding protein	-	-	-	-
gene0684	Chromosome	B4	ecfTA	bani:Bl12_0645	K24040	energy-coupling factor transport system permease/ATP-binding protein [EC:7.-.-.-]	-	-	-	-
gene0704	Chromosome	B4	ecfTA	bani:Bl12_0665	K24040	energy-coupling factor transport system permease/ATP-binding protein [EC:7.-.-.-]	-	-	-	-
gene0685	Chromosome	B4	fmnP	bani:Bl12_0646	K23675	riboflavin transporter	-	-	-	-
gene0686	Chromosome	B4	ppgK	bani:Bl12_0647	K00886	polyphosphate glucokinase [EC:2.7.1.63]	2.7.1.63	Transferases||Transferring phosphorus-containing groups||Phosphotransferases with an alcohol group as acceptor||polyphosphate:D-glucose 6-phosphotransferase	ko01100;ko01110;ko01120;ko00010;ko01200;ko00520	Metabolic pathways;Biosynthesis of secondary metabolites;Microbial metabolism in diverse environments;Glycolysis / Gluconeogenesis;Carbon metabolism;Amino sugar and nucleotide sugar metabolism
gene0688	Chromosome	B4	bioM	bani:Bl12_0649	K16784	biotin transport system ATP-binding protein [EC:7.6.2.-]	-	-	ko02010	ABC transporters
gene0691	Chromosome	B4	ligA	bani:Bl12_0652	K01972	DNA ligase (NAD+) [EC:6.5.1.2]	6.5.1.2	Ligases||Forming phosphoric-ester bonds||Ligases that form phosphoric-ester bonds (only sub-subclass identified to date)||poly(deoxyribonucleotide)-3'-hydroxyl:5'-phospho-poly(deoxyribonucleotide) ligase (NAD+)	ko03420;ko03430;ko03410;ko03030	Nucleotide excision repair;Mismatch repair;Base excision repair;DNA replication
gene0692	Chromosome	B4	mrp	bani:Bl12_0653	K03593	ATP-binding protein involved in chromosome partitioning	-	-	-	-
gene0694	Chromosome	B4	glnA	bani:Bl12_0655	K01915	glutamine synthetase [EC:6.3.1.2]	6.3.1.2	Ligases||Forming carbon-nitrogen bonds||Acid-D-ammonia (or amine) ligases (amide synthases)||L-glutamate:ammonia ligase (ADP-forming)	ko00220;ko01120;ko00630;ko00910;ko00250;ko04217;ko01100;ko04724;ko04727;ko01230;ko02020	Arginine biosynthesis;Microbial metabolism in diverse environments;Glyoxylate and dicarboxylate metabolism;Nitrogen metabolism;Alanine, aspartate and glutamate metabolism;Necroptosis;Metabolic pathways;Glutamatergic synapse;GABAergic synapse;Biosynthesis of amino acids;Two-component system
gene1221	Chromosome	B4	glnA	bani:Bl12_1142	K01915	glutamine synthetase [EC:6.3.1.2]	6.3.1.2	Ligases||Forming carbon-nitrogen bonds||Acid-D-ammonia (or amine) ligases (amide synthases)||L-glutamate:ammonia ligase (ADP-forming)	ko00220;ko01120;ko00630;ko00910;ko00250;ko04217;ko01100;ko04724;ko04727;ko01230;ko02020	Arginine biosynthesis;Microbial metabolism in diverse environments;Glyoxylate and dicarboxylate metabolism;Nitrogen metabolism;Alanine, aspartate and glutamate metabolism;Necroptosis;Metabolic pathways;Glutamatergic synapse;GABAergic synapse;Biosynthesis of amino acids;Two-component system
gene0696	Chromosome	B4	pdhD	bani:Bl12_0657	K00382	dihydrolipoamide dehydrogenase [EC:1.8.1.4]	1.8.1.4	Oxidoreductases||Acting on a sulfur group of donors||With NAD+ or NADP+ as acceptor||protein-N6-(dihydrolipoyl)lysine:NAD+ oxidoreductase	ko00310;ko01100;ko00380;ko00260;ko00010;ko00280;ko00630;ko00640;ko00620;ko01110;ko01120;ko00020;ko01240;ko01200	Lysine degradation;Metabolic pathways;Tryptophan metabolism;Glycine, serine and threonine metabolism;Glycolysis / Gluconeogenesis;Valine, leucine and isoleucine degradation;Glyoxylate and dicarboxylate metabolism;Propanoate metabolism;Pyruvate metabolism;Biosynthesis of secondary metabolites;Microbial metabolism in diverse environments;Citrate cycle (TCA cycle);Biosynthesis of cofactors;Carbon me…
gene0698	Chromosome	B4	tpdA	bani:Bl12_0659	K23980	cysteinylglycine-S-conjugate dipeptidase [EC:3.4.13.23]	3.4.13.23	Hydrolases||Acting on peptide bonds (peptidases)||Dipeptidases||cysteinylglycine-S-conjugate dipeptide hydrolase	-	-
gene0708	Chromosome	B4	spoU	bani:Bl12_0669	K03437	RNA methyltransferase, TrmH family	-	-	-	-
gene0709	Chromosome	B4	pheS	bani:Bl12_0670	K01889	phenylalanyl-tRNA synthetase alpha chain [EC:6.1.1.20]	6.1.1.20	Ligases||Forming carbon-oxygen bonds||Ligases forming aminoacyl-tRNA and related compounds||L-phenylalanine:tRNAPhe ligase (AMP-forming)	ko00970	Aminoacyl-tRNA biosynthesis
gene0710	Chromosome	B4	pheT	bani:Bl12_0671	K01890	phenylalanyl-tRNA synthetase beta chain [EC:6.1.1.20]	6.1.1.20	Ligases||Forming carbon-oxygen bonds||Ligases forming aminoacyl-tRNA and related compounds||L-phenylalanine:tRNAPhe ligase (AMP-forming)	ko00970	Aminoacyl-tRNA biosynthesis
gene0712	Chromosome	B4	argC	bani:Bl12_0673	K00145	N-acetyl-gamma-glutamyl-phosphate reductase [EC:1.2.1.38]	1.2.1.38	Oxidoreductases||Acting on the aldehyde or oxo group of donors||With NAD+ or NADP+ as acceptor||N-acetyl-L-glutamate-5-semialdehyde:NADP+ 5-oxidoreductase (phosphorylating)	ko01110;ko00220;ko01100;ko01230;ko01210	Biosynthesis of secondary metabolites;Arginine biosynthesis;Metabolic pathways;Biosynthesis of amino acids;2-Oxocarboxylic acid metabolism
gene0713	Chromosome	B4	argJ	bani:Bl12_0674	K00620	glutamate N-acetyltransferase / amino-acid N-acetyltransferase [EC:2.3.1.35 2.3.1.1]	2.3.1.1;2.3.1.35	Transferases||Acyltransferases||Transferring groups other than aminoacyl groups||acetyl-CoA:L-glutamate N-acetyltransferase;Transferases||Acyltransferases||Transferring groups other than aminoacyl groups||N2-acetyl-L-ornithine:L-glutamate N-acetyltransferase	ko01230;ko01210;ko01110;ko00220;ko01100	Biosynthesis of amino acids;2-Oxocarboxylic acid metabolism;Biosynthesis of secondary metabolites;Arginine biosynthesis;Metabolic pathways
gene0714	Chromosome	B4	argB	bani:Bl12_0675	K00930	acetylglutamate kinase [EC:2.7.2.8]	2.7.2.8	Transferases||Transferring phosphorus-containing groups||Phosphotransferases with a carboxy group as acceptor||ATP:N-acetyl-L-glutamate 5-phosphotransferase	ko01230;ko01210;ko01110;ko00220;ko01100	Biosynthesis of amino acids;2-Oxocarboxylic acid metabolism;Biosynthesis of secondary metabolites;Arginine biosynthesis;Metabolic pathways
gene0715	Chromosome	B4	argD	bani:Bl12_0676	K00821	acetylornithine/N-succinyldiaminopimelate aminotransferase [EC:2.6.1.11 2.6.1.17]	2.6.1.17;2.6.1.11	Transferases||Transferring nitrogenous groups||Transaminases||N-succinyl-L-2,6-diaminoheptanedioate:2-oxoglutarate aminotransferase;Transferases||Transferring nitrogenous groups||Transaminases||N2-acetyl-L-ornithine:2-oxoglutarate 5-aminotransferase	ko00300;ko01210;ko01230;ko01100;ko01110;ko01120;ko00220	Lysine biosynthesis;2-Oxocarboxylic acid metabolism;Biosynthesis of amino acids;Metabolic pathways;Biosynthesis of secondary metabolites;Microbial metabolism in diverse environments;Arginine biosynthesis
gene0716	Chromosome	B4	argF	bani:Bl12_0677	K00611	ornithine carbamoyltransferase [EC:2.1.3.3]	2.1.3.3	Transferases||Transferring one-carbon groups||Carboxy- and carbamoyltransferases||carbamoyl-phosphate:L-ornithine carbamoyltransferase	ko00220;ko01110;ko01100;ko01230	Arginine biosynthesis;Biosynthesis of secondary metabolites;Metabolic pathways;Biosynthesis of amino acids
gene0717	Chromosome	B4	argR	bani:Bl12_0678	K03402	transcriptional regulator of arginine metabolism	-	-	-	-
gene0718	Chromosome	B4	argG	bani:Bl12_0679	K01940	argininosuccinate synthase [EC:6.3.4.5]	6.3.4.5	Ligases||Forming carbon-nitrogen bonds||Other carbon-nitrogen ligases||L-citrulline:L-aspartate ligase (AMP-forming)	ko00220;ko01110;ko01100;ko00250;ko05418;ko01230	Arginine biosynthesis;Biosynthesis of secondary metabolites;Metabolic pathways;Alanine, aspartate and glutamate metabolism;Fluid shear stress and atherosclerosis;Biosynthesis of amino acids
gene0719	Chromosome	B4	argH	bani:Bl12_0680	K01755	argininosuccinate lyase [EC:4.3.2.1]	4.3.2.1	Lyases||Carbon-nitrogen lyases||Amidine-lyases||2-(Nomega-L-arginino)succinate arginine-lyase (fumarate-forming)	ko01230;ko01100;ko00220;ko01110;ko00250	Biosynthesis of amino acids;Metabolic pathways;Arginine biosynthesis;Biosynthesis of secondary metabolites;Alanine, aspartate and glutamate metabolism
gene0720	Chromosome	B4	butA	bnm:BALAC2494_00398	K03366	meso-butanediol dehydrogenase / (S,S)-butanediol dehydrogenase / diacetyl reductase [EC:1.1.1.- 1.1.1.76 1.1.1.304]	1.1.1.76;1.1.1.304	Oxidoreductases||Acting on the CH-OH group of donors||With NAD+ or NADP+ as acceptor||(S,S)-butane-2,3-diol:NAD+ oxidoreductase;Oxidoreductases||Acting on the CH-OH group of donors||With NAD+ or NADP+ as acceptor||(S)-acetoin:NAD+ oxidoreductase	ko00650	Butanoate metabolism
gene0721	Chromosome	B4	-	bani:Bl12_0682	K06950	uncharacterized protein	-	-	-	-
gene1532	Chromosome	B4	-	bani:Bl12_1433	K06950	uncharacterized protein	-	-	-	-
gene0722	Chromosome	B4	tyrS	bani:Bl12_0683	K01866	tyrosyl-tRNA synthetase [EC:6.1.1.1]	6.1.1.1	Ligases||Forming carbon-oxygen bonds||Ligases forming aminoacyl-tRNA and related compounds||L-tyrosine:tRNATyr ligase (AMP-forming)	ko00970	Aminoacyl-tRNA biosynthesis
gene0724	Chromosome	B4	-	bani:Bl12_0685	K06117	glycerol-1-phosphatase [EC:3.1.3.21]	3.1.3.21	Hydrolases||Acting on ester bonds||Phosphoric-monoester hydrolases||glycerol-1-phosphate phosphohydrolase	ko01100;ko00561	Metabolic pathways;Glycerolipid metabolism
gene0725	Chromosome	B4	tlyA	bani:Bl12_0686	K06442	23S rRNA (cytidine1920-2'-O)/16S rRNA (cytidine1409-2'-O)-methyltransferase [EC:2.1.1.226 2.1.1.227]	2.1.1.227;2.1.1.226	Transferases||Transferring one-carbon groups||Methyltransferases||S-adenosyl-L-methionine:16S rRNA (cytidine1409-2'-O)-methyltransferase;Transferases||Transferring one-carbon groups||Methyltransferases||S-adenosyl-L-methionine:23S rRNA (cytidine1920-2'-O)-methyltransferase	-	-
gene0726	Chromosome	B4	trkH	bani:Bl12_0687	K03498	trk/ktr system potassium uptake protein	-	-	-	-
gene0727	Chromosome	B4	trkA	bani:Bl12_0688	K03499	trk/ktr system potassium uptake protein	-	-	-	-
gene0728	Chromosome	B4	ppnK	bani:Bl12_0689	K00858	NAD+ kinase [EC:2.7.1.23]	2.7.1.23	Transferases||Transferring phosphorus-containing groups||Phosphotransferases with an alcohol group as acceptor||ATP:NAD+ 2'-phosphotransferase	ko01240;ko00760;ko01100	Biosynthesis of cofactors;Nicotinate and nicotinamide metabolism;Metabolic pathways
gene0729	Chromosome	B4	recN	bani:Bl12_0690	K03631	DNA repair protein RecN (Recombination protein N)	-	-	-	-
gene0731	Chromosome	B4	thrC	bani:Bl12_0692	K01733	threonine synthase [EC:4.2.3.1]	4.2.3.1	Lyases||Carbon-oxygen lyases||Acting on phosphates||O-phospho-L-homoserine phosphate-lyase (adding water; L-threonine-forming)	ko01230;ko00750;ko00260;ko01100;ko01120;ko01110	Biosynthesis of amino acids;Vitamin B6 metabolism;Glycine, serine and threonine metabolism;Metabolic pathways;Microbial metabolism in diverse environments;Biosynthesis of secondary metabolites
gene0732	Chromosome	B4	proA	bani:Bl12_0693	K00147	glutamate-5-semialdehyde dehydrogenase [EC:1.2.1.41]	1.2.1.41	Oxidoreductases||Acting on the aldehyde or oxo group of donors||With NAD+ or NADP+ as acceptor||L-glutamate-5-semialdehyde:NADP+ 5-oxidoreductase (phosphorylating)	ko01230;ko00332;ko00330;ko01100;ko01110	Biosynthesis of amino acids;Carbapenem biosynthesis;Arginine and proline metabolism;Metabolic pathways;Biosynthesis of secondary metabolites
gene0734	Chromosome	B4	nadD	bani:Bl12_0695	K00969	nicotinate-nucleotide adenylyltransferase [EC:2.7.7.18]	2.7.7.18	Transferases||Transferring phosphorus-containing groups||Nucleotidyltransferases||ATP:beta-nicotinate-D-ribonucleotide adenylyltransferase	ko01240;ko01100;ko00760	Biosynthesis of cofactors;Metabolic pathways;Nicotinate and nicotinamide metabolism
gene0735	Chromosome	B4	prsA	bani:Bl12_0696	K00948	ribose-phosphate pyrophosphokinase [EC:2.7.6.1]	2.7.6.1	Transferases||Transferring phosphorus-containing groups||Diphosphotransferases||ATP:D-ribose-5-phosphate diphosphotransferase	ko00230;ko01100;ko01110;ko01120;ko00030;ko01200;ko01230	Purine metabolism;Metabolic pathways;Biosynthesis of secondary metabolites;Microbial metabolism in diverse environments;Pentose phosphate pathway;Carbon metabolism;Biosynthesis of amino acids
gene1501	Chromosome	B4	prsA	bani:Bl12_1407	K00948	ribose-phosphate pyrophosphokinase [EC:2.7.6.1]	2.7.6.1	Transferases||Transferring phosphorus-containing groups||Diphosphotransferases||ATP:D-ribose-5-phosphate diphosphotransferase	ko00230;ko01100;ko01110;ko01120;ko00030;ko01200;ko01230	Purine metabolism;Metabolic pathways;Biosynthesis of secondary metabolites;Microbial metabolism in diverse environments;Pentose phosphate pathway;Carbon metabolism;Biosynthesis of amino acids
gene0737	Chromosome	B4	glmU	bani:Bl12_0697	K04042	bifunctional UDP-N-acetylglucosamine pyrophosphorylase / glucosamine-1-phosphate N-acetyltransferase [EC:2.7.7.23 2.3.1.157]	2.7.7.23;2.3.1.157	Transferases||Transferring phosphorus-containing groups||Nucleotidyltransferases||UTP:N-acetyl-alpha-D-glucosamine-1-phosphate uridylyltransferase;Transferases||Acyltransferases||Transferring groups other than aminoacyl groups||acetyl-CoA:alpha-D-glucosamine-1-phosphate N-acetyltransferase	ko01100;ko00520;ko00541	Metabolic pathways;Amino sugar and nucleotide sugar metabolism;O-Antigen nucleotide sugar biosynthesis
gene0738	Chromosome	B4	ybeB	bani:Bl12_0698	K09710	ribosome-associated protein	-	-	-	-
gene0739	Chromosome	B4	gpgP	bani:Bl12_0699	K22306	glucosyl-3-phosphoglycerate phosphatase [EC:3.1.3.85]	3.1.3.85	Hydrolases||Acting on ester bonds||Phosphoric-monoester hydrolases||alpha-D-glucosyl-3-phospho-D-glycerate phosphohydrolase	-	-
gene0742	Chromosome	B4	-	bani:Bl12_0701	K07006	uncharacterized protein	-	-	-	-
gene0744	Chromosome	B4	corA	bani:Bl12_0703	K03284	magnesium transporter	-	-	-	-
gene0746	Chromosome	B4	leuS	bani:Bl12_0705	K01869	leucyl-tRNA synthetase [EC:6.1.1.4]	6.1.1.4	Ligases||Forming carbon-oxygen bonds||Ligases forming aminoacyl-tRNA and related compounds||L-leucine:tRNALeu ligase (AMP-forming)	ko00970	Aminoacyl-tRNA biosynthesis
gene0747	Chromosome	B4	comEA	bani:Bl12_0706	K02237	competence protein ComEA	-	-	-	-
gene0748	Chromosome	B4	comEC	bani:Bl12_0707	K02238	competence protein ComEC	-	-	-	-
gene0749	Chromosome	B4	holA	bani:Bl12_0708	K02340	DNA polymerase III subunit delta [EC:2.7.7.7]	2.7.7.7	Transferases||Transferring phosphorus-containing groups||Nucleotidyltransferases||2'-deoxyribonucleoside-5'-triphosphate:DNA deoxynucleotidyltransferase (DNA-directed)	ko03030;ko03440;ko03430	DNA replication;Homologous recombination;Mismatch repair
gene0750	Chromosome	B4	tsaE	bani:Bl12_0709	K06925	tRNA threonylcarbamoyladenosine biosynthesis protein TsaE	-	-	-	-
gene0751	Chromosome	B4	tsaB	bani:Bl12_0710	K14742	tRNA threonylcarbamoyladenosine biosynthesis protein TsaB	-	-	-	-
gene0752	Chromosome	B4	rimI	bani:Bl12_0711	K03789	[ribosomal protein S18]-alanine N-acetyltransferase [EC:2.3.1.266]	2.3.1.266	Transferases||Acyltransferases||Transferring groups other than aminoacyl groups||acetyl-CoA:N-terminal L-alanyl-[S18 protein of 30S ribosome] N-acetyltransferase	-	-
gene0753	Chromosome	B4	tsaD	bani:Bl12_0712	K01409	N6-L-threonylcarbamoyladenine synthase [EC:2.3.1.234]	2.3.1.234	Transferases||Acyltransferases||Transferring groups other than aminoacyl groups||L-threonylcarbamoyladenylate:adenine37 in tRNA N6-L-threonylcarbamoyltransferase	-	-
gene0760	Chromosome	B4	icd	bani:Bl12_0717	K00031	isocitrate dehydrogenase [EC:1.1.1.42]	1.1.1.42	Oxidoreductases||Acting on the CH-OH group of donors||With NAD+ or NADP+ as acceptor||isocitrate:NADP+ oxidoreductase (decarboxylating)	ko01120;ko05230;ko01110;ko00720;ko00020;ko04146;ko01200;ko01230;ko01210;ko00480;ko01100	Microbial metabolism in diverse environments;Central carbon metabolism in cancer;Biosynthesis of secondary metabolites;Carbon fixation pathways in prokaryotes;Citrate cycle (TCA cycle);Peroxisome;Carbon metabolism;Biosynthesis of amino acids;2-Oxocarboxylic acid metabolism;Glutathione metabolism;Metabolic pathways
gene0765	Chromosome	B4	rpsB	bani:Bl12_0722	K02967	small subunit ribosomal protein S2	-	-	ko03010	Ribosome
gene0766	Chromosome	B4	tsf	bani:Bl12_0723	K02357	elongation factor Ts	-	-	-	-
gene0767	Chromosome	B4	pyrH	bani:Bl12_0724	K09903	uridylate kinase [EC:2.7.4.22]	2.7.4.22	Transferases||Transferring phosphorus-containing groups||Phosphotransferases with a phosphate group as acceptor||ATP:UMP phosphotransferase	ko00240;ko01240;ko01100	Pyrimidine metabolism;Biosynthesis of cofactors;Metabolic pathways
gene0768	Chromosome	B4	frr	bani:Bl12_0725	K02838	ribosome recycling factor	-	-	-	-
gene0769	Chromosome	B4	cdsA	bani:Bl12_0726	K00981	phosphatidate cytidylyltransferase [EC:2.7.7.41]	2.7.7.41	Transferases||Transferring phosphorus-containing groups||Nucleotidyltransferases||CTP:phosphatidate cytidylyltransferase	ko01100;ko00564;ko01110;ko04070	Metabolic pathways;Glycerophospholipid metabolism;Biosynthesis of secondary metabolites;Phosphatidylinositol signaling system
gene0770	Chromosome	B4	rlmN	bani:Bl12_0727	K06941	23S rRNA (adenine2503-C2)-methyltransferase [EC:2.1.1.192]	2.1.1.192	Transferases||Transferring one-carbon groups||Methyltransferases||S-adenosyl-L-methionine:23S rRNA (adenine2503-C2)-methyltransferase	-	-
gene0774	Chromosome	B4	hisF	bani:Bl12_0731	K02500	imidazole glycerol-phosphate synthase subunit HisF [EC:4.3.2.10]	4.3.2.10	Lyases||Carbon-nitrogen lyases||Amidine-lyases||5-[(5-phospho-1-deoxy-D-ribulos-1-ylamino)methylideneamino]-1-(5-phospho-beta-D-ribosyl)imidazole-4-carboxamide D-erythro-1-(imidazol-4-yl)glycerol 3-phosphate-lyase (L-glutamine-hydrolysing; 5-amino-1-(5-phospho-beta-D-ribosyl)imidazole-4-carboxamide-forming)	ko01110;ko01100;ko01230;ko00340	Biosynthesis of secondary metabolites;Metabolic pathways;Biosynthesis of amino acids;Histidine metabolism
gene0775	Chromosome	B4	hisI	bani:Bl12_0732	K01496	phosphoribosyl-AMP cyclohydrolase [EC:3.5.4.19]	3.5.4.19	Hydrolases||Acting on carbon-nitrogen bonds, other than peptide bonds||In cyclic amidines||1-(5-phospho-beta-D-ribosyl)-AMP 1,6-hydrolase	ko01100;ko01110;ko00340;ko01230	Metabolic pathways;Biosynthesis of secondary metabolites;Histidine metabolism;Biosynthesis of amino acids
gene0776	Chromosome	B4	trpE	bani:Bl12_0733	K01657	anthranilate synthase component I [EC:4.1.3.27]	4.1.3.27	Lyases||Carbon-carbon lyases||Oxo-acid-lyases||chorismate pyruvate-lyase (amino-accepting; anthranilate-forming)	ko01230;ko02025;ko00400;ko02024;ko00405;ko01100;ko01110	Biosynthesis of amino acids;Biofilm formation - Pseudomonas aeruginosa;Phenylalanine, tyrosine and tryptophan biosynthesis;Quorum sensing;Phenazine biosynthesis;Metabolic pathways;Biosynthesis of secondary metabolites
gene0780	Chromosome	B4	trpB	bani:Bl12_0737	K01696	tryptophan synthase beta chain [EC:4.2.1.20]	4.2.1.20	Lyases||Carbon-oxygen lyases||Hydro-lyases||L-serine hydro-lyase [adding 1-C-(indol-3-yl)glycerol 3-phosphate, L-tryptophan and D-glyceraldehyde-3-phosphate-forming]	ko00400;ko01230;ko01110;ko01100;ko00260	Phenylalanine, tyrosine and tryptophan biosynthesis;Biosynthesis of amino acids;Biosynthesis of secondary metabolites;Metabolic pathways;Glycine, serine and threonine metabolism
gene0781	Chromosome	B4	trpA	bani:Bl12_0738	K01695	tryptophan synthase alpha chain [EC:4.2.1.20]	4.2.1.20	Lyases||Carbon-oxygen lyases||Hydro-lyases||L-serine hydro-lyase [adding 1-C-(indol-3-yl)glycerol 3-phosphate, L-tryptophan and D-glyceraldehyde-3-phosphate-forming]	ko01100;ko01110;ko00260;ko00400;ko01230	Metabolic pathways;Biosynthesis of secondary metabolites;Glycine, serine and threonine metabolism;Phenylalanine, tyrosine and tryptophan biosynthesis;Biosynthesis of amino acids
gene0783	Chromosome	B4	rpe	bani:Bl12_0740	K01783	ribulose-phosphate 3-epimerase [EC:5.1.3.1]	5.1.3.1	Isomerases||Racemases and epimerases||Acting on carbohydrates and derivatives||D-ribulose-5-phosphate 3-epimerase	ko01230;ko00040;ko00030;ko01100;ko01200;ko01110;ko01120;ko00710	Biosynthesis of amino acids;Pentose and glucuronate interconversions;Pentose phosphate pathway;Metabolic pathways;Carbon metabolism;Biosynthesis of secondary metabolites;Microbial metabolism in diverse environments;Carbon fixation in photosynthetic organisms
gene0784	Chromosome	B4	hisE	bani:Bl12_0741	K01523	phosphoribosyl-ATP pyrophosphohydrolase [EC:3.6.1.31]	3.6.1.31	Hydrolases||Acting on acid anhydrides||In phosphorus-containing anhydrides||1-(5-phospho-beta-D-ribosyl)-ATP diphosphohydrolase	ko01100;ko01110;ko01230;ko00340	Metabolic pathways;Biosynthesis of secondary metabolites;Biosynthesis of amino acids;Histidine metabolism
gene0785	Chromosome	B4	hisG	bani:Bl12_0742	K00765	ATP phosphoribosyltransferase [EC:2.4.2.17]	2.4.2.17	Transferases||Glycosyltransferases||Pentosyltransferases||1-(5-phospho-beta-D-ribosyl)-ATP:diphosphate phospho-alpha-D-ribosyl-transferase	ko00340;ko01230;ko01110;ko01100	Histidine metabolism;Biosynthesis of amino acids;Biosynthesis of secondary metabolites;Metabolic pathways
gene0786	Chromosome	B4	-	bani:Bl12_0743	K08744	cardiolipin synthase (CMP-forming) [EC:2.7.8.41]	2.7.8.41	Transferases||Transferring phosphorus-containing groups||Transferases for other substituted phosphate groups||CDP-diacylglycerol:phosphatidylglycerol diacylglycerolphosphotransferase (CMP-forming)	ko00564;ko01100	Glycerophospholipid metabolism;Metabolic pathways
gene0795	Chromosome	B4	gph	bani:Bl12_0752	K01091	phosphoglycolate phosphatase [EC:3.1.3.18]	3.1.3.18	Hydrolases||Acting on ester bonds||Phosphoric-monoester hydrolases||2-phosphoglycolate phosphohydrolase	ko00630;ko01110;ko01100	Glyoxylate and dicarboxylate metabolism;Biosynthesis of secondary metabolites;Metabolic pathways
gene0797	Chromosome	B4	helY	bani:Bl12_0754	K03727	ATP-dependent RNA helicase HelY [EC:3.6.4.-]	-	-	-	-
gene0800	Chromosome	B4	galU	bani:Bl12_0757	K00963	UTP--glucose-1-phosphate uridylyltransferase [EC:2.7.7.9]	2.7.7.9	Transferases||Transferring phosphorus-containing groups||Nucleotidyltransferases||UTP:alpha-D-glucose-1-phosphate uridylyltransferase	ko01110;ko01240;ko00040;ko00520;ko00500;ko00541;ko01100;ko00052	Biosynthesis of secondary metabolites;Biosynthesis of cofactors;Pentose and glucuronate interconversions;Amino sugar and nucleotide sugar metabolism;Starch and sucrose metabolism;O-Antigen nucleotide sugar biosynthesis;Metabolic pathways;Galactose metabolism
gene0802	Chromosome	B4	engA	bani:Bl12_0758	K03977	GTPase	-	-	-	-
gene0803	Chromosome	B4	rluB	bani:Bl12_0759	K06178	23S rRNA pseudouridine2605 synthase [EC:5.4.99.22]	5.4.99.22	Isomerases||Intramolecular transferases||Transferring other groups||23S rRNA-uridine2605 uracil mutase	-	-
gene0804	Chromosome	B4	aqpZ	bani:Bl12_0760	K06188	aquaporin Z	-	-	-	-
gene0806	Chromosome	B4	purH	bani:Bl12_0761	K00602	phosphoribosylaminoimidazolecarboxamide formyltransferase / IMP cyclohydrolase [EC:2.1.2.3 3.5.4.10]	3.5.4.10;2.1.2.3	Hydrolases||Acting on carbon-nitrogen bonds, other than peptide bonds||In cyclic amidines||IMP 1,2-hydrolase (ring-opening);Transferases||Transferring one-carbon groups||Hydroxymethyl-, formyl- and related transferases||10-formyltetrahydrofolate:5'-phosphoribosyl-5-amino-4-imidazole-carboxamide N-formyltransferase	ko01110;ko01523;ko01100;ko00230;ko00670	Biosynthesis of secondary metabolites;Antifolate resistance;Metabolic pathways;Purine metabolism;One carbon pool by folate
gene0808	Chromosome	B4	sucD	bani:Bl12_0763	K01902	succinyl-CoA synthetase alpha subunit [EC:6.2.1.5]	6.2.1.5	Ligases||Forming carbon-sulfur bonds||Acid-thiol ligases||succinate:CoA ligase (ADP-forming)	ko00660;ko01100;ko01200;ko00020;ko00720;ko01120;ko01110;ko00640	C5-Branched dibasic acid metabolism;Metabolic pathways;Carbon metabolism;Citrate cycle (TCA cycle);Carbon fixation pathways in prokaryotes;Microbial metabolism in diverse environments;Biosynthesis of secondary metabolites;Propanoate metabolism
gene0809	Chromosome	B4	sucC	bani:Bl12_0764	K01903	succinyl-CoA synthetase beta subunit [EC:6.2.1.5]	6.2.1.5	Ligases||Forming carbon-sulfur bonds||Acid-thiol ligases||succinate:CoA ligase (ADP-forming)	ko01200;ko01120;ko01110;ko00720;ko00020;ko00640;ko00660;ko01100	Carbon metabolism;Microbial metabolism in diverse environments;Biosynthesis of secondary metabolites;Carbon fixation pathways in prokaryotes;Citrate cycle (TCA cycle);Propanoate metabolism;C5-Branched dibasic acid metabolism;Metabolic pathways
gene0810	Chromosome	B4	apt	bani:Bl12_0765	K00759	adenine phosphoribosyltransferase [EC:2.4.2.7]	2.4.2.7	Transferases||Glycosyltransferases||Pentosyltransferases||AMP:diphosphate phospho-D-ribosyltransferase	ko00230;ko01100	Purine metabolism;Metabolic pathways
gene0811	Chromosome	B4	yajC	bani:Bl12_0766	K03210	preprotein translocase subunit YajC	-	-	ko03060;ko02024;ko03070	Protein export;Quorum sensing;Bacterial secretion system
gene0812	Chromosome	B4	ruvB	bani:Bl12_0767	K03551	holliday junction DNA helicase RuvB [EC:3.6.4.12]	3.6.4.12	Hydrolases||Acting on acid anhydrides||Acting on acid anhydrides to facilitate cellular and subcellular movement||ATP phosphohydrolase (DNA helix unwinding)	ko03440	Homologous recombination
gene0813	Chromosome	B4	ruvA	bani:Bl12_0768	K03550	holliday junction DNA helicase RuvA [EC:3.6.4.12]	3.6.4.12	Hydrolases||Acting on acid anhydrides||Acting on acid anhydrides to facilitate cellular and subcellular movement||ATP phosphohydrolase (DNA helix unwinding)	ko03440	Homologous recombination
gene0814	Chromosome	B4	ruvC	bani:Bl12_0769	K01159	crossover junction endodeoxyribonuclease RuvC [EC:3.1.21.10]	3.1.21.10	-	ko03440	Homologous recombination
gene0816	Chromosome	B4	pimA	banm:EN10_04175	K08256	phosphatidyl-myo-inositol alpha-mannosyltransferase [EC:2.4.1.345]	2.4.1.345	Transferases||Glycosyltransferases||Hexosyltransferases||GDP-alpha-D-mannose:1-phosphatidyl-1D-myo-inositol 2-alpha-D-mannosyltransferase (configuration-retaining)	ko00571;ko01100	Lipoarabinomannan (LAM) biosynthesis;Metabolic pathways
gene1097	Chromosome	B4	pimA	bani:Bl12_1024	K08256	phosphatidyl-myo-inositol alpha-mannosyltransferase [EC:2.4.1.345]	2.4.1.345	Transferases||Glycosyltransferases||Hexosyltransferases||GDP-alpha-D-mannose:1-phosphatidyl-1D-myo-inositol 2-alpha-D-mannosyltransferase (configuration-retaining)	ko00571;ko01100	Lipoarabinomannan (LAM) biosynthesis;Metabolic pathways
gene0817	Chromosome	B4	ptfP1	bani:Bl12_0772	K22311	phosphatidylinositol dimannoside acyltransferase [EC:2.3.1.265]	2.3.1.265	Transferases||Acyltransferases||Transferring groups other than aminoacyl groups||acyl-CoA:2,6-di-O-alpha-D-mannosyl-1-phosphatidyl-1D-myo-inositol acyltransferase	ko01100;ko00571	Metabolic pathways;Lipoarabinomannan (LAM) biosynthesis
gene0818	Chromosome	B4	pgsA	bani:Bl12_0773	K00995	CDP-diacylglycerol---glycerol-3-phosphate 3-phosphatidyltransferase [EC:2.7.8.5]	2.7.8.5	Transferases||Transferring phosphorus-containing groups||Transferases for other substituted phosphate groups||CDP-diacylglycerol:sn-glycerol-3-phosphate 1-(3-sn-phosphatidyl)transferase	ko01100;ko00564	Metabolic pathways;Glycerophospholipid metabolism
gene1114	Chromosome	B4	pgsA	bani:Bl12_1040	K00995	CDP-diacylglycerol---glycerol-3-phosphate 3-phosphatidyltransferase [EC:2.7.8.5]	2.7.8.5	Transferases||Transferring phosphorus-containing groups||Transferases for other substituted phosphate groups||CDP-diacylglycerol:sn-glycerol-3-phosphate 1-(3-sn-phosphatidyl)transferase	ko01100;ko00564	Metabolic pathways;Glycerophospholipid metabolism
gene0819	Chromosome	B4	thrS	bani:Bl12_0774	K01868	threonyl-tRNA synthetase [EC:6.1.1.3]	6.1.1.3	Ligases||Forming carbon-oxygen bonds||Ligases forming aminoacyl-tRNA and related compounds||L-threonine:tRNAThr ligase (AMP-forming)	ko00970	Aminoacyl-tRNA biosynthesis
gene0822	Chromosome	B4	paiA	bani:Bl12_0776	K22441	diamine N-acetyltransferase [EC:2.3.1.57]	2.3.1.57	Transferases||Acyltransferases||Transferring groups other than aminoacyl groups||acetyl-CoA:alkane-alpha,omega-diamine N-acetyltransferase	-	-
gene0830	Chromosome	B4	bacA	bani:Bl12_0780	K06153	undecaprenyl-diphosphatase [EC:3.6.1.27]	3.6.1.27	Hydrolases||Acting on acid anhydrides||In phosphorus-containing anhydrides||ditrans,octacis-undecaprenyl-diphosphate phosphohydrolase	ko00550	Peptidoglycan biosynthesis
gene0832	Chromosome	B4	dnaJ	bani:Bl12_0782	K03686	molecular chaperone DnaJ	-	-	-	-
gene0833	Chromosome	B4	hrcA	bani:Bl12_0783	K03705	heat-inducible transcriptional repressor	-	-	-	-
gene0834	Chromosome	B4	tktA	bani:Bl12_0784	K00615	transketolase [EC:2.2.1.1]	2.2.1.1	Transferases||Transferring aldehyde or ketonic groups||Transketolases and transaldolases||sedoheptulose-7-phosphate:D-glyceraldehyde-3-phosphate glycolaldehydetransferase	ko01200;ko01051;ko01120;ko01110;ko00710;ko00030;ko01100;ko01230	Carbon metabolism;Biosynthesis of ansamycins;Microbial metabolism in diverse environments;Biosynthesis of secondary metabolites;Carbon fixation in photosynthetic organisms;Pentose phosphate pathway;Metabolic pathways;Biosynthesis of amino acids
gene0835	Chromosome	B4	talA	bani:Bl12_0785	K00616	transaldolase [EC:2.2.1.2]	2.2.1.2	Transferases||Transferring aldehyde or ketonic groups||Transketolases and transaldolases||sedoheptulose-7-phosphate:D-glyceraldehyde-3-phosphate glyceronetransferase	ko01230;ko01200;ko00030;ko01100;ko01120;ko01110	Biosynthesis of amino acids;Carbon metabolism;Pentose phosphate pathway;Metabolic pathways;Microbial metabolism in diverse environments;Biosynthesis of secondary metabolites
gene0837	Chromosome	B4	-	bani:Bl12_0787	K10907	aminotransferase [EC:2.6.1.-]	-	-	-	-
gene0839	Chromosome	B4	alaA	bani:Bl12_0789	K14260	alanine-synthesizing transaminase [EC:2.6.1.66 2.6.1.2]	2.6.1.66;2.6.1.2	Transferases||Transferring nitrogenous groups||Transaminases||L-valine:pyruvate aminotransferase;Transferases||Transferring nitrogenous groups||Transaminases||L-alanine:2-oxoglutarate aminotransferase	ko01230;ko01210;ko00290;ko00250;ko01110;ko00220;ko01100	Biosynthesis of amino acids;2-Oxocarboxylic acid metabolism;Valine, leucine and isoleucine biosynthesis;Alanine, aspartate and glutamate metabolism;Biosynthesis of secondary metabolites;Arginine biosynthesis;Metabolic pathways
gene0841	Chromosome	B4	secG	bani:Bl12_0791	K03075	preprotein translocase subunit SecG	-	-	ko03060;ko02024;ko03070	Protein export;Quorum sensing;Bacterial secretion system
gene0842	Chromosome	B4	tpiA	bani:Bl12_0792	K01803	triosephosphate isomerase (TIM) [EC:5.3.1.1]	5.3.1.1	Isomerases||Intramolecular oxidoreductases||Interconverting aldoses and ketoses, and related compounds||D-glyceraldehyde-3-phosphate aldose-ketose-isomerase	ko00562;ko01230;ko00010;ko01100;ko00051;ko01200;ko01120;ko01110;ko00710	Inositol phosphate metabolism;Biosynthesis of amino acids;Glycolysis / Gluconeogenesis;Metabolic pathways;Fructose and mannose metabolism;Carbon metabolism;Microbial metabolism in diverse environments;Biosynthesis of secondary metabolites;Carbon fixation in photosynthetic organisms
gene0843	Chromosome	B4	pgk	bani:Bl12_0793	K00927	phosphoglycerate kinase [EC:2.7.2.3]	2.7.2.3	Transferases||Transferring phosphorus-containing groups||Phosphotransferases with a carboxy group as acceptor||ATP:3-phospho-D-glycerate 1-phosphotransferase	ko01230;ko01100;ko04066;ko00010;ko01120;ko01110;ko00710;ko01200	Biosynthesis of amino acids;Metabolic pathways;HIF-1 signaling pathway;Glycolysis / Gluconeogenesis;Microbial metabolism in diverse environments;Biosynthesis of secondary metabolites;Carbon fixation in photosynthetic organisms;Carbon metabolism
gene0844	Chromosome	B4	whiA	bani:Bl12_0794	K09762	cell division protein WhiA	-	-	-	-
gene0845	Chromosome	B4	rapZ	bani:Bl12_0795	K06958	RNase adapter protein RapZ	-	-	-	-
gene0846	Chromosome	B4	aroE	bani:Bl12_0796	K00014	shikimate dehydrogenase [EC:1.1.1.25]	1.1.1.25	Oxidoreductases||Acting on the CH-OH group of donors||With NAD+ or NADP+ as acceptor||shikimate:NADP+ 3-oxidoreductase	ko01110;ko01100;ko00400;ko01230	Biosynthesis of secondary metabolites;Metabolic pathways;Phenylalanine, tyrosine and tryptophan biosynthesis;Biosynthesis of amino acids
gene0847	Chromosome	B4	uvrC	bani:Bl12_0797	K03703	excinuclease ABC subunit C	-	-	ko03420	Nucleotide excision repair
gene0852	Chromosome	B4	-	bani:Bl12_0801	K06999	phospholipase/carboxylesterase	-	-	-	-
gene1605	Chromosome	B4	-	bani:Bl12_1493	K06999	phospholipase/carboxylesterase	-	-	-	-
gene0856	Chromosome	B4	cbh	bani:Bl12_0805	K01442	choloylglycine hydrolase [EC:3.5.1.24]	3.5.1.24	Hydrolases||Acting on carbon-nitrogen bonds, other than peptide bonds||In linear amides||glycocholate amidohydrolase	ko01100;ko00121;ko00120	Metabolic pathways;Secondary bile acid biosynthesis;Primary bile acid biosynthesis
gene0857	Chromosome	B4	nnr	bani:Bl12_0806	K23997	ADP-dependent NAD(P)H-hydrate dehydratase / NAD(P)H-hydrate epimerase [EC:4.2.1.136 5.1.99.6]	5.1.99.6;4.2.1.136	Isomerases||Racemases and epimerases||Acting on other compounds||(6R)-6beta-hydroxy-1,4,5,6-tetrahydronicotinamide-adenine dinucleotide 6-epimerase;Lyases||Carbon-oxygen lyases||Hydro-lyases||(6S)-6beta-hydroxy-1,4,5,6-tetrahydronicotinamide-adenine-dinucleotide hydro-lyase (ADP-hydrolysing; NADH-forming)	-	-
gene0858	Chromosome	B4	ahpC	bani:Bl12_0807	K24119	NADH-dependent peroxiredoxin subunit C [EC:1.11.1.26]	1.11.1.26	Oxidoreductases||Acting on a peroxide as acceptor||Peroxidases||NADH:hydroperoxide oxidoreductase	-	-
gene0859	Chromosome	B4	trxB	bani:Bl12_0808	K00384	thioredoxin reductase (NADPH) [EC:1.8.1.9]	1.8.1.9	Oxidoreductases||Acting on a sulfur group of donors||With NAD+ or NADP+ as acceptor||thioredoxin:NADP+ oxidoreductase	ko00450	Selenocompound metabolism
gene1624	Chromosome	B4	trxB	bani:Bl12_1511	K00384	thioredoxin reductase (NADPH) [EC:1.8.1.9]	1.8.1.9	Oxidoreductases||Acting on a sulfur group of donors||With NAD+ or NADP+ as acceptor||thioredoxin:NADP+ oxidoreductase	ko00450	Selenocompound metabolism
gene0866	Chromosome	B4	argO	bani:Bl12_0815	K22477	N-acetylglutamate synthase [EC:2.3.1.1]	2.3.1.1	Transferases||Acyltransferases||Transferring groups other than aminoacyl groups||acetyl-CoA:L-glutamate N-acetyltransferase	ko00220;ko01110;ko01100;ko01210;ko01230	Arginine biosynthesis;Biosynthesis of secondary metabolites;Metabolic pathways;2-Oxocarboxylic acid metabolism;Biosynthesis of amino acids
gene0867	Chromosome	B4	pyrE	bani:Bl12_0816	K00762	orotate phosphoribosyltransferase [EC:2.4.2.10]	2.4.2.10	Transferases||Glycosyltransferases||Pentosyltransferases||orotidine-5'-phosphate:diphosphate phospho-alpha-D-ribosyl-transferase	ko00240;ko01100;ko01240	Pyrimidine metabolism;Metabolic pathways;Biosynthesis of cofactors
gene1481	Chromosome	B4	pyrE	bani:Bl12_1388	K00762	orotate phosphoribosyltransferase [EC:2.4.2.10]	2.4.2.10	Transferases||Glycosyltransferases||Pentosyltransferases||orotidine-5'-phosphate:diphosphate phospho-alpha-D-ribosyl-transferase	ko00240;ko01100;ko01240	Pyrimidine metabolism;Metabolic pathways;Biosynthesis of cofactors
gene0868	Chromosome	B4	pyrDI	bani:Bl12_0817	K17828	dihydroorotate dehydrogenase (NAD+) catalytic subunit [EC:1.3.1.14]	1.3.1.14	Oxidoreductases||Acting on the CH-CH group of donors||With NAD+ or NADP+ as acceptor||(S)-dihydroorotate:NAD+ oxidoreductase	ko00240;ko01100;ko01240	Pyrimidine metabolism;Metabolic pathways;Biosynthesis of cofactors
gene0869	Chromosome	B4	pyrDII	bani:Bl12_0818	K02823	dihydroorotate dehydrogenase electron transfer subunit	-	-	ko00240;ko01100;ko01240	Pyrimidine metabolism;Metabolic pathways;Biosynthesis of cofactors
gene0871	Chromosome	B4	pyrC	bani:Bl12_0820	K01465	dihydroorotase [EC:3.5.2.3]	3.5.2.3	Hydrolases||Acting on carbon-nitrogen bonds, other than peptide bonds||In cyclic amides||(S)-dihydroorotate amidohydrolase	ko01100;ko01240;ko00240	Metabolic pathways;Biosynthesis of cofactors;Pyrimidine metabolism
gene0872	Chromosome	B4	pyrI	bani:Bl12_0821	K00610	aspartate carbamoyltransferase regulatory subunit	-	-	ko00250;ko01240;ko01100;ko00240	Alanine, aspartate and glutamate metabolism;Biosynthesis of cofactors;Metabolic pathways;Pyrimidine metabolism
gene0873	Chromosome	B4	pyrB	bani:Bl12_0822	K00609	aspartate carbamoyltransferase catalytic subunit [EC:2.1.3.2]	2.1.3.2	Transferases||Transferring one-carbon groups||Carboxy- and carbamoyltransferases||carbamoyl-phosphate:L-aspartate carbamoyltransferase	ko01240;ko00250;ko01100;ko00240	Biosynthesis of cofactors;Alanine, aspartate and glutamate metabolism;Metabolic pathways;Pyrimidine metabolism
gene0875	Chromosome	B4	glnE	bani:Bl12_0824	K00982	[glutamine synthetase] adenylyltransferase / [glutamine synthetase]-adenylyl-L-tyrosine phosphorylase [EC:2.7.7.42 2.7.7.89]	2.7.7.89;2.7.7.42	Transferases||Transferring phosphorus-containing groups||Nucleotidyltransferases||[glutamine synthetase]-O4-(5'-adenylyl)-L-tyrosine:phosphate adenylyltransferase;Transferases||Transferring phosphorus-containing groups||Nucleotidyltransferases||ATP:[glutamine synthetase]-L-tyrosine adenylyltransferase	-	-
gene0876	Chromosome	B4	metF	bani:Bl12_0825	K00297	methylenetetrahydrofolate reductase (NADH) [EC:1.5.1.54]	1.5.1.54	Oxidoreductases||Acting on the CH-NH group of donors||With NAD+ or NADP+ as acceptor||5-methyltetrahydrofolate:NAD+ oxidoreductase	ko00670;ko01200;ko01100;ko00720;ko01120	One carbon pool by folate;Carbon metabolism;Metabolic pathways;Carbon fixation pathways in prokaryotes;Microbial metabolism in diverse environments
gene0877	Chromosome	B4	metE	bani:Bl12_0826	K00549	5-methyltetrahydropteroyltriglutamate--homocysteine methyltransferase [EC:2.1.1.14]	2.1.1.14	Transferases||Transferring one-carbon groups||Methyltransferases||5-methyltetrahydropteroyltri-L-glutamate:L-homocysteine S-methyltransferase	ko00270;ko01230;ko01100;ko01110;ko00450	Cysteine and methionine metabolism;Biosynthesis of amino acids;Metabolic pathways;Biosynthesis of secondary metabolites;Selenocompound metabolism
gene0878	Chromosome	B4	sixA	bani:Bl12_0827	K08296	phosphohistidine phosphatase [EC:3.1.3.-]	-	-	-	-
gene0879	Chromosome	B4	-	bani:Bl12_0828	K07442	tRNA (adenine57-N1/adenine58-N1)-methyltransferase catalytic subunit [EC:2.1.1.219 2.1.1.220]	2.1.1.220;2.1.1.219	Transferases||Transferring one-carbon groups||Methyltransferases||S-adenosyl-L-methionine:tRNA (adenine58-N1)-methyltransferase;Transferases||Transferring one-carbon groups||Methyltransferases||S-adenosyl-L-methionine:tRNA (adenine57/adenine58-N1)-methyltransferase	-	-
gene0880	Chromosome	B4	-	bani:Bl12_0829	K02013	iron complex transport system ATP-binding protein [EC:7.2.2.-]	-	-	-	-
gene0881	Chromosome	B4	glgM	bani:Bl12_0830	K16148	alpha-maltose-1-phosphate synthase [EC:2.4.1.342]	2.4.1.342	Transferases||Glycosyltransferases||Hexosyltransferases||ADP-alpha-D-glucose:alpha-D-glucose-1-phosphate 4-alpha-D-glucosyltransferase (configuration-retaining)	ko00500;ko01100	Starch and sucrose metabolism;Metabolic pathways
gene0882	Chromosome	B4	-	bani:Bl12_0831	K03564	thioredoxin-dependent peroxiredoxin [EC:1.11.1.24]	1.11.1.24	Oxidoreductases||Acting on a peroxide as acceptor||Peroxidases||thioredoxin:hydroperoxide oxidoreductase	-	-
gene0884	Chromosome	B4	gltD	bani:Bl12_0833	K00266	glutamate synthase (NADPH) small chain [EC:1.4.1.13]	1.4.1.13	Oxidoreductases||Acting on the CH-NH2 group of donors||With NAD+ or NADP+ as acceptor||L-glutamate:NADP+ oxidoreductase (transaminating)	ko00910;ko01230;ko01120;ko01110;ko01100;ko00250	Nitrogen metabolism;Biosynthesis of amino acids;Microbial metabolism in diverse environments;Biosynthesis of secondary metabolites;Metabolic pathways;Alanine, aspartate and glutamate metabolism
gene0885	Chromosome	B4	gltB	blw:W7Y_0894	K00265	glutamate synthase (NADPH) large chain [EC:1.4.1.13]	1.4.1.13	Oxidoreductases||Acting on the CH-NH2 group of donors||With NAD+ or NADP+ as acceptor||L-glutamate:NADP+ oxidoreductase (transaminating)	ko01230;ko00910;ko00250;ko01100;ko01120;ko01110	Biosynthesis of amino acids;Nitrogen metabolism;Alanine, aspartate and glutamate metabolism;Metabolic pathways;Microbial metabolism in diverse environments;Biosynthesis of secondary metabolites
gene0887	Chromosome	B4	lepA	bani:Bl12_0836	K03596	GTP-binding protein LepA	-	-	ko05134	Legionellosis
gene0888	Chromosome	B4	rpsT	bani:Bl12_0837	K02968	small subunit ribosomal protein S20	-	-	ko03010	Ribosome
gene0890	Chromosome	B4	ilvE	bani:Bl12_0839	K00826	branched-chain amino acid aminotransferase [EC:2.6.1.42]	2.6.1.42	Transferases||Transferring nitrogenous groups||Transaminases||branched-chain-amino-acid:2-oxoglutarate aminotransferase	ko00280;ko01240;ko00770;ko01110;ko01230;ko00966;ko01210;ko00270;ko00290;ko01100	Valine, leucine and isoleucine degradation;Biosynthesis of cofactors;Pantothenate and CoA biosynthesis;Biosynthesis of secondary metabolites;Biosynthesis of amino acids;Glucosinolate biosynthesis;2-Oxocarboxylic acid metabolism;Cysteine and methionine metabolism;Valine, leucine and isoleucine biosynthesis;Metabolic pathways
gene0891	Chromosome	B4	rplY	bani:Bl12_0840	K02897	large subunit ribosomal protein L25	-	-	ko03010	Ribosome
gene0893	Chromosome	B4	pntB	bani:Bl12_0842	K00325	H+-translocating NAD(P) transhydrogenase subunit beta [EC:1.6.1.2 7.1.1.1]	7.1.1.1;1.6.1.2	Translocases||Catalysing the translocation of hydrons||Linked to oxidoreductase reactions||NADPH:NAD+ oxidoreductase (H+-transporting);Oxidoreductases||Acting on NADH or NADPH||With NAD+ or NADP+ as acceptor||NADPH:NAD+ oxidoreductase (Re/Si-specific)	ko01100;ko00760	Metabolic pathways;Nicotinate and nicotinamide metabolism
gene0894	Chromosome	B4	pntA	bani:Bl12_0843	K00324	H+-translocating NAD(P) transhydrogenase subunit alpha [EC:1.6.1.2 7.1.1.1]	1.6.1.2;7.1.1.1	Oxidoreductases||Acting on NADH or NADPH||With NAD+ or NADP+ as acceptor||NADPH:NAD+ oxidoreductase (Re/Si-specific);Translocases||Catalysing the translocation of hydrons||Linked to oxidoreductase reactions||NADPH:NAD+ oxidoreductase (H+-transporting)	ko01100;ko00760	Metabolic pathways;Nicotinate and nicotinamide metabolism
gene0895	Chromosome	B4	pntA	bani:Bl12_0844	K00324	H+-translocating NAD(P) transhydrogenase subunit alpha [EC:1.6.1.2 7.1.1.1]	1.6.1.2;7.1.1.1	Oxidoreductases||Acting on NADH or NADPH||With NAD+ or NADP+ as acceptor||NADPH:NAD+ oxidoreductase (Re/Si-specific);Translocases||Catalysing the translocation of hydrons||Linked to oxidoreductase reactions||NADPH:NAD+ oxidoreductase (H+-transporting)	ko01100;ko00760	Metabolic pathways;Nicotinate and nicotinamide metabolism
gene0898	Chromosome	B4	era	bani:Bl12_0846	K03595	GTPase	-	-	-	-
gene0900	Chromosome	B4	ybeY	bani:Bl12_0848	K07042	probable rRNA maturation factor	-	-	-	-
gene0901	Chromosome	B4	phoH	bani:Bl12_0849	K06217	phosphate starvation-inducible protein PhoH and related proteins	-	-	-	-
gene0902	Chromosome	B4	hinT	bani:Bl12_0850	K02503	histidine triad (HIT) family protein	-	-	-	-
gene0903	Chromosome	B4	rsmE	bani:Bl12_0851	K09761	16S rRNA (uracil1498-N3)-methyltransferase [EC:2.1.1.193]	2.1.1.193	Transferases||Transferring one-carbon groups||Methyltransferases||S-adenosyl-L-methionine:16S rRNA (uracil1498-N3)-methyltransferase	-	-
gene0907	Chromosome	B4	glgC	bani:Bl12_0854	K00975	glucose-1-phosphate adenylyltransferase [EC:2.7.7.27]	2.7.7.27	Transferases||Transferring phosphorus-containing groups||Nucleotidyltransferases||ATP:alpha-D-glucose-1-phosphate adenylyltransferase	ko01100;ko01110;ko02026;ko00520;ko00500	Metabolic pathways;Biosynthesis of secondary metabolites;Biofilm formation - Escherichia coli;Amino sugar and nucleotide sugar metabolism;Starch and sucrose metabolism
gene0909	Chromosome	B4	iscU	bani:Bl12_0856	K04488	nitrogen fixation protein NifU and related proteins	-	-	-	-
gene0910	Chromosome	B4	sufS	bani:Bl12_0857	K11717	cysteine desulfurase / selenocysteine lyase [EC:2.8.1.7 4.4.1.16]	2.8.1.7;4.4.1.16	Transferases||Transferring sulfur-containing groups||Sulfurtransferases||L-cysteine:acceptor sulfurtransferase;Lyases||Carbon-sulfur lyases||Carbon-sulfur lyases (only sub-subclass identified to date)||L-selenocysteine selenide-lyase (L-alanine-forming)	ko01100;ko00450	Metabolic pathways;Selenocompound metabolism
gene0911	Chromosome	B4	sufC	bani:Bl12_0858	K09013	Fe-S cluster assembly ATP-binding protein	-	-	-	-
gene0912	Chromosome	B4	sufD	bani:Bl12_0859	K09015	Fe-S cluster assembly protein SufD	-	-	-	-
gene0913	Chromosome	B4	sufB	bani:Bl12_0860	K09014	Fe-S cluster assembly protein SufB	-	-	-	-
gene0915	Chromosome	B4	pyrG	bani:Bl12_0862	K01937	CTP synthase [EC:6.3.4.2]	6.3.4.2	Ligases||Forming carbon-nitrogen bonds||Other carbon-nitrogen ligases||UTP:L-glutamine amido-ligase (ADP-forming)	ko01240;ko01100;ko00240	Biosynthesis of cofactors;Metabolic pathways;Pyrimidine metabolism
gene0917	Chromosome	B4	pulA	bls:W91_0946	K01200	pullulanase [EC:3.2.1.41]	3.2.1.41	Hydrolases||Glycosylases||Glycosidases, i.e. enzymes that hydrolyse O- and S-glycosyl compounds||pullulan 6-alpha-glucanohydrolase	ko01100;ko01110;ko00500	Metabolic pathways;Biosynthesis of secondary metabolites;Starch and sucrose metabolism
gene1561	Chromosome	B4	pulA	bani:Bl12_1459	K01200	pullulanase [EC:3.2.1.41]	3.2.1.41	Hydrolases||Glycosylases||Glycosidases, i.e. enzymes that hydrolyse O- and S-glycosyl compounds||pullulan 6-alpha-glucanohydrolase	ko01100;ko01110;ko00500	Metabolic pathways;Biosynthesis of secondary metabolites;Starch and sucrose metabolism
gene0927	Chromosome	B4	aroQ	bani:Bl12_0871	K03786	3-dehydroquinate dehydratase II [EC:4.2.1.10]	4.2.1.10	Lyases||Carbon-oxygen lyases||Hydro-lyases||3-dehydroquinate hydro-lyase (3-dehydroshikimate-forming)	ko00400;ko01230;ko01100;ko01110	Phenylalanine, tyrosine and tryptophan biosynthesis;Biosynthesis of amino acids;Metabolic pathways;Biosynthesis of secondary metabolites
gene0928	Chromosome	B4	aroKB	bani:Bl12_0872	K13829	shikimate kinase / 3-dehydroquinate synthase [EC:2.7.1.71 4.2.3.4]	2.7.1.71;4.2.3.4	Transferases||Transferring phosphorus-containing groups||Phosphotransferases with an alcohol group as acceptor||ATP:shikimate 3-phosphotransferase;Lyases||Carbon-oxygen lyases||Acting on phosphates||3-deoxy-D-arabino-hept-2-ulosonate-7-phosphate phosphate-lyase (cyclizing; 3-dehydroquinate-forming)	ko00400;ko01230;ko01110;ko01100	Phenylalanine, tyrosine and tryptophan biosynthesis;Biosynthesis of amino acids;Biosynthesis of secondary metabolites;Metabolic pathways
gene0929	Chromosome	B4	aroC	bani:Bl12_0873	K01736	chorismate synthase [EC:4.2.3.5]	4.2.3.5	Lyases||Carbon-oxygen lyases||Acting on phosphates||5-O-(1-carboxyvinyl)-3-phosphoshikimate phosphate-lyase (chorismate-forming)	ko01100;ko01110;ko00400;ko01230	Metabolic pathways;Biosynthesis of secondary metabolites;Phenylalanine, tyrosine and tryptophan biosynthesis;Biosynthesis of amino acids
gene0931	Chromosome	B4	-	bani:Bl12_0875	K07082	UPF0755 protein	-	-	-	-
gene0932	Chromosome	B4	ruvX	bani:Bl12_0876	K07447	putative pre-16S rRNA nuclease [EC:3.1.-.-]	-	-	-	-
gene0933	Chromosome	B4	alaS	bani:Bl12_0877	K01872	alanyl-tRNA synthetase [EC:6.1.1.7]	6.1.1.7	Ligases||Forming carbon-oxygen bonds||Ligases forming aminoacyl-tRNA and related compounds||L-alanine:tRNAAla ligase (AMP-forming)	ko00970	Aminoacyl-tRNA biosynthesis
gene0937	Chromosome	B4	-	bnm:BALAC2494_01572	K08972	putative membrane protein	-	-	-	-
gene0938	Chromosome	B4	rpsD	bani:Bl12_0882	K02986	small subunit ribosomal protein S4	-	-	ko03010	Ribosome
gene0939	Chromosome	B4	uvrD	bani:Bl12_0883	K03657	DNA helicase II / ATP-dependent DNA helicase PcrA [EC:3.6.4.12]	3.6.4.12	Hydrolases||Acting on acid anhydrides||Acting on acid anhydrides to facilitate cellular and subcellular movement||ATP phosphohydrolase (DNA helix unwinding)	ko03420;ko03430	Nucleotide excision repair;Mismatch repair
gene1260	Chromosome	B4	uvrD	bani:Bl12_1180	K03657	DNA helicase II / ATP-dependent DNA helicase PcrA [EC:3.6.4.12]	3.6.4.12	Hydrolases||Acting on acid anhydrides||Acting on acid anhydrides to facilitate cellular and subcellular movement||ATP phosphohydrolase (DNA helix unwinding)	ko03420;ko03430	Nucleotide excision repair;Mismatch repair
gene1338	Chromosome	B4	uvrD	bani:Bl12_1250	K03657	DNA helicase II / ATP-dependent DNA helicase PcrA [EC:3.6.4.12]	3.6.4.12	Hydrolases||Acting on acid anhydrides||Acting on acid anhydrides to facilitate cellular and subcellular movement||ATP phosphohydrolase (DNA helix unwinding)	ko03420;ko03430	Nucleotide excision repair;Mismatch repair
gene0940	Chromosome	B4	xpt	bani:Bl12_0884	K03816	xanthine phosphoribosyltransferase [EC:2.4.2.22]	2.4.2.22	Transferases||Glycosyltransferases||Pentosyltransferases||XMP:diphosphate 5-phospho-alpha-D-ribosyltransferase	ko01100;ko00230;ko01110	Metabolic pathways;Purine metabolism;Biosynthesis of secondary metabolites
gene0944	Chromosome	B4	patB	bani:Bl12_0887	K14155	cysteine-S-conjugate beta-lyase [EC:4.4.1.13]	4.4.1.13	Lyases||Carbon-sulfur lyases||Carbon-sulfur lyases (only sub-subclass identified to date)||L-cysteine-S-conjugate thiol-lyase (deaminating; 2-aminoprop-2-enoate-forming)	ko01230;ko00270;ko00450;ko01100;ko01110	Biosynthesis of amino acids;Cysteine and methionine metabolism;Selenocompound metabolism;Metabolic pathways;Biosynthesis of secondary metabolites
gene1067	Chromosome	B4	patB	bani:Bl12_0999	K14155	cysteine-S-conjugate beta-lyase [EC:4.4.1.13]	4.4.1.13	Lyases||Carbon-sulfur lyases||Carbon-sulfur lyases (only sub-subclass identified to date)||L-cysteine-S-conjugate thiol-lyase (deaminating; 2-aminoprop-2-enoate-forming)	ko01230;ko00270;ko00450;ko01100;ko01110	Biosynthesis of amino acids;Cysteine and methionine metabolism;Selenocompound metabolism;Metabolic pathways;Biosynthesis of secondary metabolites
gene0946	Chromosome	B4	amyA	bani:Bl12_0889	K01176	alpha-amylase [EC:3.2.1.1]	3.2.1.1	Hydrolases||Glycosylases||Glycosidases, i.e. enzymes that hydrolyse O- and S-glycosyl compounds||4-alpha-D-glucan glucanohydrolase	ko00500;ko01110;ko01100;ko04970;ko04973;ko04972	Starch and sucrose metabolism;Biosynthesis of secondary metabolites;Metabolic pathways;Salivary secretion;Carbohydrate digestion and absorption;Pancreatic secretion
gene0947	Chromosome	B4	-	bani:Bl12_0890	K07010	putative glutamine amidotransferase	-	-	-	-
gene0948	Chromosome	B4	prdX	bani:Bl12_0891	K19055	Ala-tRNA(Pro) deacylase [EC:3.1.1.-]	-	-	-	-
gene0953	Chromosome	B4	add	bani:Bl12_0896	K01488	adenosine deaminase [EC:3.5.4.4]	3.5.4.4	Hydrolases||Acting on carbon-nitrogen bonds, other than peptide bonds||In cyclic amidines||adenosine aminohydrolase	ko01100;ko00230;ko05340	Metabolic pathways;Purine metabolism;Primary immunodeficiency
gene0955	Chromosome	B4	pchB	bani:Bl12_0898	K04782	isochorismate pyruvate lyase [EC:4.2.99.21]	4.2.99.21	Lyases||Carbon-oxygen lyases||Other carbon-oxygen lyases||isochorismate pyruvate-lyase (salicylate-forming)	ko01110;ko01053	Biosynthesis of secondary metabolites;Biosynthesis of siderophore group nonribosomal peptides
gene0960	Chromosome	B4	tetM	bani:Bl12_0903	K18220	ribosomal protection tetracycline resistance protein	-	-	-	-
gene1286	Chromosome	B4	tetM	bani:Bl12_1200	K18220	ribosomal protection tetracycline resistance protein	-	-	-	-
gene0961	Chromosome	B4	-	bani:Bl12_0904	K07481	transposase, IS5 family	-	-	-	-
gene0963	Chromosome	B4	guaA	bani:Bl12_0906	K01951	GMP synthase (glutamine-hydrolysing) [EC:6.3.5.2]	6.3.5.2	Ligases||Forming carbon-nitrogen bonds||Carbon-nitrogen ligases with glutamine as amido-N-donor||xanthosine-5'-phosphate:L-glutamine amido-ligase (AMP-forming)	ko00983;ko00230;ko01100	Drug metabolism - other enzymes;Purine metabolism;Metabolic pathways
gene0964	Chromosome	B4	xfp	blt:Balat_0971	K01621	xylulose-5-phosphate/fructose-6-phosphate phosphoketolase [EC:4.1.2.9 4.1.2.22]	4.1.2.22;4.1.2.9	Lyases||Carbon-carbon lyases||Aldehyde-lyases||D-fructose-6-phosphate D-erythrose-4-phosphate-lyase (adding phosphate; acetyl-phosphate-forming);Lyases||Carbon-carbon lyases||Aldehyde-lyases||D-xylulose-5-phosphate D-glyceraldehyde-3-phosphate-lyase (adding phosphate; acetyl-phosphate-forming)	ko00030;ko01120;ko00710;ko01100	Pentose phosphate pathway;Microbial metabolism in diverse environments;Carbon fixation in photosynthetic organisms;Metabolic pathways
gene0965	Chromosome	B4	pta	bani:Bl12_0908	K13788	phosphate acetyltransferase [EC:2.3.1.8]	2.3.1.8	Transferases||Acyltransferases||Transferring groups other than aminoacyl groups||acetyl-CoA:phosphate acetyltransferase	ko00640;ko00620;ko01200;ko01120;ko00720;ko00680;ko00430;ko01100	Propanoate metabolism;Pyruvate metabolism;Carbon metabolism;Microbial metabolism in diverse environments;Carbon fixation pathways in prokaryotes;Methane metabolism;Taurine and hypotaurine metabolism;Metabolic pathways
gene0966	Chromosome	B4	ackA	bani:Bl12_0909	K00925	acetate kinase [EC:2.7.2.1]	2.7.2.1	Transferases||Transferring phosphorus-containing groups||Phosphotransferases with a carboxy group as acceptor||ATP:acetate phosphotransferase	ko01100;ko00430;ko01200;ko01120;ko00720;ko00680;ko00620;ko00640	Metabolic pathways;Taurine and hypotaurine metabolism;Carbon metabolism;Microbial metabolism in diverse environments;Carbon fixation pathways in prokaryotes;Methane metabolism;Pyruvate metabolism;Propanoate metabolism
gene0967	Chromosome	B4	aroA	bani:Bl12_0910	K00800	3-phosphoshikimate 1-carboxyvinyltransferase [EC:2.5.1.19]	2.5.1.19	Transferases||Transferring alkyl or aryl groups, other than methyl groups||Transferring alkyl or aryl groups, other than methyl groups (only sub-subclass identified to date)||phosphoenolpyruvate:3-phosphoshikimate 5-O-(1-carboxyvinyl)-transferase	ko01230;ko00400;ko01110;ko01100	Biosynthesis of amino acids;Phenylalanine, tyrosine and tryptophan biosynthesis;Biosynthesis of secondary metabolites;Metabolic pathways
gene0971	Chromosome	B4	-	bani:Bl12_0913	K01554	8-oxo-dGDP phosphatase [EC:3.6.1.58]	3.6.1.58	Hydrolases||Acting on acid anhydrides||In phosphorus-containing anhydrides||8-oxo-dGDP phosphohydrolase	-	-
gene0973	Chromosome	B4	polA	bani:Bl12_0915	K02335	DNA polymerase I [EC:2.7.7.7]	2.7.7.7	Transferases||Transferring phosphorus-containing groups||Nucleotidyltransferases||2'-deoxyribonucleoside-5'-triphosphate:DNA deoxynucleotidyltransferase (DNA-directed)	ko03440;ko03420;ko03030;ko03410	Homologous recombination;Nucleotide excision repair;DNA replication;Base excision repair
gene0975	Chromosome	B4	pdtaR	bani:Bl12_0916	K22010	two-component system, response regulator PdtaR	-	-	-	-
gene0976	Chromosome	B4	nudF	bani:Bl12_0917	K01515	ADP-ribose pyrophosphatase [EC:3.6.1.13]	3.6.1.13	Hydrolases||Acting on acid anhydrides||In phosphorus-containing anhydrides||ADP-D-ribose ribophosphohydrolase	ko01100;ko00230	Metabolic pathways;Purine metabolism
gene0978	Chromosome	B4	pyk	bani:Bl12_0918	K00873	pyruvate kinase [EC:2.7.1.40]	2.7.1.40	Transferases||Transferring phosphorus-containing groups||Phosphotransferases with an alcohol group as acceptor||ATP:pyruvate 2-O-phosphotransferase	ko01200;ko01240;ko01110;ko05230;ko01120;ko04922;ko00620;ko00010;ko05203;ko05165;ko01100;ko00230;ko01230;ko04930	Carbon metabolism;Biosynthesis of cofactors;Biosynthesis of secondary metabolites;Central carbon metabolism in cancer;Microbial metabolism in diverse environments;Glucagon signaling pathway;Pyruvate metabolism;Glycolysis / Gluconeogenesis;Viral carcinogenesis;Human papillomavirus infection;Metabolic pathways;Purine metabolism;Biosynthesis of amino acids;Type II diabetes mellitus
gene0979	Chromosome	B4	terC	bani:Bl12_0919	K05794	tellurite resistance protein TerC	-	-	-	-
gene0980	Chromosome	B4	uvrB	bani:Bl12_0920	K03702	excinuclease ABC subunit B	-	-	ko03420	Nucleotide excision repair
gene0981	Chromosome	B4	coaE	bani:Bl12_0921	K00859	dephospho-CoA kinase [EC:2.7.1.24]	2.7.1.24	Transferases||Transferring phosphorus-containing groups||Phosphotransferases with an alcohol group as acceptor||ATP:3'-dephospho-CoA 3'-phosphotransferase	ko01240;ko00770;ko01100	Biosynthesis of cofactors;Pantothenate and CoA biosynthesis;Metabolic pathways
gene0982	Chromosome	B4	rpsA	bani:Bl12_0922	K02945	small subunit ribosomal protein S1	-	-	ko03010	Ribosome
gene0983	Chromosome	B4	folD	bani:Bl12_0923	K01491	methylenetetrahydrofolate dehydrogenase (NADP+) / methenyltetrahydrofolate cyclohydrolase [EC:1.5.1.5 3.5.4.9]	3.5.4.9;1.5.1.5	Hydrolases||Acting on carbon-nitrogen bonds, other than peptide bonds||In cyclic amidines||5,10-methenyltetrahydrofolate 5-hydrolase (ring-opening);Oxidoreductases||Acting on the CH-NH group of donors||With NAD+ or NADP+ as acceptor||5,10-methylenetetrahydrofolate:NADP+ oxidoreductase	ko01240;ko01200;ko00670;ko01100;ko00720;ko01120	Biosynthesis of cofactors;Carbon metabolism;One carbon pool by folate;Metabolic pathways;Carbon fixation pathways in prokaryotes;Microbial metabolism in diverse environments
gene0985	Chromosome	B4	-	bani:Bl12_0925	K02074	zinc/manganese transport system ATP-binding protein	-	-	-	-
gene0986	Chromosome	B4	-	bani:Bl12_0926	K02075	zinc/manganese transport system permease protein	-	-	-	-
gene0987	Chromosome	B4	ispF	bani:Bl12_0927	K01770	2-C-methyl-D-erythritol 2,4-cyclodiphosphate synthase [EC:4.6.1.12]	4.6.1.12	Lyases||Phosphorus-oxygen lyases||Phosphorus-oxygen lyases (only sub-subclass identified to date)||2-phospho-4-(cytidine 5'-diphospho)-2-C-methyl-D-erythritol CMP-lyase (cyclizing; 2-C-methyl-D-erythritol 2,4-cyclodiphosphate-forming)	ko00900;ko01110;ko01100	Terpenoid backbone biosynthesis;Biosynthesis of secondary metabolites;Metabolic pathways
gene0988	Chromosome	B4	carD	bani:Bl12_0928	K07736	CarD family transcriptional regulator	-	-	-	-
gene0989	Chromosome	B4	glgB	bani:Bl12_0929	K00700	1,4-alpha-glucan branching enzyme [EC:2.4.1.18]	2.4.1.18	Transferases||Glycosyltransferases||Hexosyltransferases||(1->4)-alpha-D-glucan:(1->4)-alpha-D-glucan 6-alpha-D-[(1->4)-alpha-D-glucano]-transferase	ko00500;ko01100;ko01110	Starch and sucrose metabolism;Metabolic pathways;Biosynthesis of secondary metabolites
gene0999	Chromosome	B4	ftsK	bls:W91_1029	K03466	DNA segregation ATPase FtsK/SpoIIIE, S-DNA-T family	-	-	-	-
gene1115	Chromosome	B4	ftsK	bani:Bl12_1041	K03466	DNA segregation ATPase FtsK/SpoIIIE, S-DNA-T family	-	-	-	-
gene1000	Chromosome	B4	whiB1_2_3_4	bani:Bl12_0940	K18955	WhiB family transcriptional regulator, redox-sensing transcriptional regulator	-	-	-	-
gene1001	Chromosome	B4	pdtaS	bani:Bl12_0941	K00936	two-component system, sensor histidine kinase PdtaS [EC:2.7.13.3]	2.7.13.3	Transferases||Transferring phosphorus-containing groups||Protein-histidine kinases||ATP:protein-L-histidine N-phosphotransferase	-	-
gene1003	Chromosome	B4	greA	bani:Bl12_0943	K03624	transcription elongation factor GreA	-	-	-	-
gene1004	Chromosome	B4	-	bani:Bl12_0944	K01802	peptidylprolyl isomerase [EC:5.2.1.8]	5.2.1.8	Isomerases||cis-trans-Isomerases||cis-trans Isomerases (only sub-subclass identified to date)||peptidylproline cis-trans-isomerase	-	-
gene1005	Chromosome	B4	sdaA	bani:Bl12_0945	K01752	L-serine dehydratase [EC:4.3.1.17]	4.3.1.17	Lyases||Carbon-nitrogen lyases||Ammonia-lyases||L-serine ammonia-lyase (pyruvate-forming)	ko01200;ko00260;ko01100;ko01110;ko01230;ko00270	Carbon metabolism;Glycine, serine and threonine metabolism;Metabolic pathways;Biosynthesis of secondary metabolites;Biosynthesis of amino acids;Cysteine and methionine metabolism
gene1008	Chromosome	B4	ppx-gppA	bani:Bl12_0947	K01524	exopolyphosphatase / guanosine-5'-triphosphate,3'-diphosphate pyrophosphatase [EC:3.6.1.11 3.6.1.40]	3.6.1.11;3.6.1.40	Hydrolases||Acting on acid anhydrides||In phosphorus-containing anhydrides||polyphosphate phosphohydrolase;Hydrolases||Acting on acid anhydrides||In phosphorus-containing anhydrides||guanosine-5'-triphosphate-3'-diphosphate 5'-phosphohydrolase	ko01100;ko00230	Metabolic pathways;Purine metabolism
gene1009	Chromosome	B4	-	bani:Bl12_0948	K09009	uncharacterized protein	-	-	-	-
gene1011	Chromosome	B4	eno	bani:Bl12_0950	K01689	enolase [EC:4.2.1.11]	4.2.1.11	Lyases||Carbon-oxygen lyases||Hydro-lyases||2-phospho-D-glycerate hydro-lyase (phosphoenolpyruvate-forming)	ko00010;ko01100;ko04066;ko01230;ko01200;ko03018;ko01120;ko01110;ko00680	Glycolysis / Gluconeogenesis;Metabolic pathways;HIF-1 signaling pathway;Biosynthesis of amino acids;Carbon metabolism;RNA degradation;Microbial metabolism in diverse environments;Biosynthesis of secondary metabolites;Methane metabolism
gene1012	Chromosome	B4	ssuC	bani:Bl12_0951	K15554	sulfonate transport system permease protein	-	-	ko00920;ko02010	Sulfur metabolism;ABC transporters
gene1013	Chromosome	B4	ssuA	bani:Bl12_0952	K15553	sulfonate transport system substrate-binding protein	-	-	ko00920;ko02010	Sulfur metabolism;ABC transporters
gene1014	Chromosome	B4	ssuB	bani:Bl12_0953	K15555	sulfonate transport system ATP-binding protein [EC:7.6.2.14]	7.6.2.14	Translocases||Catalysing the translocation of other compounds||Linked to the hydrolysis of a nucleoside triphosphate||ATP phosphohydrolase (ABC-type, aliphatic sulfonate-importing)	ko02010;ko00920	ABC transporters;Sulfur metabolism
gene1016	Chromosome	B4	mfd	bani:Bl12_0954	K03723	transcription-repair coupling factor (superfamily II helicase) [EC:3.6.4.-]	-	-	ko03420	Nucleotide excision repair
gene1017	Chromosome	B4	pth	bani:Bl12_0955	K01056	peptidyl-tRNA hydrolase, PTH1 family [EC:3.1.1.29]	3.1.1.29	Hydrolases||Acting on ester bonds||Carboxylic-ester hydrolases||aminoacyl-tRNA aminoacylhydrolase	-	-
gene1019	Chromosome	B4	-	bani:Bl12_0957	K09118	uncharacterized protein	-	-	-	-
gene1020	Chromosome	B4	nagZ	banm:EN10_05195	K01207	beta-N-acetylhexosaminidase [EC:3.2.1.52]	3.2.1.52	Hydrolases||Glycosylases||Glycosidases, i.e. enzymes that hydrolyse O- and S-glycosyl compounds||beta-N-acetyl-D-hexosaminide N-acetylhexosaminohydrolase	ko01501;ko01100;ko00531;ko00520	beta-Lactam resistance;Metabolic pathways;Glycosaminoglycan degradation;Amino sugar and nucleotide sugar metabolism
gene1022	Chromosome	B4	cstA	bani:Bl12_0959	K06200	carbon starvation protein	-	-	-	-
gene1027	Chromosome	B4	ohrR	bla:BLA_1015	K23775	MarR family transcriptional regulator, organic hydroperoxide resistance regulator	-	-	-	-
gene1029	Chromosome	B4	aspA	bani:Bl12_0962	K01744	aspartate ammonia-lyase [EC:4.3.1.1]	4.3.1.1	Lyases||Carbon-nitrogen lyases||Ammonia-lyases||L-aspartate ammonia-lyase (fumarate-forming)	ko01100;ko00250	Metabolic pathways;Alanine, aspartate and glutamate metabolism
gene1031	Chromosome	B4	feoB	bani:Bl12_0964	K04759	ferrous iron transport protein B	-	-	-	-
gene1032	Chromosome	B4	zwf	bani:Bl12_0965	K00036	glucose-6-phosphate 1-dehydrogenase [EC:1.1.1.49 1.1.1.363]	1.1.1.49;1.1.1.363	Oxidoreductases||Acting on the CH-OH group of donors||With NAD+ or NADP+ as acceptor||D-glucose-6-phosphate:NADP+ 1-oxidoreductase;Oxidoreductases||Acting on the CH-OH group of donors||With NAD+ or NADP+ as acceptor||D-glucose-6-phosphate:NAD(P)+ 1-oxidoreductase	ko00480;ko00030;ko01100;ko01200;ko05230;ko05415;ko01110;ko01120	Glutathione metabolism;Pentose phosphate pathway;Metabolic pathways;Carbon metabolism;Central carbon metabolism in cancer;Diabetic cardiomyopathy;Biosynthesis of secondary metabolites;Microbial metabolism in diverse environments
gene1034	Chromosome	B4	devB	bani:Bl12_0967	K01057	6-phosphogluconolactonase [EC:3.1.1.31]	3.1.1.31	Hydrolases||Acting on ester bonds||Carboxylic-ester hydrolases||6-phospho-D-glucono-1,5-lactone lactonohydrolase	ko00030;ko01200;ko01110;ko01120;ko01100	Pentose phosphate pathway;Carbon metabolism;Biosynthesis of secondary metabolites;Microbial metabolism in diverse environments;Metabolic pathways
gene1035	Chromosome	B4	gntZ	bani:Bl12_0968	K00033	6-phosphogluconate dehydrogenase [EC:1.1.1.44 1.1.1.343]	1.1.1.44;1.1.1.343	Oxidoreductases||Acting on the CH-OH group of donors||With NAD+ or NADP+ as acceptor||6-phospho-D-gluconate:NADP+ 2-oxidoreductase (decarboxylating);Oxidoreductases||Acting on the CH-OH group of donors||With NAD+ or NADP+ as acceptor||6-phospho-D-gluconate:NAD+ 2-oxidoreductase (decarboxylating)	ko00480;ko00030;ko01200;ko01110;ko01120;ko01100	Glutathione metabolism;Pentose phosphate pathway;Carbon metabolism;Biosynthesis of secondary metabolites;Microbial metabolism in diverse environments;Metabolic pathways
gene1036	Chromosome	B4	pepE	bani:Bl12_0969	K05995	dipeptidase E [EC:3.4.13.21]	3.4.13.21	Hydrolases||Acting on peptide bonds (peptidases)||Dipeptidases||dipeptidase E;	-	-
gene1037	Chromosome	B4	-	bani:Bl12_0970	K03311	branched-chain amino acid:cation transporter, LIVCS family	-	-	-	-
gene1038	Chromosome	B4	msrAB	bani:Bl12_0971	K12267	peptide methionine sulfoxide reductase msrA/msrB [EC:1.8.4.11 1.8.4.12]	1.8.4.11;1.8.4.12	Oxidoreductases||Acting on a sulfur group of donors||With a disulfide as acceptor||peptide-L-methionine:thioredoxin-disulfide S-oxidoreductase [L-methionine (S)-S-oxide-forming];Oxidoreductases||Acting on a sulfur group of donors||With a disulfide as acceptor||peptide-methionine:thioredoxin-disulfide S-oxidoreductase [methionine (R)-S-oxide-forming]	-	-
gene1039	Chromosome	B4	copA	bani:Bl12_0972	K17686	P-type Cu+ transporter [EC:7.2.2.8]	7.2.2.8	Translocases||Catalysing the translocation of inorganic cations||Linked to the hydrolysis of a nucleoside triphosphate||ATP phosphohydrolase (P-type, Cu+-exporting)	ko01524;ko04978;ko04016	Platinum drug resistance;Mineral absorption;MAPK signaling pathway - plant
gene1482	Chromosome	B4	copA	bani:Bl12_1389	K17686	P-type Cu+ transporter [EC:7.2.2.8]	7.2.2.8	Translocases||Catalysing the translocation of inorganic cations||Linked to the hydrolysis of a nucleoside triphosphate||ATP phosphohydrolase (P-type, Cu+-exporting)	ko01524;ko04978;ko04016	Platinum drug resistance;Mineral absorption;MAPK signaling pathway - plant
gene1040	Chromosome	B4	-	bani:Bl12_0973	K07124	uncharacterized protein	-	-	-	-
gene1047	Chromosome	B4	ychF	bani:Bl12_0980	K06942	ribosome-binding ATPase	-	-	-	-
gene1048	Chromosome	B4	proC	bani:Bl12_0981	K00286	pyrroline-5-carboxylate reductase [EC:1.5.1.2]	1.5.1.2	Oxidoreductases||Acting on the CH-NH group of donors||With NAD+ or NADP+ as acceptor||L-proline:NAD(P)+ 5-oxidoreductase	ko01100;ko01110;ko00330;ko01230	Metabolic pathways;Biosynthesis of secondary metabolites;Arginine and proline metabolism;Biosynthesis of amino acids
gene1054	Chromosome	B4	ecfT	bani:Bl12_0987	K16785	energy-coupling factor transport system permease protein	-	-	ko02010	ABC transporters
gene1058	Chromosome	B4	pdxK	bani:Bl12_0990	K00868	pyridoxine kinase [EC:2.7.1.35]	2.7.1.35	Transferases||Transferring phosphorus-containing groups||Phosphotransferases with an alcohol group as acceptor||ATP:pyridoxal 5'-phosphotransferase	ko01100;ko00750;ko01240	Metabolic pathways;Vitamin B6 metabolism;Biosynthesis of cofactors
gene1059	Chromosome	B4	yraN	bani:Bl12_0991	K07460	putative endonuclease	-	-	-	-
gene1060	Chromosome	B4	comM	bani:Bl12_0992	K07391	magnesium chelatase family protein	-	-	-	-
gene1061	Chromosome	B4	smf	bani:Bl12_0993	K04096	DNA processing protein	-	-	-	-
gene1062	Chromosome	B4	sdhA	bani:Bl12_0994	K00239	succinate dehydrogenase / fumarate reductase, flavoprotein subunit [EC:1.3.5.1 1.3.5.4]	1.3.5.4;1.3.5.1	Oxidoreductases||Acting on the CH-CH group of donors||With a quinone or related compound as acceptor||succinate:quinone oxidoreductase;Oxidoreductases||Acting on the CH-CH group of donors||With a quinone or related compound as acceptor||succinate:quinone oxidoreductase	ko00190;ko00020;ko01110;ko01120;ko00720;ko00650;ko01200;ko01100;ko05134	Oxidative phosphorylation;Citrate cycle (TCA cycle);Biosynthesis of secondary metabolites;Microbial metabolism in diverse environments;Carbon fixation pathways in prokaryotes;Butanoate metabolism;Carbon metabolism;Metabolic pathways;Legionellosis
gene1063	Chromosome	B4	sdhB	bani:Bl12_0995	K00240	succinate dehydrogenase / fumarate reductase, iron-sulfur subunit [EC:1.3.5.1 1.3.5.4]	1.3.5.4;1.3.5.1	Oxidoreductases||Acting on the CH-CH group of donors||With a quinone or related compound as acceptor||succinate:quinone oxidoreductase;Oxidoreductases||Acting on the CH-CH group of donors||With a quinone or related compound as acceptor||succinate:quinone oxidoreductase	ko00190;ko00650;ko01200;ko00020;ko00720;ko01120;ko01110;ko01100	Oxidative phosphorylation;Butanoate metabolism;Carbon metabolism;Citrate cycle (TCA cycle);Carbon fixation pathways in prokaryotes;Microbial metabolism in diverse environments;Biosynthesis of secondary metabolites;Metabolic pathways
gene1066	Chromosome	B4	nhaA	bani:Bl12_0998	K03313	Na+:H+ antiporter, NhaA family	-	-	-	-
gene1070	Chromosome	B4	clpX	bnm:BALAC2494_00169	K03544	ATP-dependent Clp protease ATP-binding subunit ClpX	-	-	ko04112	Cell cycle - Caulobacter
gene1071	Chromosome	B4	clpP	bani:Bl12_1001	K01358	ATP-dependent Clp protease, protease subunit [EC:3.4.21.92]	3.4.21.92	Hydrolases||Acting on peptide bonds (peptidases)||Serine endopeptidases||endopeptidase Clp;	ko04112;ko04212	Cell cycle - Caulobacter;Longevity regulating pathway - worm
gene1072	Chromosome	B4	clpP	bani:Bl12_1002	K01358	ATP-dependent Clp protease, protease subunit [EC:3.4.21.92]	3.4.21.92	Hydrolases||Acting on peptide bonds (peptidases)||Serine endopeptidases||endopeptidase Clp;	ko04112;ko04212	Cell cycle - Caulobacter;Longevity regulating pathway - worm
gene1074	Chromosome	B4	tig	bani:Bl12_1004	K03545	trigger factor	-	-	-	-
gene1075	Chromosome	B4	rnd	bani:Bl12_1005	K03684	ribonuclease D [EC:3.1.13.5]	3.1.13.5	Hydrolases||Acting on ester bonds||Exoribonucleases producing 5'-phosphomonoesters||ribonuclease D;	-	-
gene1076	Chromosome	B4	pflA	bani:Bl12_1006	K04069	pyruvate formate lyase activating enzyme [EC:1.97.1.4]	1.97.1.4	Oxidoreductases||Other oxidoreductases||Sole sub-subclass for oxidoreductases that do not belong in the other subclasses||[formate C-acetyltransferase]-glycine dihydroflavodoxin:S-adenosyl-L-methionine oxidoreductase (S-adenosyl-L-methionine cleaving)	-	-
gene1077	Chromosome	B4	pflD	bani:Bl12_1007	K00656	formate C-acetyltransferase [EC:2.3.1.54]	2.3.1.54	Transferases||Acyltransferases||Transferring groups other than aminoacyl groups||acetyl-CoA:formate C-acetyltransferase	ko00650;ko01120;ko01100;ko00640;ko00620	Butanoate metabolism;Microbial metabolism in diverse environments;Metabolic pathways;Propanoate metabolism;Pyruvate metabolism
gene1079	Chromosome	B4	nadE	bani:Bl12_1009	K01950	NAD+ synthase (glutamine-hydrolysing) [EC:6.3.5.1]	6.3.5.1	Ligases||Forming carbon-nitrogen bonds||Carbon-nitrogen ligases with glutamine as amido-N-donor||deamido-NAD+:L-glutamine amido-ligase (AMP-forming)	ko00760;ko01100;ko01240	Nicotinate and nicotinamide metabolism;Metabolic pathways;Biosynthesis of cofactors
gene1583	Chromosome	B4	nadE	banm:EN10_07615	K01950	NAD+ synthase (glutamine-hydrolysing) [EC:6.3.5.1]	6.3.5.1	Ligases||Forming carbon-nitrogen bonds||Carbon-nitrogen ligases with glutamine as amido-N-donor||deamido-NAD+:L-glutamine amido-ligase (AMP-forming)	ko00760;ko01100;ko01240	Nicotinate and nicotinamide metabolism;Metabolic pathways;Biosynthesis of cofactors
gene1081	Chromosome	B4	metI	bani:Bl12_1011	K02072	D-methionine transport system permease protein	-	-	ko02010	ABC transporters
gene1274	Chromosome	B4	metI	bani:Bl12_1194	K02072	D-methionine transport system permease protein	-	-	ko02010	ABC transporters
gene1083	Chromosome	B4	metN	blt:Balat_1088	K02071	D-methionine transport system ATP-binding protein	-	-	ko02010	ABC transporters
gene1275	Chromosome	B4	metN	bani:Bl12_1195	K02071	D-methionine transport system ATP-binding protein	-	-	ko02010	ABC transporters
gene1084	Chromosome	B4	metQ	bani:Bl12_1013	K02073	D-methionine transport system substrate-binding protein	-	-	ko02010	ABC transporters
gene1276	Chromosome	B4	metQ	bani:Bl12_1196	K02073	D-methionine transport system substrate-binding protein	-	-	ko02010	ABC transporters
gene1085	Chromosome	B4	-	bani:Bl12_1014	K03767	peptidyl-prolyl cis-trans isomerase A (cyclophilin A) [EC:5.2.1.8]	5.2.1.8	Isomerases||cis-trans-Isomerases||cis-trans Isomerases (only sub-subclass identified to date)||peptidylproline cis-trans-isomerase	ko04217;ko01503	Necroptosis;Cationic antimicrobial peptide (CAMP) resistance
gene1086	Chromosome	B4	spoT	bani:Bl12_1015	K01139	GTP diphosphokinase / guanosine-3',5'-bis(diphosphate) 3'-diphosphatase [EC:2.7.6.5 3.1.7.2]	2.7.6.5;3.1.7.2	Transferases||Transferring phosphorus-containing groups||Diphosphotransferases||ATP:GTP 3'-diphosphotransferase;Hydrolases||Acting on ester bonds||Diphosphoric-monoester hydrolases||guanosine-3',5'-bis(diphosphate) 3'-diphosphohydrolase	ko01100;ko00230	Metabolic pathways;Purine metabolism
gene1087	Chromosome	B4	dut	bani:Bl12_1016	K01520	dUTP pyrophosphatase [EC:3.6.1.23]	3.6.1.23	Hydrolases||Acting on acid anhydrides||In phosphorus-containing anhydrides||dUTP nucleotidohydrolase	ko00983;ko01100;ko00240	Drug metabolism - other enzymes;Metabolic pathways;Pyrimidine metabolism
gene1092	Chromosome	B4	glcU	bani:Bl12_1021	K05340	glucose uptake protein	-	-	-	-
gene1093	Chromosome	B4	lhr	bani:Bl12_1022	K03724	ATP-dependent helicase Lhr and Lhr-like helicase [EC:3.6.4.-]	-	-	-	-
gene1099	Chromosome	B4	rpoD	bani:Bl12_1026	K03086	RNA polymerase primary sigma factor	-	-	ko02040	Flagellar assembly
gene1101	Chromosome	B4	idsA	bani:Bl12_1028	K13787	geranylgeranyl diphosphate synthase, type I [EC:2.5.1.1 2.5.1.10 2.5.1.29]	2.5.1.1;2.5.1.10;2.5.1.29	Transferases||Transferring alkyl or aryl groups, other than methyl groups||Transferring alkyl or aryl groups, other than methyl groups (only sub-subclass identified to date)||prenyl-diphosphate:3-methylbut-3-en-1-yl-diphosphate prenyltranstransferase;Transferases||Transferring alkyl or aryl groups, other than methyl groups||Transferring alkyl or aryl groups, other than methyl groups (only sub-sub…	ko01110;ko01100;ko00900	Biosynthesis of secondary metabolites;Metabolic pathways;Terpenoid backbone biosynthesis
gene1103	Chromosome	B4	plsC	bani:Bl12_1030	K00655	1-acyl-sn-glycerol-3-phosphate acyltransferase [EC:2.3.1.51]	2.3.1.51	Transferases||Acyltransferases||Transferring groups other than aminoacyl groups||acyl-CoA:1-acyl-sn-glycerol-3-phosphate 2-O-acyltransferase	ko00561;ko00564;ko01110;ko01100	Glycerolipid metabolism;Glycerophospholipid metabolism;Biosynthesis of secondary metabolites;Metabolic pathways
gene1105	Chromosome	B4	trpD	bani:Bl12_1032	K00766	anthranilate phosphoribosyltransferase [EC:2.4.2.18]	2.4.2.18	Transferases||Glycosyltransferases||Pentosyltransferases||N-(5-phospho-D-ribosyl)-anthranilate:diphosphate phospho-alpha-D-ribosyltransferase	ko01100;ko01110;ko00400;ko01230	Metabolic pathways;Biosynthesis of secondary metabolites;Phenylalanine, tyrosine and tryptophan biosynthesis;Biosynthesis of amino acids
gene1106	Chromosome	B4	secA	bani:Bl12_1033	K03070	preprotein translocase subunit SecA [EC:7.4.2.8]	7.4.2.8	Translocases||Catalysing the translocation of amino acids and peptides||Linked to the hydrolysis of a nucleoside triphosphate||ATP phosphohydrolase (protein-secreting)	ko03060;ko02024;ko03070	Protein export;Quorum sensing;Bacterial secretion system
gene1109	Chromosome	B4	recX	bani:Bl12_1035	K03565	regulatory protein	-	-	-	-
gene1110	Chromosome	B4	recA	bani:Bl12_1036	K03553	recombination protein RecA	-	-	ko03440	Homologous recombination
gene1113	Chromosome	B4	pncC	bani:Bl12_1039	K03743	nicotinamide-nucleotide amidase [EC:3.5.1.42]	3.5.1.42	Hydrolases||Acting on carbon-nitrogen bonds, other than peptide bonds||In linear amides||nicotinamide-D-ribonucleotide amidohydrolase	ko00760	Nicotinate and nicotinamide metabolism
gene1116	Chromosome	B4	miaA	banm:EN10_05675	K00791	tRNA dimethylallyltransferase [EC:2.5.1.75]	2.5.1.75	Transferases||Transferring alkyl or aryl groups, other than methyl groups||Transferring alkyl or aryl groups, other than methyl groups (only sub-subclass identified to date)||prenyl-diphosphate:adenine37 in tRNA prenyltransferase	ko00908;ko01110;ko01100	Zeatin biosynthesis;Biosynthesis of secondary metabolites;Metabolic pathways
gene1117	Chromosome	B4	miaB	bnm:BALAC2494_00127	K06168	tRNA-2-methylthio-N6-dimethylallyladenosine synthase [EC:2.8.4.3]	2.8.4.3	Transferases||Transferring sulfur-containing groups||Transferring alkylthio groups||tRNA N6-(3-methylbut-2-en-1-yl)-adenine37:sulfur-(sulfur carrier),S-adenosyl-L-methionine C2-(methylsulfanyl)transferase	-	-
gene1118	Chromosome	B4	-	bani:Bl12_1044	K07816	putative GTP pyrophosphokinase [EC:2.7.6.5]	2.7.6.5	Transferases||Transferring phosphorus-containing groups||Diphosphotransferases||ATP:GTP 3'-diphosphotransferase	ko00230;ko01100	Purine metabolism;Metabolic pathways
gene1119	Chromosome	B4	-	bani:Bl12_1045	K06890	uncharacterized protein	-	-	-	-
gene1121	Chromosome	B4	lnrN	bani:Bl12_1047	K25142	linearmycin/streptolysin S transport system permease protein	-	-	-	-
gene1122	Chromosome	B4	lnrM	bani:Bl12_1048	K25143	linearmycin/streptolysin S transport system permease protein	-	-	-	-
gene1123	Chromosome	B4	lnrL	bani:Bl12_1049	K25144	linearmycin/streptolysin S transport system ATP-binding protein	-	-	-	-
gene1128	Chromosome	B4	malZ	blw:W7Y_1567	K01187	alpha-glucosidase [EC:3.2.1.20]	3.2.1.20	Hydrolases||Glycosylases||Glycosidases, i.e. enzymes that hydrolyse O- and S-glycosyl compounds||alpha-D-glucoside glucohydrolase	ko00500;ko00052;ko01110;ko01100	Starch and sucrose metabolism;Galactose metabolism;Biosynthesis of secondary metabolites;Metabolic pathways
gene1129	Chromosome	B4	malZ	bla:BLA_0914	K01187	alpha-glucosidase [EC:3.2.1.20]	3.2.1.20	Hydrolases||Glycosylases||Glycosidases, i.e. enzymes that hydrolyse O- and S-glycosyl compounds||alpha-D-glucoside glucohydrolase	ko00500;ko00052;ko01110;ko01100	Starch and sucrose metabolism;Galactose metabolism;Biosynthesis of secondary metabolites;Metabolic pathways
gene1565	Chromosome	B4	malZ	bani:Bl12_1463	K01187	alpha-glucosidase [EC:3.2.1.20]	3.2.1.20	Hydrolases||Glycosylases||Glycosidases, i.e. enzymes that hydrolyse O- and S-glycosyl compounds||alpha-D-glucoside glucohydrolase	ko00500;ko00052;ko01110;ko01100	Starch and sucrose metabolism;Galactose metabolism;Biosynthesis of secondary metabolites;Metabolic pathways
gene1573	Chromosome	B4	malZ	bani:Bl12_1470	K01187	alpha-glucosidase [EC:3.2.1.20]	3.2.1.20	Hydrolases||Glycosylases||Glycosidases, i.e. enzymes that hydrolyse O- and S-glycosyl compounds||alpha-D-glucoside glucohydrolase	ko00500;ko00052;ko01110;ko01100	Starch and sucrose metabolism;Galactose metabolism;Biosynthesis of secondary metabolites;Metabolic pathways
gene1130	Chromosome	B4	musE	banl:BLAC_07825	K25086	maltose transport system substrate-binding protein	-	-	-	-
gene1572	Chromosome	B4	musE	bani:Bl12_1469	K25086	maltose transport system substrate-binding protein	-	-	-	-
gene1133	Chromosome	B4	maa	bani:Bl12_1055	K00661	maltose O-acetyltransferase [EC:2.3.1.79]	2.3.1.79	Transferases||Acyltransferases||Transferring groups other than aminoacyl groups||acetyl-CoA:maltose O-acetyltransferase	-	-
gene1135	Chromosome	B4	acnA	bani:Bl12_1057	K01681	aconitate hydratase [EC:4.2.1.3]	4.2.1.3	Lyases||Carbon-oxygen lyases||Hydro-lyases||citrate(isocitrate) hydro-lyase (cis-aconitate-forming)	ko01230;ko01210;ko01100;ko00630;ko01200;ko00720;ko01120;ko01110;ko00020	Biosynthesis of amino acids;2-Oxocarboxylic acid metabolism;Metabolic pathways;Glyoxylate and dicarboxylate metabolism;Carbon metabolism;Carbon fixation pathways in prokaryotes;Microbial metabolism in diverse environments;Biosynthesis of secondary metabolites;Citrate cycle (TCA cycle)
gene1136	Chromosome	B4	ctpE	bani:Bl12_1058	K12952	cation-transporting P-type ATPase E [EC:7.2.2.-]	-	-	-	-
gene1141	Chromosome	B4	xthA	bani:Bl12_1063	K01142	exodeoxyribonuclease III [EC:3.1.11.2]	3.1.11.2	Hydrolases||Acting on ester bonds||Exodeoxyribonucleases producing 5'-phosphomonoesters||exodeoxyribonuclease III;	ko03410	Base excision repair
gene1144	Chromosome	B4	oppC	bani:Bl12_1066	K15582	oligopeptide transport system permease protein	-	-	ko02010;ko02024;ko01501	ABC transporters;Quorum sensing;beta-Lactam resistance
gene1145	Chromosome	B4	oppB	bani:Bl12_1067	K15581	oligopeptide transport system permease protein	-	-	ko02010;ko01501;ko02024	ABC transporters;beta-Lactam resistance;Quorum sensing
gene1146	Chromosome	B4	oppA	bani:Bl12_1068	K15580	oligopeptide transport system substrate-binding protein	-	-	ko02010;ko01501;ko02024	ABC transporters;beta-Lactam resistance;Quorum sensing
gene1290	Chromosome	B4	oppA	bani:Bl12_1204	K15580	oligopeptide transport system substrate-binding protein	-	-	ko02010;ko01501;ko02024	ABC transporters;beta-Lactam resistance;Quorum sensing
gene1147	Chromosome	B4	xerC	bani:Bl12_1069	K03733	integrase/recombinase XerC	-	-	-	-
gene1151	Chromosome	B4	tyrA2	bani:Bl12_1073	K04517	prephenate dehydrogenase [EC:1.3.1.12]	1.3.1.12	Oxidoreductases||Acting on the CH-CH group of donors||With NAD+ or NADP+ as acceptor||prephenate:NAD+ oxidoreductase (decarboxylating)	ko00400;ko01230;ko00401;ko01110;ko01100	Phenylalanine, tyrosine and tryptophan biosynthesis;Biosynthesis of amino acids;Novobiocin biosynthesis;Biosynthesis of secondary metabolites;Metabolic pathways
gene1152	Chromosome	B4	pheA	bani:Bl12_1074	K14170	chorismate mutase / prephenate dehydratase [EC:5.4.99.5 4.2.1.51]	4.2.1.51;5.4.99.5	Lyases||Carbon-oxygen lyases||Hydro-lyases||prephenate hydro-lyase (decarboxylating; phenylpyruvate-forming);Isomerases||Intramolecular transferases||Transferring other groups||chorismate pyruvatemutase	ko01100;ko01110;ko01230;ko00400	Metabolic pathways;Biosynthesis of secondary metabolites;Biosynthesis of amino acids;Phenylalanine, tyrosine and tryptophan biosynthesis
gene1154	Chromosome	B4	typA	bani:Bl12_1076	K06207	GTP-binding protein	-	-	-	-
gene1155	Chromosome	B4	ydjE	bani:Bl12_1077	K08369	MFS transporter, putative metabolite:H+ symporter	-	-	-	-
gene1157	Chromosome	B4	parA	bani:Bl12_1079	K03496	chromosome partitioning protein	-	-	-	-
gene1626	Chromosome	B4	parA	bani:Bl12_1513	K03496	chromosome partitioning protein	-	-	-	-
gene1158	Chromosome	B4	xerD	bani:Bl12_1080	K04763	integrase/recombinase XerD	-	-	-	-
gene1159	Chromosome	B4	rplT	bani:Bl12_1081	K02887	large subunit ribosomal protein L20	-	-	ko03010	Ribosome
gene1160	Chromosome	B4	rpmI	bani:Bl12_1082	K02916	large subunit ribosomal protein L35	-	-	ko03010	Ribosome
gene1161	Chromosome	B4	infC	bani:Bl12_1083	K02520	translation initiation factor IF-3	-	-	-	-
gene1162	Chromosome	B4	thiN	bani:Bl12_1084	K00949	thiamine pyrophosphokinase [EC:2.7.6.2]	2.7.6.2	Transferases||Transferring phosphorus-containing groups||Diphosphotransferases||ATP:thiamine diphosphotransferase	ko01100;ko01240;ko00730	Metabolic pathways;Biosynthesis of cofactors;Thiamine metabolism
gene1163	Chromosome	B4	gapA	bnm:BALAC2494_00081	K00134	glyceraldehyde 3-phosphate dehydrogenase (phosphorylating) [EC:1.2.1.12]	1.2.1.12	Oxidoreductases||Acting on the aldehyde or oxo group of donors||With NAD+ or NADP+ as acceptor||D-glyceraldehyde-3-phosphate:NAD+ oxidoreductase (phosphorylating)	ko01110;ko05415;ko01120;ko00710;ko05130;ko05010;ko01200;ko05132;ko01100;ko04066;ko00010;ko01230	Biosynthesis of secondary metabolites;Diabetic cardiomyopathy;Microbial metabolism in diverse environments;Carbon fixation in photosynthetic organisms;Pathogenic Escherichia coli infection;Alzheimer disease;Carbon metabolism;Salmonella infection;Metabolic pathways;HIF-1 signaling pathway;Glycolysis / Gluconeogenesis;Biosynthesis of amino acids
gene1164	Chromosome	B4	ybaK	bani:Bl12_1086	K03976	Cys-tRNA(Pro)/Cys-tRNA(Cys) deacylase [EC:3.1.1.-]	-	-	-	-
gene1165	Chromosome	B4	ispH	bani:Bl12_1087	K03527	4-hydroxy-3-methylbut-2-en-1-yl diphosphate reductase [EC:1.17.7.4]	1.17.7.4	Oxidoreductases||Acting on CH or CH2 groups||With an iron-sulfur protein as acceptor||3-methylbut-3-en-1-yl-diphosphate:ferredoxin oxidoreductase	ko00900;ko01100;ko01110	Terpenoid backbone biosynthesis;Metabolic pathways;Biosynthesis of secondary metabolites
gene1166	Chromosome	B4	galM	banm:EN10_05905	K01785	aldose 1-epimerase [EC:5.1.3.3]	5.1.3.3	Isomerases||Racemases and epimerases||Acting on carbohydrates and derivatives||aldose 1-epimerase	ko01100;ko01120;ko01110;ko00010;ko00052	Metabolic pathways;Microbial metabolism in diverse environments;Biosynthesis of secondary metabolites;Glycolysis / Gluconeogenesis;Galactose metabolism
gene1168	Chromosome	B4	rpoE	bani:Bl12_1090	K03088	RNA polymerase sigma-70 factor, ECF subfamily	-	-	-	-
gene1171	Chromosome	B4	folC	bani:Bl12_1093	K11754	dihydrofolate synthase / folylpolyglutamate synthase [EC:6.3.2.12 6.3.2.17]	6.3.2.12;6.3.2.17	Ligases||Forming carbon-nitrogen bonds||Acid-D-amino-acid ligases (peptide synthases)||7,8-dihydropteroate:L-glutamate ligase (ADP-forming);Ligases||Forming carbon-nitrogen bonds||Acid-D-amino-acid ligases (peptide synthases)||tetrahydropteroyl-gamma-polyglutamate:L-glutamate gamma-ligase (ADP-forming)	ko00790;ko01100;ko01240	Folate biosynthesis;Metabolic pathways;Biosynthesis of cofactors
gene1172	Chromosome	B4	desR	bani:Bl12_1094	K07693	two-component system, NarL family, response regulator DesR	-	-	ko02020	Two-component system
gene1175	Chromosome	B4	pepP	bani:Bl12_1097	K01262	Xaa-Pro aminopeptidase [EC:3.4.11.9]	3.4.11.9	Hydrolases||Acting on peptide bonds (peptidases)||Aminopeptidases||Xaa-Pro aminopeptidase;	-	-
gene1178	Chromosome	B4	scrK	bani:Bl12_1100	K00847	fructokinase [EC:2.7.1.4]	2.7.1.4	Transferases||Transferring phosphorus-containing groups||Phosphotransferases with an alcohol group as acceptor||ATP:D-fructose 6-phosphotransferase	ko01100;ko00051;ko01110;ko00500;ko00520	Metabolic pathways;Fructose and mannose metabolism;Biosynthesis of secondary metabolites;Starch and sucrose metabolism;Amino sugar and nucleotide sugar metabolism
gene1179	Chromosome	B4	dtd	bani:Bl12_1101	K07560	D-aminoacyl-tRNA deacylase [EC:3.1.1.96]	3.1.1.96	Hydrolases||Acting on ester bonds||Carboxylic-ester hydrolases||D-aminoacyl-tRNA aminoacylhydrolase	-	-
gene1182	Chromosome	B4	alpA	bani:Bl12_1104	K07733	prophage regulatory protein	-	-	-	-
gene1199	Chromosome	B4	ftsQ	bani:Bl12_1120	K03589	cell division protein FtsQ	-	-	ko04112	Cell cycle - Caulobacter
gene1200	Chromosome	B4	murC	bani:Bl12_1121	K01924	UDP-N-acetylmuramate--alanine ligase [EC:6.3.2.8]	6.3.2.8	Ligases||Forming carbon-nitrogen bonds||Acid-D-amino-acid ligases (peptide synthases)||UDP-N-acetyl-alpha-D-muramate:L-alanine ligase (ADP-forming)	ko00550;ko00471;ko01100	Peptidoglycan biosynthesis;-;Metabolic pathways
gene1201	Chromosome	B4	murG	bani:Bl12_1122	K02563	UDP-N-acetylglucosamine--N-acetylmuramyl-(pentapeptide) pyrophosphoryl-undecaprenol N-acetylglucosamine transferase [EC:2.4.1.227]	2.4.1.227	Transferases||Glycosyltransferases||Hexosyltransferases||UDP-N-acetyl-alpha-D-glucosamine:N-acetyl-alpha-D-muramyl(oyl-L-Ala-gamma-D-Glu-L-Lys-D-Ala-D-Ala)-diphosphoundecaprenol 4-beta-N-acetylglucosaminlytransferase (configuration-inverting)	ko01100;ko01502;ko04112;ko00550	Metabolic pathways;Vancomycin resistance;Cell cycle - Caulobacter;Peptidoglycan biosynthesis
gene1202	Chromosome	B4	ftsW	bani:Bl12_1123	K03588	cell division protein FtsW	-	-	ko04112	Cell cycle - Caulobacter
gene1203	Chromosome	B4	murD	bani:Bl12_1124	K01925	UDP-N-acetylmuramoylalanine--D-glutamate ligase [EC:6.3.2.9]	6.3.2.9	Ligases||Forming carbon-nitrogen bonds||Acid-D-amino-acid ligases (peptide synthases)||UDP-N-acetyl-alpha-D-muramoyl-L-alanine:D-glutamate ligase (ADP-forming)	ko01100;ko00550;ko00471	Metabolic pathways;Peptidoglycan biosynthesis;-
gene1204	Chromosome	B4	mraY	bani:Bl12_1125	K01000	phospho-N-acetylmuramoyl-pentapeptide-transferase [EC:2.7.8.13]	2.7.8.13	Transferases||Transferring phosphorus-containing groups||Transferases for other substituted phosphate groups||UDP-MurAc(oyl-L-Ala-gamma-D-Glu-L-Lys-D-Ala-D-Ala):undecaprenyl-phosphate phospho-N-acetylmuramoyl-pentapeptide-transferase	ko00550;ko01100;ko01502	Peptidoglycan biosynthesis;Metabolic pathways;Vancomycin resistance
gene1205	Chromosome	B4	murF	bani:Bl12_1126	K01929	UDP-N-acetylmuramoyl-tripeptide--D-alanyl-D-alanine ligase [EC:6.3.2.10]	6.3.2.10	Ligases||Forming carbon-nitrogen bonds||Acid-D-amino-acid ligases (peptide synthases)||UDP-N-acetylmuramoyl-L-alanyl-D-glutamyl-L-lysine:D-alanyl-D-alanine ligase (ADP-forming)	ko01502;ko01100;ko00550;ko00300	Vancomycin resistance;Metabolic pathways;Peptidoglycan biosynthesis;Lysine biosynthesis
gene1207	Chromosome	B4	ftsI	bani:Bl12_1128	K03587	cell division protein FtsI (penicillin-binding protein 3) [EC:3.4.16.4]	3.4.16.4	Hydrolases||Acting on peptide bonds (peptidases)||Serine-type carboxypeptidases||serine-type D-Ala-D-Ala carboxypeptidase;	ko01501;ko00550	beta-Lactam resistance;Peptidoglycan biosynthesis
gene1209	Chromosome	B4	mraW	bani:Bl12_1130	K03438	16S rRNA (cytosine1402-N4)-methyltransferase [EC:2.1.1.199]	2.1.1.199	Transferases||Transferring one-carbon groups||Methyltransferases||S-adenosyl-L-methionine:16S rRNA (cytosine1402-N4)-methyltransferase	-	-
gene1210	Chromosome	B4	mraZ	bani:Bl12_1131	K03925	MraZ protein	-	-	-	-
gene1212	Chromosome	B4	serA	bani:Bl12_1133	K00058	D-3-phosphoglycerate dehydrogenase / 2-oxoglutarate reductase [EC:1.1.1.95 1.1.1.399]	1.1.1.399;1.1.1.95	Oxidoreductases||Acting on the CH-OH group of donors||With NAD+ or NADP+ as acceptor||(R)-2-hydroxyglutarate:NAD+ 2-oxidireductase;Oxidoreductases||Acting on the CH-OH group of donors||With NAD+ or NADP+ as acceptor||3-phospho-D-glycerate:NAD+ 2-oxidoreductase	ko00680;ko01120;ko01110;ko01200;ko01100;ko00260;ko00270;ko01230	Methane metabolism;Microbial metabolism in diverse environments;Biosynthesis of secondary metabolites;Carbon metabolism;Metabolic pathways;Glycine, serine and threonine metabolism;Cysteine and methionine metabolism;Biosynthesis of amino acids
gene1213	Chromosome	B4	nrdR	bnm:BALAC2494_00033	K07738	transcriptional repressor NrdR	-	-	-	-
gene1215	Chromosome	B4	lexA	bani:Bl12_1136	K01356	repressor LexA [EC:3.4.21.88]	3.4.21.88	Hydrolases||Acting on peptide bonds (peptidases)||Serine endopeptidases||repressor LexA;	-	-
gene1216	Chromosome	B4	czcD	bani:Bl12_1137	K16264	cobalt-zinc-cadmium efflux system protein	-	-	-	-
gene1218	Chromosome	B4	hflX	bani:Bl12_1139	K03665	GTPase	-	-	-	-
gene1219	Chromosome	B4	rsmC	bani:Bl12_1140	K00564	16S rRNA (guanine1207-N2)-methyltransferase [EC:2.1.1.172]	2.1.1.172	Transferases||Transferring one-carbon groups||Methyltransferases||S-adenosyl-L-methionine:16S rRNA (guanine1207-N2)-methyltransferase	-	-
gene1220	Chromosome	B4	hrpA	bani:Bl12_1141	K03578	ATP-dependent helicase HrpA [EC:3.6.4.13]	3.6.4.13	Hydrolases||Acting on acid anhydrides||Acting on acid anhydrides to facilitate cellular and subcellular movement||ATP phosphohydrolase (RNA helix unwinding)	-	-
gene1223	Chromosome	B4	priA	bani:Bl12_1144	K24017	phosphoribosyl isomerase A [EC:5.3.1.16 5.3.1.24]	5.3.1.24;5.3.1.16	Isomerases||Intramolecular oxidoreductases||Interconverting aldoses and ketoses, and related compounds||N-(5-phospho-beta-D-ribosyl)anthranilate aldose-ketose-isomerase;Isomerases||Intramolecular oxidoreductases||Interconverting aldoses and ketoses, and related compounds||1-(5-phospho-beta-D-ribosyl)-5-[(5-phospho-beta-D-ribosylamino)methylideneamino]imidazole-4-carboxamide aldose-ketose-isomerase	ko01110;ko01100;ko01230;ko00400;ko00340	Biosynthesis of secondary metabolites;Metabolic pathways;Biosynthesis of amino acids;Phenylalanine, tyrosine and tryptophan biosynthesis;Histidine metabolism
gene1224	Chromosome	B4	hisH	bani:Bl12_1145	K02501	imidazole glycerol-phosphate synthase subunit HisH [EC:4.3.2.10]	4.3.2.10	Lyases||Carbon-nitrogen lyases||Amidine-lyases||5-[(5-phospho-1-deoxy-D-ribulos-1-ylamino)methylideneamino]-1-(5-phospho-beta-D-ribosyl)imidazole-4-carboxamide D-erythro-1-(imidazol-4-yl)glycerol 3-phosphate-lyase (L-glutamine-hydrolysing; 5-amino-1-(5-phospho-beta-D-ribosyl)imidazole-4-carboxamide-forming)	ko01110;ko01100;ko01230;ko00340	Biosynthesis of secondary metabolites;Metabolic pathways;Biosynthesis of amino acids;Histidine metabolism
gene1226	Chromosome	B4	hisB	bani:Bl12_1147	K01693	imidazoleglycerol-phosphate dehydratase [EC:4.2.1.19]	4.2.1.19	Lyases||Carbon-oxygen lyases||Hydro-lyases||D-erythro-1-(imidazol-4-yl)glycerol-3-phosphate hydro-lyase [3-(imidazol-4-yl)-2-oxopropyl-phosphate-forming]	ko01110;ko01100;ko01230;ko00340	Biosynthesis of secondary metabolites;Metabolic pathways;Biosynthesis of amino acids;Histidine metabolism
gene1227	Chromosome	B4	hisC	bani:Bl12_1148	K00817	histidinol-phosphate aminotransferase [EC:2.6.1.9]	2.6.1.9	Transferases||Transferring nitrogenous groups||Transaminases||L-histidinol-phosphate:2-oxoglutarate aminotransferase	ko00340;ko00400;ko01230;ko01100;ko00960;ko01110;ko00401;ko00360;ko00350	Histidine metabolism;Phenylalanine, tyrosine and tryptophan biosynthesis;Biosynthesis of amino acids;Metabolic pathways;Tropane, piperidine and pyridine alkaloid biosynthesis;Biosynthesis of secondary metabolites;Novobiocin biosynthesis;Phenylalanine metabolism;Tyrosine metabolism
gene1228	Chromosome	B4	hisD	bani:Bl12_1149	K00013	histidinol dehydrogenase [EC:1.1.1.23]	1.1.1.23	Oxidoreductases||Acting on the CH-OH group of donors||With NAD+ or NADP+ as acceptor||L-histidinol:NAD+ oxidoreductase	ko01230;ko00340;ko01110;ko01100	Biosynthesis of amino acids;Histidine metabolism;Biosynthesis of secondary metabolites;Metabolic pathways
gene1229	Chromosome	B4	dnaE	bani:Bl12_1150	K02337	DNA polymerase III subunit alpha [EC:2.7.7.7]	2.7.7.7	Transferases||Transferring phosphorus-containing groups||Nucleotidyltransferases||2'-deoxyribonucleoside-5'-triphosphate:DNA deoxynucleotidyltransferase (DNA-directed)	ko03030;ko03440;ko03430	DNA replication;Homologous recombination;Mismatch repair
gene1231	Chromosome	B4	rluD	bani:Bl12_1152	K06180	23S rRNA pseudouridine1911/1915/1917 synthase [EC:5.4.99.23]	5.4.99.23	Isomerases||Intramolecular transferases||Transferring other groups||23S rRNA-uridine1911/1915/1917 uracil mutase	-	-
gene1232	Chromosome	B4	lspA	bani:Bl12_1153	K03101	signal peptidase II [EC:3.4.23.36]	3.4.23.36	Hydrolases||Acting on peptide bonds (peptidases)||Aspartic endopeptidases||signal peptidase II;	ko03060	Protein export
gene1234	Chromosome	B4	yggT	bani:Bl12_1155	K02221	YggT family protein	-	-	-	-
gene1235	Chromosome	B4	sepF	bani:Bl12_1156	K09772	cell division inhibitor SepF	-	-	-	-
gene1236	Chromosome	B4	ftsZ	bani:Bl12_1157	K03531	cell division protein FtsZ	-	-	ko04112	Cell cycle - Caulobacter
gene1238	Chromosome	B4	glyS1	bani:Bl12_1159	K01880	glycyl-tRNA synthetase [EC:6.1.1.14]	6.1.1.14	Ligases||Forming carbon-oxygen bonds||Ligases forming aminoacyl-tRNA and related compounds||glycine:tRNAGly ligase (AMP-forming)	ko00970	Aminoacyl-tRNA biosynthesis
gene1239	Chromosome	B4	thiM	bani:Bl12_1160	K00878	hydroxyethylthiazole kinase [EC:2.7.1.50]	2.7.1.50	Transferases||Transferring phosphorus-containing groups||Phosphotransferases with an alcohol group as acceptor||ATP:4-methyl-5-(2-hydroxyethyl)thiazole 2-phosphotransferase	ko01240;ko01100;ko00730	Biosynthesis of cofactors;Metabolic pathways;Thiamine metabolism
gene1240	Chromosome	B4	thiDE	bani:Bl12_1161	K14153	hydroxymethylpyrimidine kinase / phosphomethylpyrimidine kinase / thiamine-phosphate diphosphorylase [EC:2.7.1.49 2.7.4.7 2.5.1.3]	2.7.1.49;2.5.1.3;2.7.4.7	Transferases||Transferring phosphorus-containing groups||Phosphotransferases with an alcohol group as acceptor||ATP:4-amino-5-hydroxymethyl-2-methylpyrimidine 5-phosphotransferase;Transferases||Transferring alkyl or aryl groups, other than methyl groups||Transferring alkyl or aryl groups, other than methyl groups (only sub-subclass identified to date)||4-amino-2-methyl-5-(diphosphooxymethyl)pyrim…	ko00730;ko01100;ko01240	Thiamine metabolism;Metabolic pathways;Biosynthesis of cofactors
gene1243	Chromosome	B4	lacY	bani:Bl12_1164	K02532	MFS transporter, OHS family, lactose permease	-	-	-	-
gene1244	Chromosome	B4	sacA	bani:Bl12_1165	K01193	beta-fructofuranosidase [EC:3.2.1.26]	3.2.1.26	Hydrolases||Glycosylases||Glycosidases, i.e. enzymes that hydrolyse O- and S-glycosyl compounds||beta-D-fructofuranoside fructohydrolase	ko01100;ko01110;ko00052;ko00500	Metabolic pathways;Biosynthesis of secondary metabolites;Galactose metabolism;Starch and sucrose metabolism
gene1246	Chromosome	B4	-	bani:Bl12_1167	K02051	NitT/TauT family transport system substrate-binding protein	-	-	-	-
gene1247	Chromosome	B4	iunH	bani:Bl12_1168	K01239	purine nucleosidase [EC:3.2.2.1]	3.2.2.1	Hydrolases||Glycosylases||Hydrolysing N-glycosyl compounds||purine-nucleoside ribohydrolase	ko00760;ko01100;ko00230	Nicotinate and nicotinamide metabolism;Metabolic pathways;Purine metabolism
gene1443	Chromosome	B4	iunH	bani:Bl12_1351	K01239	purine nucleosidase [EC:3.2.2.1]	3.2.2.1	Hydrolases||Glycosylases||Hydrolysing N-glycosyl compounds||purine-nucleoside ribohydrolase	ko00760;ko01100;ko00230	Nicotinate and nicotinamide metabolism;Metabolic pathways;Purine metabolism
gene1504	Chromosome	B4	iunH	bani:Bl12_1410	K01239	purine nucleosidase [EC:3.2.2.1]	3.2.2.1	Hydrolases||Glycosylases||Hydrolysing N-glycosyl compounds||purine-nucleoside ribohydrolase	ko00760;ko01100;ko00230	Nicotinate and nicotinamide metabolism;Metabolic pathways;Purine metabolism
gene1249	Chromosome	B4	uppS	bani:Bl12_1170	K00806	undecaprenyl diphosphate synthase [EC:2.5.1.31]	2.5.1.31	Transferases||Transferring alkyl or aryl groups, other than methyl groups||Transferring alkyl or aryl groups, other than methyl groups (only sub-subclass identified to date)||(2E,6E)-farnesyl-diphosphate:isopentenyl-diphosphate cistransferase (adding 8 isopentenyl units)	ko00900;ko00550;ko01110	Terpenoid backbone biosynthesis;Peptidoglycan biosynthesis;Biosynthesis of secondary metabolites
gene1250	Chromosome	B4	recO	bani:Bl12_1171	K03584	DNA repair protein RecO (recombination protein O)	-	-	ko03440	Homologous recombination
gene1252	Chromosome	B4	gcpE	bani:Bl12_1173	K03526	(E)-4-hydroxy-3-methylbut-2-enyl-diphosphate synthase [EC:1.17.7.1 1.17.7.3]	1.17.7.3;1.17.7.1	Oxidoreductases||Acting on CH or CH2 groups||With an iron-sulfur protein as acceptor||(E)-4-hydroxy-3-methylbut-2-en-1-yl-diphosphate:oxidized flavodoxin oxidoreductase;Oxidoreductases||Acting on CH or CH2 groups||With an iron-sulfur protein as acceptor||(E)-4-hydroxy-3-methylbut-2-en-1-yl-diphosphate:oxidized ferredoxin oxidoreductase	ko00900;ko01110;ko01100	Terpenoid backbone biosynthesis;Biosynthesis of secondary metabolites;Metabolic pathways
gene1253	Chromosome	B4	dxr	banm:EN10_06345	K00099	1-deoxy-D-xylulose-5-phosphate reductoisomerase [EC:1.1.1.267]	1.1.1.267	Oxidoreductases||Acting on the CH-OH group of donors||With NAD+ or NADP+ as acceptor||2-C-methyl-D-erythritol-4-phosphate:NADP+ oxidoreductase (isomerizing)	ko00900;ko01100;ko01110	Terpenoid backbone biosynthesis;Metabolic pathways;Biosynthesis of secondary metabolites
gene1258	Chromosome	B4	-	bani:Bl12_1178	K07177	Lon-like protease	-	-	-	-
gene1263	Chromosome	B4	-	bla:BLA_0837	K07053	3',5'-nucleoside bisphosphate phosphatase [EC:3.1.3.97]	3.1.3.97	Hydrolases||Acting on ester bonds||Phosphoric-monoester hydrolases||nucleoside-3',5'-bisphosphate 3'-phosphohydrolase	-	-
gene1265	Chromosome	B4	dapF	bani:Bl12_1185	K01778	diaminopimelate epimerase [EC:5.1.1.7]	5.1.1.7	Isomerases||Racemases and epimerases||Acting on amino acids and derivatives||LL-2,6-diaminoheptanedioate 2-epimerase	ko01110;ko01120;ko01100;ko00300;ko01230	Biosynthesis of secondary metabolites;Microbial metabolism in diverse environments;Metabolic pathways;Lysine biosynthesis;Biosynthesis of amino acids
gene1266	Chromosome	B4	murI	bani:Bl12_1186	K01776	glutamate racemase [EC:5.1.1.3]	5.1.1.3	Isomerases||Racemases and epimerases||Acting on amino acids and derivatives||glutamate racemase	ko00471;ko01100	-;Metabolic pathways
gene1273	Chromosome	B4	mtnE	bani:Bl12_1193	K08969	L-glutamine---4-(methylsulfanyl)-2-oxobutanoate aminotransferase [EC:2.6.1.117]	2.6.1.117	Transferases||Transferring nitrogenous groups||Transaminases||L-glutamine:4-(methylsulfanyl)-2-oxobutanoate aminotransferase	ko00270;ko01100	Cysteine and methionine metabolism;Metabolic pathways
gene1277	Chromosome	B4	panE	bani:Bl12_1197	K00077	2-dehydropantoate 2-reductase [EC:1.1.1.169]	1.1.1.169	Oxidoreductases||Acting on the CH-OH group of donors||With NAD+ or NADP+ as acceptor||(R)-pantoate:NADP+ 2-oxidoreductase	ko00770;ko01110;ko01100;ko01240	Pantothenate and CoA biosynthesis;Biosynthesis of secondary metabolites;Metabolic pathways;Biosynthesis of cofactors
gene1279	Chromosome	B4	dnaQ	bani:Bl12_1199	K02342	DNA polymerase III subunit epsilon [EC:2.7.7.7]	2.7.7.7	Transferases||Transferring phosphorus-containing groups||Nucleotidyltransferases||2'-deoxyribonucleoside-5'-triphosphate:DNA deoxynucleotidyltransferase (DNA-directed)	ko03440;ko03430;ko03030	Homologous recombination;Mismatch repair;DNA replication
gene1287	Chromosome	B4	arcD	bani:Bl12_1201	K03758	arginine:ornithine antiporter / lysine permease	-	-	-	-
gene1292	Chromosome	B4	pspA	bani:Bl12_1206	K03969	phage shock protein A	-	-	-	-
gene1295	Chromosome	B4	ileS	bls:W91_1325	K01870	isoleucyl-tRNA synthetase [EC:6.1.1.5]	6.1.1.5	Ligases||Forming carbon-oxygen bonds||Ligases forming aminoacyl-tRNA and related compounds||L-isoleucine:tRNAIle ligase (AMP-forming)	ko00970	Aminoacyl-tRNA biosynthesis
gene1302	Chromosome	B4	slyA	bani:Bl12_1216	K06075	MarR family transcriptional regulator, transcriptional regulator for hemolysin	-	-	-	-
gene1304	Chromosome	B4	vsr	bani:Bl12_1218	K07458	DNA mismatch endonuclease, patch repair protein [EC:3.1.-.-]	-	-	-	-
gene1327	Chromosome	B4	vsr	bani:Bl12_1239	K07458	DNA mismatch endonuclease, patch repair protein [EC:3.1.-.-]	-	-	-	-
gene1308	Chromosome	B4	-	bani:Bl12_1221	K19133	CRISPR-associated protein Csb3	-	-	-	-
gene1309	Chromosome	B4	-	bani:Bl12_1222	K07012	CRISPR-associated endonuclease/helicase Cas3 [EC:3.1.-.- 3.6.4.-]	-	-	-	-
gene1418	Chromosome	B4	-	banl:BLAC_07165	K07012	CRISPR-associated endonuclease/helicase Cas3 [EC:3.1.-.- 3.6.4.-]	-	-	-	-
gene1310	Chromosome	B4	-	bani:Bl12_1223	K19132	CRISPR-associated protein Csb2	-	-	-	-
gene1311	Chromosome	B4	-	bani:Bl12_1224	K19131	CRISPR-associated protein Csb1	-	-	-	-
gene1312	Chromosome	B4	-	bani:Bl12_1225	K09951	CRISPR-associated protein Cas2	-	-	-	-
gene1313	Chromosome	B4	-	bbb:BIF_01985	K15342	CRISP-associated protein Cas1	-	-	-	-
gene1314	Chromosome	B4	gshA	bani:Bl12_1227	K01919	glutamate--cysteine ligase [EC:6.3.2.2]	6.3.2.2	Ligases||Forming carbon-nitrogen bonds||Acid-D-amino-acid ligases (peptide synthases)||L-glutamate:L-cysteine gamma-ligase (ADP-forming)	ko01240;ko01100;ko00480;ko00270	Biosynthesis of cofactors;Metabolic pathways;Glutathione metabolism;Cysteine and methionine metabolism
gene1316	Chromosome	B4	-	bla:BLA_0517	K24915	TMEM175 potassium channel family protein	-	-	-	-
gene1317	Chromosome	B4	-	bani:Bl12_1230	K08987	putative membrane protein	-	-	-	-
gene1319	Chromosome	B4	nrdG	bani:Bl12_1232	K04068	anaerobic ribonucleoside-triphosphate reductase activating protein [EC:1.97.1.4]	1.97.1.4	Oxidoreductases||Other oxidoreductases||Sole sub-subclass for oxidoreductases that do not belong in the other subclasses||[formate C-acetyltransferase]-glycine dihydroflavodoxin:S-adenosyl-L-methionine oxidoreductase (S-adenosyl-L-methionine cleaving)	-	-
gene1320	Chromosome	B4	nrdD	bani:Bl12_1233	K21636	ribonucleoside-triphosphate reductase (formate) [EC:1.1.98.6]	1.1.98.6	Oxidoreductases||Acting on the CH-OH group of donors||With other, known, physiological acceptors||ribonucleoside-5'-triphosphate:formate 2'-oxidoreductase	ko00240;ko00230;ko01100	Pyrimidine metabolism;Purine metabolism;Metabolic pathways
gene1321	Chromosome	B4	xseA	bani:Bl12_1234	K03601	exodeoxyribonuclease VII large subunit [EC:3.1.11.6]	3.1.11.6	Hydrolases||Acting on ester bonds||Exodeoxyribonucleases producing 5'-phosphomonoesters||exodeoxyribonuclease VII;	ko03430	Mismatch repair
gene1322	Chromosome	B4	xseB	bani:Bl12_1235	K03602	exodeoxyribonuclease VII small subunit [EC:3.1.11.6]	3.1.11.6	Hydrolases||Acting on ester bonds||Exodeoxyribonucleases producing 5'-phosphomonoesters||exodeoxyribonuclease VII;	ko03430	Mismatch repair
gene1331	Chromosome	B4	glmM	bani:Bl12_1243	K03431	phosphoglucosamine mutase [EC:5.4.2.10]	5.4.2.10	Isomerases||Intramolecular transferases||Phosphotransferases (phosphomutases)||alpha-D-glucosamine 1,6-phosphomutase	ko01100;ko00520	Metabolic pathways;Amino sugar and nucleotide sugar metabolism
gene1332	Chromosome	B4	pepN	bani:Bl12_1244	K01256	aminopeptidase N [EC:3.4.11.2]	3.4.11.2	Hydrolases||Acting on peptide bonds (peptidases)||Aminopeptidases||membrane alanyl aminopeptidase;	ko01100;ko00480	Metabolic pathways;Glutathione metabolism
gene1333	Chromosome	B4	rnj	bani:Bl12_1245	K12574	ribonuclease J [EC:3.1.-.-]	-	-	ko03018	RNA degradation
gene1334	Chromosome	B4	dapA	bani:Bl12_1246	K01714	4-hydroxy-tetrahydrodipicolinate synthase [EC:4.3.3.7]	4.3.3.7	Lyases||Carbon-nitrogen lyases||Amine-lyases||L-aspartate-4-semialdehyde hydro-lyase [adding pyruvate and cyclizing; (4S)-4-hydroxy-2,3,4,5-tetrahydro-(2S)-dipicolinate-forming]	ko01110;ko01120;ko00261;ko01100;ko01230;ko00300	Biosynthesis of secondary metabolites;Microbial metabolism in diverse environments;Monobactam biosynthesis;Metabolic pathways;Biosynthesis of amino acids;Lysine biosynthesis
gene1335	Chromosome	B4	dapB	bani:Bl12_1247	K00215	4-hydroxy-tetrahydrodipicolinate reductase [EC:1.17.1.8]	1.17.1.8	Oxidoreductases||Acting on CH or CH2 groups||With NAD+ or NADP+ as acceptor||(S)-2,3,4,5-tetrahydropyridine-2,6-dicarboxylate:NAD(P)+ 4-oxidoreductase	ko00300;ko01230;ko00261;ko01100;ko01110;ko01120	Lysine biosynthesis;Biosynthesis of amino acids;Monobactam biosynthesis;Metabolic pathways;Biosynthesis of secondary metabolites;Microbial metabolism in diverse environments
gene1347	Chromosome	B4	rpoC	bani:Bl12_1259	K03046	DNA-directed RNA polymerase subunit beta' [EC:2.7.7.6]	2.7.7.6	Transferases||Transferring phosphorus-containing groups||Nucleotidyltransferases||nucleoside-triphosphate:RNA nucleotidyltransferase (DNA-directed)	ko03020	RNA polymerase
gene1348	Chromosome	B4	rpoB	bani:Bl12_1260	K03043	DNA-directed RNA polymerase subunit beta [EC:2.7.7.6]	2.7.7.6	Transferases||Transferring phosphorus-containing groups||Nucleotidyltransferases||nucleoside-triphosphate:RNA nucleotidyltransferase (DNA-directed)	ko03020	RNA polymerase
gene1350	Chromosome	B4	mutY	bani:Bl12_1262	K03575	A/G-specific adenine glycosylase [EC:3.2.2.31]	3.2.2.31	Hydrolases||Glycosylases||Hydrolysing N-glycosyl compounds||adenine-DNA deoxyribohydrolase (adenine-releasing)	ko03410	Base excision repair
gene1351	Chromosome	B4	trmL	bani:Bl12_1263	K03216	tRNA (cytidine/uridine-2'-O-)-methyltransferase [EC:2.1.1.207]	2.1.1.207	Transferases||Transferring one-carbon groups||Methyltransferases||S-adenosyl-L-methionine:tRNA (cytidine34/5-carboxymethylaminomethyluridine34-2'-O)-methyltransferase	-	-
gene1352	Chromosome	B4	-	bani:Bl12_1264	K09157	uncharacterized protein	-	-	-	-
gene1353	Chromosome	B4	-	bani:Bl12_1265	K07166	ACT domain-containing protein	-	-	-	-
gene1356	Chromosome	B4	galK	bani:Bl12_1267	K00849	galactokinase [EC:2.7.1.6]	2.7.1.6	Transferases||Transferring phosphorus-containing groups||Phosphotransferases with an alcohol group as acceptor||ATP:alpha-D-galactose 1-phosphotransferase	ko00052;ko01100;ko00520	Galactose metabolism;Metabolic pathways;Amino sugar and nucleotide sugar metabolism
gene1357	Chromosome	B4	galT	bani:Bl12_1268	K00965	UDPglucose--hexose-1-phosphate uridylyltransferase [EC:2.7.7.12]	2.7.7.12	Transferases||Transferring phosphorus-containing groups||Nucleotidyltransferases||UDP-alpha-D-glucose:alpha-D-galactose-1-phosphate uridylyltransferase	ko00052;ko04917;ko01100;ko00520	Galactose metabolism;Prolactin signaling pathway;Metabolic pathways;Amino sugar and nucleotide sugar metabolism
gene1359	Chromosome	B4	-	bani:Bl12_1270	K00721	dolichol-phosphate mannosyltransferase [EC:2.4.1.83]	2.4.1.83	Transferases||Glycosyltransferases||Hexosyltransferases||GDP-mannose:dolichyl-phosphate beta-D-mannosyltransferase	ko00510;ko01100	N-Glycan biosynthesis;Metabolic pathways
gene1360	Chromosome	B4	pyrD	bani:Bl12_1271	K00254	dihydroorotate dehydrogenase [EC:1.3.5.2]	1.3.5.2	Oxidoreductases||Acting on the CH-CH group of donors||With a quinone or related compound as acceptor||(S)-dihydroorotate:quinone oxidoreductase	ko01240;ko01100;ko00240	Biosynthesis of cofactors;Metabolic pathways;Pyrimidine metabolism
gene1363	Chromosome	B4	crp	bani:Bl12_1274	K10914	CRP/FNR family transcriptional regulator, cyclic AMP receptor protein	-	-	ko02025;ko02026;ko05111;ko02020;ko02024	Biofilm formation - Pseudomonas aeruginosa;Biofilm formation - Escherichia coli;Biofilm formation - Vibrio cholerae;Two-component system;Quorum sensing
gene1364	Chromosome	B4	lplA	bani:Bl12_1275	K03800	lipoate---protein ligase [EC:6.3.1.20]	6.3.1.20	Ligases||Forming carbon-nitrogen bonds||Acid-D-ammonia (or amine) ligases (amide synthases)||[lipoyl-carrier protein]-L-lysine:lipoate ligase (AMP-forming)	ko00785;ko01240;ko01100	Lipoic acid metabolism;Biosynthesis of cofactors;Metabolic pathways
gene1367	Chromosome	B4	leuB	bani:Bl12_1278	K00052	3-isopropylmalate dehydrogenase [EC:1.1.1.85]	1.1.1.85	Oxidoreductases||Acting on the CH-OH group of donors||With NAD+ or NADP+ as acceptor||(2R,3S)-3-isopropylmalate:NAD+ oxidoreductase	ko00290;ko00660;ko01100;ko01110;ko01210;ko01230	Valine, leucine and isoleucine biosynthesis;C5-Branched dibasic acid metabolism;Metabolic pathways;Biosynthesis of secondary metabolites;2-Oxocarboxylic acid metabolism;Biosynthesis of amino acids
gene1368	Chromosome	B4	ptrB	bani:Bl12_1279	K01354	oligopeptidase B [EC:3.4.21.83]	3.4.21.83	Hydrolases||Acting on peptide bonds (peptidases)||Serine endopeptidases||oligopeptidase B;	ko05143;ko05142	African trypanosomiasis;Chagas disease
gene1370	Chromosome	B4	gcvH	bani:Bl12_1281	K02437	glycine cleavage system H protein	-	-	ko00630;ko01110;ko01100;ko00260;ko01200	Glyoxylate and dicarboxylate metabolism;Biosynthesis of secondary metabolites;Metabolic pathways;Glycine, serine and threonine metabolism;Carbon metabolism
gene1371	Chromosome	B4	nudC	bani:Bl12_1282	K03426	NAD+ diphosphatase [EC:3.6.1.22]	3.6.1.22	Hydrolases||Acting on acid anhydrides||In phosphorus-containing anhydrides||NAD(H) phosphohydrolase	ko00760;ko04146;ko01100	Nicotinate and nicotinamide metabolism;Peroxisome;Metabolic pathways
gene1374	Chromosome	B4	trxA	bani:Bl12_1285	K03671	thioredoxin 1	-	-	ko05012;ko05418;ko04621;ko05132	Parkinson disease;Fluid shear stress and atherosclerosis;NOD-like receptor signaling pathway;Salmonella infection
gene1375	Chromosome	B4	rpfB	bani:Bl12_1286	K21688	resuscitation-promoting factor RpfB	-	-	-	-
gene1616	Chromosome	B4	rpfB	bani:Bl12_1503	K21688	resuscitation-promoting factor RpfB	-	-	-	-
gene1381	Chromosome	B4	rfbA	bani:Bl12_1292	K00973	glucose-1-phosphate thymidylyltransferase [EC:2.7.7.24]	2.7.7.24	Transferases||Transferring phosphorus-containing groups||Nucleotidyltransferases||dTTP:alpha-D-glucose-1-phosphate thymidylyltransferase	ko00525;ko00541;ko00521;ko01110;ko00523;ko01100	Acarbose and validamycin biosynthesis;O-Antigen nucleotide sugar biosynthesis;Streptomycin biosynthesis;Biosynthesis of secondary metabolites;Polyketide sugar unit biosynthesis;Metabolic pathways
gene1382	Chromosome	B4	rfbCD	bani:Bl12_1293	K23987	dTDP-4-dehydrorhamnose 3,5-epimerase/reductase [EC:5.1.3.13 1.1.1.133]	5.1.3.13;1.1.1.133	Isomerases||Racemases and epimerases||Acting on carbohydrates and derivatives||dTDP-4-dehydro-6-deoxy-alpha-D-glucose 3,5-epimerase;Oxidoreductases||Acting on the CH-OH group of donors||With NAD+ or NADP+ as acceptor||dTDP-beta-L-rhamnose:NADP+ 4-oxidoreductase	ko00521;ko00541;ko01100;ko00523;ko01110	Streptomycin biosynthesis;O-Antigen nucleotide sugar biosynthesis;Metabolic pathways;Polyketide sugar unit biosynthesis;Biosynthesis of secondary metabolites
gene1383	Chromosome	B4	rfbB	bani:Bl12_1294	K01710	dTDP-glucose 4,6-dehydratase [EC:4.2.1.46]	4.2.1.46	Lyases||Carbon-oxygen lyases||Hydro-lyases||dTDP-alpha-D-glucose 4,6-hydro-lyase (dTDP-4-dehydro-6-deoxy-alpha-D-glucose-forming)	ko01055;ko00523;ko01110;ko01100;ko00541;ko00521;ko00525	Biosynthesis of vancomycin group antibiotics;Polyketide sugar unit biosynthesis;Biosynthesis of secondary metabolites;Metabolic pathways;O-Antigen nucleotide sugar biosynthesis;Streptomycin biosynthesis;Acarbose and validamycin biosynthesis
gene1389	Chromosome	B4	rfbF	bani:Bl12_1300	K12990	rhamnosyltransferase [EC:2.4.1.-]	-	-	ko02024;ko02025	Quorum sensing;Biofilm formation - Pseudomonas aeruginosa
gene1396	Chromosome	B4	rfbF	bani:Bl12_1307	K12990	rhamnosyltransferase [EC:2.4.1.-]	-	-	ko02024;ko02025	Quorum sensing;Biofilm formation - Pseudomonas aeruginosa
gene1407	Chromosome	B4	rfbF	bani:Bl12_1318	K12990	rhamnosyltransferase [EC:2.4.1.-]	-	-	ko02024;ko02025	Quorum sensing;Biofilm formation - Pseudomonas aeruginosa
gene1408	Chromosome	B4	rfbF	bani:Bl12_1319	K12990	rhamnosyltransferase [EC:2.4.1.-]	-	-	ko02024;ko02025	Quorum sensing;Biofilm formation - Pseudomonas aeruginosa
gene1393	Chromosome	B4	ugd	bani:Bl12_1304	K00012	UDPglucose 6-dehydrogenase [EC:1.1.1.22]	1.1.1.22	Oxidoreductases||Acting on the CH-OH group of donors||With NAD+ or NADP+ as acceptor||UDP-alpha-D-glucose:NAD+ 6-oxidoreductase	ko01240;ko01100;ko00053;ko00541;ko00520;ko00040	Biosynthesis of cofactors;Metabolic pathways;Ascorbate and aldarate metabolism;O-Antigen nucleotide sugar biosynthesis;Amino sugar and nucleotide sugar metabolism;Pentose and glucuronate interconversions
gene1400	Chromosome	B4	mntH	bani:Bl12_1311	K03322	manganese transport protein	-	-	-	-
gene1402	Chromosome	B4	pdxS	bani:Bl12_1313	K06215	pyridoxal 5'-phosphate synthase pdxS subunit [EC:4.3.3.6]	4.3.3.6	Lyases||Carbon-nitrogen lyases||Amine-lyases||D-ribose 5-phosphate,D-glyceraldehyde 3-phosphate pyridoxal 5'-phosphate-lyase	ko01100;ko00750;ko01240	Metabolic pathways;Vitamin B6 metabolism;Biosynthesis of cofactors
gene1403	Chromosome	B4	pdxT	bani:Bl12_1314	K08681	pyridoxal 5'-phosphate synthase pdxT subunit [EC:4.3.3.6]	4.3.3.6	Lyases||Carbon-nitrogen lyases||Amine-lyases||D-ribose 5-phosphate,D-glyceraldehyde 3-phosphate pyridoxal 5'-phosphate-lyase	ko00750;ko01240;ko01100	Vitamin B6 metabolism;Biosynthesis of cofactors;Metabolic pathways
gene1404	Chromosome	B4	cap1J	bani:Bl12_1315	K08679	UDP-glucuronate 4-epimerase [EC:5.1.3.6]	5.1.3.6	Isomerases||Racemases and epimerases||Acting on carbohydrates and derivatives||UDP-glucuronate 4-epimerase	ko00053;ko00520;ko00541;ko01240;ko01100	Ascorbate and aldarate metabolism;Amino sugar and nucleotide sugar metabolism;O-Antigen nucleotide sugar biosynthesis;Biosynthesis of cofactors;Metabolic pathways
gene1410	Chromosome	B4	cydCD	bani:Bl12_1321	K16014	ATP-binding cassette, subfamily C, bacterial CydCD	-	-	ko02010	ABC transporters
gene1412	Chromosome	B4	maf	blt:Balat_1407	K06287	septum formation protein	-	-	-	-
gene1416	Chromosome	B4	tolA	bani:Bl12_1327	K03646	colicin import membrane protein	-	-	-	-
gene1419	Chromosome	B4	thrB	bani:Bl12_1329	K00872	homoserine kinase [EC:2.7.1.39]	2.7.1.39	Transferases||Transferring phosphorus-containing groups||Phosphotransferases with an alcohol group as acceptor||ATP:L-homoserine O-phosphotransferase	ko01230;ko01110;ko01120;ko01100;ko00260	Biosynthesis of amino acids;Biosynthesis of secondary metabolites;Microbial metabolism in diverse environments;Metabolic pathways;Glycine, serine and threonine metabolism
gene1420	Chromosome	B4	hom	bani:Bl12_1330	K00003	homoserine dehydrogenase [EC:1.1.1.3]	1.1.1.3	Oxidoreductases||Acting on the CH-OH group of donors||With NAD+ or NADP+ as acceptor||L-homoserine:NAD(P)+ oxidoreductase	ko01100;ko01120;ko01110;ko00260;ko00270;ko00300;ko01230	Metabolic pathways;Microbial metabolism in diverse environments;Biosynthesis of secondary metabolites;Glycine, serine and threonine metabolism;Cysteine and methionine metabolism;Lysine biosynthesis;Biosynthesis of amino acids
gene1421	Chromosome	B4	lysA	bani:Bl12_1331	K01586	diaminopimelate decarboxylase [EC:4.1.1.20]	4.1.1.20	Lyases||Carbon-carbon lyases||Carboxy-lyases||meso-2,6-diaminoheptanedioate carboxy-lyase (L-lysine-forming)	ko01100;ko01110;ko01120;ko00300;ko01230	Metabolic pathways;Biosynthesis of secondary metabolites;Microbial metabolism in diverse environments;Lysine biosynthesis;Biosynthesis of amino acids
gene1422	Chromosome	B4	argS	bani:Bl12_1332	K01887	arginyl-tRNA synthetase [EC:6.1.1.19]	6.1.1.19	Ligases||Forming carbon-oxygen bonds||Ligases forming aminoacyl-tRNA and related compounds||L-arginine:tRNAArg ligase (AMP-forming)	ko00970	Aminoacyl-tRNA biosynthesis
gene1425	Chromosome	B4	cebG	bls:W91_1452	K10242	cellobiose transport system permease protein	-	-	ko02010	ABC transporters
gene1428	Chromosome	B4	ybbN	bani:Bl12_1336	K05838	putative thioredoxin	-	-	-	-
gene1432	Chromosome	B4	nucS	bls:W91_1460	K07503	endonuclease [EC:3.1.-.-]	-	-	-	-
gene1433	Chromosome	B4	atpC	bani:Bl12_1341	K02114	F-type H+-transporting ATPase subunit epsilon	-	-	ko00195;ko01100;ko00190	Photosynthesis;Metabolic pathways;Oxidative phosphorylation
gene1434	Chromosome	B4	atpD	bani:Bl12_1342	K02112	F-type H+/Na+-transporting ATPase subunit beta [EC:7.1.2.2 7.2.2.1]	7.1.2.2;7.2.2.1	Translocases||Catalysing the translocation of hydrons||Linked to the hydrolysis of a nucleoside triphosphate||ATP phosphohydrolase (two-sector, H+-transporting);Translocases||Catalysing the translocation of inorganic cations||Linked to the hydrolysis of a nucleoside triphosphate||ATP phosphohydrolase (two-sector, Na+-transporting)	ko01100;ko00195;ko00190	Metabolic pathways;Photosynthesis;Oxidative phosphorylation
gene1435	Chromosome	B4	atpG	bani:Bl12_1343	K02115	F-type H+-transporting ATPase subunit gamma	-	-	ko00195;ko01100;ko00190	Photosynthesis;Metabolic pathways;Oxidative phosphorylation
gene1436	Chromosome	B4	atpA	bani:Bl12_1344	K02111	F-type H+/Na+-transporting ATPase subunit alpha [EC:7.1.2.2 7.2.2.1]	7.1.2.2;7.2.2.1	Translocases||Catalysing the translocation of hydrons||Linked to the hydrolysis of a nucleoside triphosphate||ATP phosphohydrolase (two-sector, H+-transporting);Translocases||Catalysing the translocation of inorganic cations||Linked to the hydrolysis of a nucleoside triphosphate||ATP phosphohydrolase (two-sector, Na+-transporting)	ko00190;ko00195;ko01100	Oxidative phosphorylation;Photosynthesis;Metabolic pathways
gene1437	Chromosome	B4	atpH	bani:Bl12_1345	K02113	F-type H+-transporting ATPase subunit delta	-	-	ko00190;ko00195;ko01100	Oxidative phosphorylation;Photosynthesis;Metabolic pathways
gene1438	Chromosome	B4	atpF	bani:Bl12_1346	K02109	F-type H+-transporting ATPase subunit b	-	-	ko00195;ko01100;ko00190	Photosynthesis;Metabolic pathways;Oxidative phosphorylation
gene1439	Chromosome	B4	atpE	bani:Bl12_1347	K02110	F-type H+-transporting ATPase subunit c	-	-	ko00195;ko01100;ko00190	Photosynthesis;Metabolic pathways;Oxidative phosphorylation
gene1440	Chromosome	B4	atpB	bani:Bl12_1348	K02108	F-type H+-transporting ATPase subunit a	-	-	ko01100;ko00195;ko00190	Metabolic pathways;Photosynthesis;Oxidative phosphorylation
gene1441	Chromosome	B4	metA	bani:Bl12_1349	K00651	homoserine O-succinyltransferase/O-acetyltransferase [EC:2.3.1.46 2.3.1.31]	2.3.1.31;2.3.1.46	Transferases||Acyltransferases||Transferring groups other than aminoacyl groups||acetyl-CoA:L-homoserine O-acetyltransferase;Transferases||Acyltransferases||Transferring groups other than aminoacyl groups||succinyl-CoA:L-homoserine O-succinyltransferase	ko01100;ko00920;ko01110;ko00270;ko01230	Metabolic pathways;Sulfur metabolism;Biosynthesis of secondary metabolites;Cysteine and methionine metabolism;Biosynthesis of amino acids
gene1454	Chromosome	B4	frc	bani:Bl12_1361	K07749	formyl-CoA transferase [EC:2.8.3.16]	2.8.3.16	Transferases||Transferring sulfur-containing groups||CoA-transferases||formyl-CoA:oxalate CoA-transferase	-	-
gene1455	Chromosome	B4	gmuG	bani:Bl12_1362	K01218	mannan endo-1,4-beta-mannosidase [EC:3.2.1.78]	3.2.1.78	Hydrolases||Glycosylases||Glycosidases, i.e. enzymes that hydrolyse O- and S-glycosyl compounds||4-beta-D-mannan mannanohydrolase	ko00051;ko01100;ko02024	Fructose and mannose metabolism;Metabolic pathways;Quorum sensing
gene1457	Chromosome	B4	oxc	bani:Bl12_1364	K01577	oxalyl-CoA decarboxylase [EC:4.1.1.8]	4.1.1.8	Lyases||Carbon-carbon lyases||Carboxy-lyases||oxalyl-CoA carboxy-lyase (formyl-CoA-forming)	ko00630;ko01100	Glyoxylate and dicarboxylate metabolism;Metabolic pathways
gene1461	Chromosome	B4	glgE	bla:BLA_0654	K16147	starch synthase (maltosyl-transferring) [EC:2.4.99.16]	2.4.99.16	Transferases||Glycosyltransferases||Transferring other glycosyl groups||alpha-maltose 1-phosphate:(1->4)-alpha-D-glucan 4-alpha-D-maltosyltransferase	ko00500;ko01100	Starch and sucrose metabolism;Metabolic pathways
gene1462	Chromosome	B4	ppa	bani:Bl12_1369	K01507	inorganic pyrophosphatase [EC:3.6.1.1]	3.6.1.1	Hydrolases||Acting on acid anhydrides||In phosphorus-containing anhydrides||diphosphate phosphohydrolase	ko00190	Oxidative phosphorylation
gene1465	Chromosome	B4	-	bani:Bl12_1372	K10773	endonuclease III [EC:4.2.99.18]	4.2.99.18	Lyases||Carbon-oxygen lyases||Other carbon-oxygen lyases||DNA-(apurinic or apyrimidinic site) 5'-phosphomonoester-lyase	ko03410	Base excision repair
gene1467	Chromosome	B4	valS	bani:Bl12_1374	K01873	valyl-tRNA synthetase [EC:6.1.1.9]	6.1.1.9	Ligases||Forming carbon-oxygen bonds||Ligases forming aminoacyl-tRNA and related compounds||L-valine:tRNAVal ligase (AMP-forming)	ko00970	Aminoacyl-tRNA biosynthesis
gene1468	Chromosome	B4	lrp	bnm:BALAC2494_01275	K03719	Lrp/AsnC family transcriptional regulator, leucine-responsive regulatory protein	-	-	-	-
gene1469	Chromosome	B4	tyrA1	bani:Bl12_1376	K04092	chorismate mutase [EC:5.4.99.5]	5.4.99.5	Isomerases||Intramolecular transferases||Transferring other groups||chorismate pyruvatemutase	ko00400;ko01230;ko01100;ko01110	Phenylalanine, tyrosine and tryptophan biosynthesis;Biosynthesis of amino acids;Metabolic pathways;Biosynthesis of secondary metabolites
gene1470	Chromosome	B4	sadA	bani:Bl12_1377	K21449	trimeric autotransporter adhesin	-	-	-	-
gene1471	Chromosome	B4	rho	bani:Bl12_1378	K03628	transcription termination factor Rho	-	-	ko03018	RNA degradation
gene1475	Chromosome	B4	gatB	bani:Bl12_1382	K02434	aspartyl-tRNA(Asn)/glutamyl-tRNA(Gln) amidotransferase subunit B [EC:6.3.5.6 6.3.5.7]	6.3.5.6;6.3.5.7	Ligases||Forming carbon-nitrogen bonds||Carbon-nitrogen ligases with glutamine as amido-N-donor||L-aspartyl-tRNAAsn:L-glutamine amido-ligase (ADP-forming);Ligases||Forming carbon-nitrogen bonds||Carbon-nitrogen ligases with glutamine as amido-N-donor||L-glutamyl-tRNAGln:L-glutamine amido-ligase (ADP-forming)	ko00970;ko01100	Aminoacyl-tRNA biosynthesis;Metabolic pathways
gene1476	Chromosome	B4	gatA	bani:Bl12_1383	K02433	aspartyl-tRNA(Asn)/glutamyl-tRNA(Gln) amidotransferase subunit A [EC:6.3.5.6 6.3.5.7]	6.3.5.6;6.3.5.7	Ligases||Forming carbon-nitrogen bonds||Carbon-nitrogen ligases with glutamine as amido-N-donor||L-aspartyl-tRNAAsn:L-glutamine amido-ligase (ADP-forming);Ligases||Forming carbon-nitrogen bonds||Carbon-nitrogen ligases with glutamine as amido-N-donor||L-glutamyl-tRNAGln:L-glutamine amido-ligase (ADP-forming)	ko00970;ko01100	Aminoacyl-tRNA biosynthesis;Metabolic pathways
gene1477	Chromosome	B4	gatC	blc:Balac_1475	K02435	aspartyl-tRNA(Asn)/glutamyl-tRNA(Gln) amidotransferase subunit C [EC:6.3.5.6 6.3.5.7]	6.3.5.7;6.3.5.6	Ligases||Forming carbon-nitrogen bonds||Carbon-nitrogen ligases with glutamine as amido-N-donor||L-glutamyl-tRNAGln:L-glutamine amido-ligase (ADP-forming);Ligases||Forming carbon-nitrogen bonds||Carbon-nitrogen ligases with glutamine as amido-N-donor||L-aspartyl-tRNAAsn:L-glutamine amido-ligase (ADP-forming)	ko01100;ko00970	Metabolic pathways;Aminoacyl-tRNA biosynthesis
gene1483	Chromosome	B4	clpB	bani:Bl12_1390	K03695	ATP-dependent Clp protease ATP-binding subunit ClpB	-	-	ko04213	Longevity regulating pathway - multiple species
gene1489	Chromosome	B4	yggS	bani:Bl12_1396	K06997	PLP dependent protein	-	-	-	-
gene1490	Chromosome	B4	gluQ	bani:Bl12_1397	K01894	glutamyl-Q tRNA(Asp) synthetase [EC:6.1.1.-]	-	-	-	-
gene1492	Chromosome	B4	-	bani:Bl12_1399	K02440	glycerol uptake facilitator protein	-	-	-	-
gene1497	Chromosome	B4	rplI	bani:Bl12_1403	K02939	large subunit ribosomal protein L9	-	-	ko03010	Ribosome
gene1498	Chromosome	B4	rpsR	bani:Bl12_1404	K02963	small subunit ribosomal protein S18	-	-	ko03010	Ribosome
gene1500	Chromosome	B4	rpsF	bani:Bl12_1406	K02990	small subunit ribosomal protein S6	-	-	ko03010	Ribosome
gene1502	Chromosome	B4	rbsK	bani:Bl12_1408	K00852	ribokinase [EC:2.7.1.15]	2.7.1.15	Transferases||Transferring phosphorus-containing groups||Phosphotransferases with an alcohol group as acceptor||ATP:D-ribose 5-phosphotransferase	ko00030;ko01100	Pentose phosphate pathway;Metabolic pathways
gene1503	Chromosome	B4	tetB	bani:Bl12_1409	K08168	MFS transporter, DHA2 family, metal-tetracycline-proton antiporter	-	-	-	-
gene1509	Chromosome	B4	glf	bani:Bl12_1412	K01854	UDP-galactopyranose mutase [EC:5.4.99.9]	5.4.99.9	Isomerases||Intramolecular transferases||Transferring other groups||UDP-alpha-D-galactopyranose furanomutase	ko00541;ko00520;ko01100;ko00052	O-Antigen nucleotide sugar biosynthesis;Amino sugar and nucleotide sugar metabolism;Metabolic pathways;Galactose metabolism
gene1512	Chromosome	B4	glft1	bani:Bl12_1414	K16649	rhamnopyranosyl-N-acetylglucosaminyl-diphospho-decaprenol beta-1,3/1,4-galactofuranosyltransferase [EC:2.4.1.287]	2.4.1.287	Transferases||Glycosyltransferases||Hexosyltransferases||UDP-alpha-D-galactofuranose:alpha-L-rhamnopyranosyl-(1->3)-N-acetyl-alpha-D-glucosaminyl-diphospho-trans,octacis-decaprenol 4-beta/4-beta-galactofuranosyltransferase (configuration-inverting)	ko00572;ko01100	Arabinogalactan biosynthesis - Mycobacterium;Metabolic pathways
gene1515	Chromosome	B4	glft2	bani:Bl12_1417	K16650	galactofuranosylgalactofuranosylrhamnosyl-N-acetylglucosaminyl-diphospho-decaprenol beta-1,5/1,6-galactofuranosyltransferase [EC:2.4.1.288]	2.4.1.288	Transferases||Glycosyltransferases||Hexosyltransferases||UDP-alpha-D-galactofuranose:beta-D-galactofuranosyl-(1->5)-beta-D-galactofuranosyl-(1->4)-alpha-L-rhamnopyranosyl-(1->3)-N-acetyl-alpha-D-glucosaminyl-diphospho-trans,octacis-decaprenol 4-beta/5-beta-D-galactofuranosyltransferase	ko00572;ko01100	Arabinogalactan biosynthesis - Mycobacterium;Metabolic pathways
gene1516	Chromosome	B4	acm	bani:Bl12_1418	K07273	lysozyme	-	-	-	-
gene1517	Chromosome	B4	acm	bani:Bl12_1419	K07273	lysozyme	-	-	-	-
gene1533	Chromosome	B4	egtC	bani:Bl12_1434	K07008	gamma-glutamyl hercynylcysteine S-oxide hydrolase [EC:3.5.1.118]	3.5.1.118	Hydrolases||Acting on carbon-nitrogen bonds, other than peptide bonds||In linear amides||gamma-glutamyl-S-(hercyn-2-yl)cysteine S-oxide amidohydrolase	ko00340;ko01100	Histidine metabolism;Metabolic pathways
gene1534	Chromosome	B4	kup	bani:Bl12_1435	K03549	KUP system potassium uptake protein	-	-	-	-
gene1535	Chromosome	B4	tatD	bani:Bl12_1436	K03424	TatD DNase family protein [EC:3.1.21.-]	-	-	-	-
gene1536	Chromosome	B4	galA	bani:Bl12_1437	K07407	alpha-galactosidase [EC:3.2.1.22]	3.2.1.22	Hydrolases||Glycosylases||Glycosidases, i.e. enzymes that hydrolyse O- and S-glycosyl compounds||alpha-D-galactoside galactohydrolase	ko00600;ko00052;ko00561;ko01100;ko00603	Sphingolipid metabolism;Galactose metabolism;Glycerolipid metabolism;Metabolic pathways;Glycosphingolipid biosynthesis - globo and isoglobo series
gene1602	Chromosome	B4	galA	bani:Bl12_1490	K07407	alpha-galactosidase [EC:3.2.1.22]	3.2.1.22	Hydrolases||Glycosylases||Glycosidases, i.e. enzymes that hydrolyse O- and S-glycosyl compounds||alpha-D-galactoside galactohydrolase	ko00600;ko00052;ko00561;ko01100;ko00603	Sphingolipid metabolism;Galactose metabolism;Glycerolipid metabolism;Metabolic pathways;Glycosphingolipid biosynthesis - globo and isoglobo series
gene1538	Chromosome	B4	mdlB	bani:Bl12_1439	K18890	ATP-binding cassette, subfamily B, multidrug efflux pump	-	-	ko02010	ABC transporters
gene1539	Chromosome	B4	mdlB	bani:Bl12_1439	K18890	ATP-binding cassette, subfamily B, multidrug efflux pump	-	-	ko02010	ABC transporters
gene1540	Chromosome	B4	mdlA	bani:Bl12_1440	K18889	ATP-binding cassette, subfamily B, multidrug efflux pump	-	-	ko02010	ABC transporters
gene1541	Chromosome	B4	metG	bani:Bl12_1441	K01874	methionyl-tRNA synthetase [EC:6.1.1.10]	6.1.1.10	Ligases||Forming carbon-oxygen bonds||Ligases forming aminoacyl-tRNA and related compounds||L-methionine:tRNAMet ligase (AMP-forming)	ko01100;ko00450;ko00970	Metabolic pathways;Selenocompound metabolism;Aminoacyl-tRNA biosynthesis
gene1544	Chromosome	B4	rsmI	bani:Bl12_1444	K07056	16S rRNA (cytidine1402-2'-O)-methyltransferase [EC:2.1.1.198]	2.1.1.198	Transferases||Transferring one-carbon groups||Methyltransferases||S-adenosyl-L-methionine:16S rRNA (cytidine1402-2'-O)-methyltransferase	-	-
gene1545	Chromosome	B4	pmt	bani:Bl12_1445	K00728	dolichyl-phosphate-mannose-protein mannosyltransferase [EC:2.4.1.109]	2.4.1.109	Transferases||Glycosyltransferases||Hexosyltransferases||dolichyl beta-D-mannosyl-phosphate:L-threonyl/L-seryl-[protein] O-D-mannosyltransferase (configuration-inverting)	ko00514;ko00515;ko01100	Other types of O-glycan biosynthesis;Mannose type O-glycan biosynthesis;Metabolic pathways
gene1547	Chromosome	B4	dedA	bani:Bl12_1447	K03975	membrane-associated protein	-	-	-	-
gene1553	Chromosome	B4	hspR	blc:Balac_1554	K13640	MerR family transcriptional regulator, heat shock protein HspR	-	-	-	-
gene1555	Chromosome	B4	-	bani:Bl12_1454	K03687	molecular chaperone GrpE	-	-	-	-
gene1556	Chromosome	B4	dnaK	bani:Bl12_1455	K04043	molecular chaperone DnaK	-	-	ko03018;ko04212;ko05152	RNA degradation;Longevity regulating pathway - worm;Tuberculosis
gene1558	Chromosome	B4	cytR	bani:Bl12_1456	K05499	LacI family transcriptional regulator, repressor for deo operon, udp, cdd, tsx, nupC, and nupG	-	-	-	-
gene1560	Chromosome	B4	-	bani:Bl12_1458	K07025	putative hydrolase of the HAD superfamily	-	-	-	-
gene1562	Chromosome	B4	ganQ	bani:Bl12_1460	K15772	arabinogalactan oligomer / maltooligosaccharide transport system permease protein	-	-	ko02010	ABC transporters
gene1563	Chromosome	B4	ganP	bani:Bl12_1461	K15771	arabinogalactan oligomer / maltooligosaccharide transport system permease protein	-	-	ko02010	ABC transporters
gene1564	Chromosome	B4	cycB	bani:Bl12_1462	K15770	arabinogalactan oligomer / maltooligosaccharide transport system substrate-binding protein	-	-	ko02010	ABC transporters
gene1567	Chromosome	B4	musI	bani:Bl12_1465	K25089	membrane protein	-	-	-	-
gene1568	Chromosome	B4	musG	bani:Bl12_1466	K25088	maltose transport system permease protein	-	-	-	-
gene1569	Chromosome	B4	musF	bani:Bl12_1467	K25087	maltose transport system permease protein	-	-	-	-
gene1576	Chromosome	B4	nfrA1	bani:Bl12_1473	K19285	FMN reductase (NADPH) [EC:1.5.1.38]	1.5.1.38	Oxidoreductases||Acting on the CH-NH group of donors||With NAD+ or NADP+ as acceptor||FMNH2:NADP+ oxidoreductase	ko00740;ko01100	Riboflavin metabolism;Metabolic pathways
gene1582	Chromosome	B4	ybeM	banm:EN10_07620	K11206	deaminated glutathione amidase [EC:3.5.1.128]	3.5.1.128	Hydrolases||Acting on carbon-nitrogen bonds, other than peptide bonds||In linear amides||N-(4-oxoglutaryl)-L-cysteinylglycine amidohydrolase	-	-
gene1588	Chromosome	B4	-	bani:Bl12_1477	K03292	glycoside/pentoside/hexuronide:cation symporter, GPH family	-	-	-	-
gene1589	Chromosome	B4	hypBA1	bani:Bl12_1478	K18205	non-reducing end beta-L-arabinofuranosidase [EC:3.2.1.185]	3.2.1.185	Hydrolases||Glycosylases||Glycosidases, i.e. enzymes that hydrolyse O- and S-glycosyl compounds||beta-L-arabinofuranoside non-reducing end beta-L-arabinofuranosidase	-	-
gene1591	Chromosome	B4	npdA	bani:Bl12_1480	K12410	NAD-dependent deacetylase [EC:2.3.1.286]	2.3.1.286	Transferases||Acyltransferases||Transferring groups other than aminoacyl groups||[protein]-N6-acetyl-L-lysine:NAD+ N-acetyltransferase (NAD+-hydrolysing; 2''-O-acetyl-ADP-D-ribose-forming)	ko01100;ko00760	Metabolic pathways;Nicotinate and nicotinamide metabolism
gene1592	Chromosome	B4	ilvA	blc:Balac_1592	K01754	threonine dehydratase [EC:4.3.1.19]	4.3.1.19	Lyases||Carbon-nitrogen lyases||Ammonia-lyases||L-threonine ammonia-lyase (2-oxobutanoate-forming)	ko01230;ko01110;ko01100;ko00260;ko01200;ko00290	Biosynthesis of amino acids;Biosynthesis of secondary metabolites;Metabolic pathways;Glycine, serine and threonine metabolism;Carbon metabolism;Valine, leucine and isoleucine biosynthesis
gene1593	Chromosome	B4	malL	bani:Bl12_1482	K01182	oligo-1,6-glucosidase [EC:3.2.1.10]	3.2.1.10	Hydrolases||Glycosylases||Glycosidases, i.e. enzymes that hydrolyse O- and S-glycosyl compounds||oligosaccharide 6-alpha-glucohydrolase	ko00500;ko01100;ko00052	Starch and sucrose metabolism;Metabolic pathways;Galactose metabolism
gene1603	Chromosome	B4	tadA	bla:BLA_1525	K11991	tRNA(adenine34) deaminase [EC:3.5.4.33]	3.5.4.33	Hydrolases||Acting on carbon-nitrogen bonds, other than peptide bonds||In cyclic amidines||tRNA(adenine34) aminohydrolase	-	-
gene1604	Chromosome	B4	nhaK	bani:Bl12_1492	K24163	monovalent cation/hydrogen antiporter	-	-	-	-
gene1607	Chromosome	B4	dcd	bani:Bl12_1495	K01494	dCTP deaminase [EC:3.5.4.13]	3.5.4.13	Hydrolases||Acting on carbon-nitrogen bonds, other than peptide bonds||In cyclic amidines||dCTP aminohydrolase	ko01100;ko00240	Metabolic pathways;Pyrimidine metabolism
gene1608	Chromosome	B4	-	bani:Bl12_1496	K01537	P-type Ca2+ transporter type 2C [EC:7.2.2.10]	7.2.2.10	Translocases||Catalysing the translocation of inorganic cations||Linked to the hydrolysis of a nucleoside triphosphate||ATP phosphohydrolase (P-type, Ca2+-transporting)	-	-
gene1609	Chromosome	B4	rlmB	bani:Bl12_1497	K03218	23S rRNA (guanosine2251-2'-O)-methyltransferase [EC:2.1.1.185]	2.1.1.185	Transferases||Transferring one-carbon groups||Methyltransferases||S-adenosyl-L-methionine:23S rRNA (guanosine2251-2'-O-)-methyltransferase	-	-
gene1611	Chromosome	B4	msmX	blt:Balat_1610	K10112	multiple sugar transport system ATP-binding protein [EC:7.5.2.-]	-	-	ko02010	ABC transporters
gene1612	Chromosome	B4	trkA	bani:Bl12_1500	K10716	voltage-gated potassium channel	-	-	-	-
gene1617	Chromosome	B4	ksgA	bani:Bl12_1504	K02528	16S rRNA (adenine1518-N6/adenine1519-N6)-dimethyltransferase [EC:2.1.1.182]	2.1.1.182	Transferases||Transferring one-carbon groups||Methyltransferases||S-adenosyl-L-methionine:16S rRNA (adenine1518-N6/adenine1519-N6)-dimethyltransferase	-	-
gene1618	Chromosome	B4	ispE	bani:Bl12_1505	K00919	4-diphosphocytidyl-2-C-methyl-D-erythritol kinase [EC:2.7.1.148]	2.7.1.148	Transferases||Transferring phosphorus-containing groups||Phosphotransferases with an alcohol group as acceptor||ATP:4-(cytidine 5'-diphospho)-2-C-methyl-D-erythritol 2-phosphotransferase	ko00900;ko01100;ko01110	Terpenoid backbone biosynthesis;Metabolic pathways;Biosynthesis of secondary metabolites
gene1620	Chromosome	B4	pcnB	bnm:BALAC2494_01118	K00970	poly(A) polymerase [EC:2.7.7.19]	2.7.7.19	Transferases||Transferring phosphorus-containing groups||Nucleotidyltransferases||ATP:polynucleotide adenylyltransferase	ko03018	RNA degradation
gene1623	Chromosome	B4	murJ	bani:Bl12_1510	K03980	putative peptidoglycan lipid II flippase	-	-	-	-
gene1625	Chromosome	B4	parB	bani:Bl12_1512	K03497	ParB family transcriptional regulator, chromosome partitioning protein	-	-	-	-
gene1627	Chromosome	B4	gidB	blt:Balat_1626	K03501	16S rRNA (guanine527-N7)-methyltransferase [EC:2.1.1.170]	2.1.1.170	Transferases||Transferring one-carbon groups||Methyltransferases||S-adenosyl-L-methionine:16S rRNA (guanine527-N7)-methyltransferase	-	-
gene1628	Chromosome	B4	jag	bani:Bl12_1515	K06346	spoIIIJ-associated protein	-	-	-	-
gene1629	Chromosome	B4	yidC	bani:Bl12_1516	K03217	YidC/Oxa1 family membrane protein insertase	-	-	ko03060;ko03070;ko02024	Protein export;Bacterial secretion system;Quorum sensing
gene1630	Chromosome	B4	rpmH	bani:Bl12_1518	K02914	large subunit ribosomal protein L34	-	-	ko03010	Ribosome
