# Supplementary material for: Complete Genome and Characterization Analysis of a Bifidobacterium animalis Strain Isolated from Wild Pigs (Sus scrofa ussuricus)
Source: Microorganisms. 2025 Jul 16;13(7):1666. doi: 10.3390/microorganisms13071666 (PMC12298607; doi:10.3390/microorganisms13071666)
Supplement: Supplementary file 1 [file microorganisms-13-01666-s001.zip › Table S6. The carbohydrate-active enzymes gene annotation information..csv]

Table S6. The carbohydrate-active enzymes gene annotation information.
Gene ID	Location	Sample Name	Family	Family Description	Class	Class Description	Coverage(%)	Evalue
gene0012	Chromosome	B4	CBM23	Mannan-binding function demonstrated in one case.	CBM	Carbohydrate-Binding Modules	43	1.00E-41
gene1214	Chromosome	B4	CBM50	Modules of approx. 50 residues found attached to various enzymes from families GH18, GH19, GH23, GH24, GH25 and GH73, i.e. enzymes cleaving either chitin or peptidoglycan. Binding to chitopentaose demonstrated in the case of Pteris ryukyuensis chitinase A [Ohnuma T et al. (2008) J. Biol. Chem. 283:5178-87 (PMID: 18083709)]. CBM50 modules are also found in a multitude of other enzymes targeting th…	CBM	Carbohydrate-Binding Modules	43	2.70E-14
gene0048	Chromosome	B4	GH30_1	GH30's subfamily	GH	Glycoside Hydrolases	92	5.30E-152
gene0049	Chromosome	B4	GH42	beta-galactosidase (EC 3.2.1.23); alpha-L-arabinopyranosidase (EC 3.2.1.-)	GH	Glycoside Hydrolases	53	4.20E-118
gene0060	Chromosome	B4	GH51	endoglucanase (EC 3.2.1.4); endo-beta-1,4-xylanase (EC 3.2.1.8); beta-xylosidase (EC 3.2.1.37); alpha-L-arabinofuranosidase (EC 3.2.1.55)	GH	Glycoside Hydrolases	98	9.40E-133
gene0133	Chromosome	B4	GH13_18	GH13's subfamily	GH	Glycoside Hydrolases	68	1.90E-115
gene0146	Chromosome	B4	GH1	beta-glucosidase (EC 3.2.1.21); beta-galactosidase (EC 3.2.1.23); beta-mannosidase (EC 3.2.1.25); beta-glucuronidase (EC 3.2.1.31); beta-xylosidase (EC 3.2.1.37); beta-D-fucosidase (EC 3.2.1.38); phlorizin hydrolase (EC 3.2.1.62); exo-beta-1,4-glucanase (EC 3.2.1.74); 6-phospho-beta-galactosidase (EC 3.2.1.85); 6-phospho-beta-glucosidase (EC 3.2.1.86); strictosidine beta-glucosidase (EC 3.2.1.105…	GH	Glycoside Hydrolases	99	1.50E-156
gene0265	Chromosome	B4	GH2	beta-galactosidase (EC 3.2.1.23) ; beta-mannosidase (EC 3.2.1.25); beta-glucuronidase (EC 3.2.1.31); alpha-L-arabinofuranosidase (EC 3.2.1.55); mannosylglycoprotein endo-beta-mannosidase (EC 3.2.1.152); exo-beta-glucosaminidase (EC 3.2.1.165)	GH	Glycoside Hydrolases	86	2.20E-206
gene0370	Chromosome	B4	GH77	amylomaltase or 4-alpha-glucanotransferase (EC 2.4.1.25)	GH	Glycoside Hydrolases	70	3.70E-133
gene0373	Chromosome	B4	GH13_11	GH13's subfamily	GH	Glycoside Hydrolases	41	6.30E-142
gene0475	Chromosome	B4	GH2	beta-galactosidase (EC 3.2.1.23) ; beta-mannosidase (EC 3.2.1.25); beta-glucuronidase (EC 3.2.1.31); alpha-L-arabinofuranosidase (EC 3.2.1.55); mannosylglycoprotein endo-beta-mannosidase (EC 3.2.1.152); exo-beta-glucosaminidase (EC 3.2.1.165)	GH	Glycoside Hydrolases	84	7.40E-205
gene0482	Chromosome	B4	GH42	beta-galactosidase (EC 3.2.1.23); alpha-L-arabinopyranosidase (EC 3.2.1.-)	GH	Glycoside Hydrolases	54	2.70E-153
gene0510	Chromosome	B4	GH43_12	GH43's subfamily	GH	Glycoside Hydrolases	64	1.50E-95
gene0515	Chromosome	B4	GH43_11	GH43's subfamily	GH	Glycoside Hydrolases	56	9.80E-136
gene0518	Chromosome	B4	GH43_10	GH43's subfamily	GH	Glycoside Hydrolases	52	1.70E-90
gene0917	Chromosome	B4	GH13_14	GH13's subfamily	GH	Glycoside Hydrolases	41	3.70E-16
gene0918	Chromosome	B4	GH13_32	GH13's subfamily	GH	Glycoside Hydrolases	73	3.50E-26
gene0919	Chromosome	B4	GH13_32	GH13's subfamily	GH	Glycoside Hydrolases	99	5.40E-57
gene0942	Chromosome	B4	GH28	polygalacturonase (EC 3.2.1.15); alpha-L-rhamnosidase (EC 3.2.1.40); exo-polygalacturonase (EC 3.2.1.67); exo-polygalacturonosidase (EC 3.2.1.82); rhamnogalacturonase (EC 3.2.1.171); rhamnogalacturonan alpha-1,2-galacturonohydrolase (EC 3.2.1.173); endo-xylogalacturonan hydrolase (EC 3.2.1.-)	GH	Glycoside Hydrolases	51	3.20E-07
gene0946	Chromosome	B4	GH13_5	GH13's subfamily	GH	Glycoside Hydrolases	68	3.10E-134
gene0970	Chromosome	B4	GH13_11	GH13's subfamily	GH	Glycoside Hydrolases	50	4.90E-174
gene0989	Chromosome	B4	GH13_9	GH13's subfamily	GH	Glycoside Hydrolases	38	4.50E-155
gene1020	Chromosome	B4	GH3	beta-glucosidase (EC 3.2.1.21); xylan 1,4-beta-xylosidase (EC 3.2.1.37); beta-glucosylceramidase (EC 3.2.1.45); beta-N-acetylhexosaminidase (EC 3.2.1.52); alpha-L-arabinofuranosidase (EC 3.2.1.55); glucan 1,3-beta-glucosidase (EC 3.2.1.58); glucan 1,4-beta-glucosidase (EC 3.2.1.74); isoprimeverose-producing oligoxyloglucan hydrolase (EC 3.2.1.120); coniferin beta-glucosidase (EC 3.2.1.126); exo-1…	GH	Glycoside Hydrolases	53	7.30E-38
gene1128	Chromosome	B4	GH13_30	GH13's subfamily	GH	Glycoside Hydrolases	46	3.70E-53
gene1129	Chromosome	B4	GH13_30	GH13's subfamily	GH	Glycoside Hydrolases	53	3.20E-22
gene1244	Chromosome	B4	GH32	invertase (EC 3.2.1.26); endo-inulinase (EC 3.2.1.7); beta-2,6-fructan 6-levanbiohydrolase (EC 3.2.1.64); endo-levanase (EC 3.2.1.65); exo-inulinase (EC 3.2.1.80); fructan beta-(2,1)-fructosidase/1-exohydrolase (EC 3.2.1.153); fructan beta-(2,6)-fructosidase/6-exohydrolase (EC 3.2.1.154); sucrose:sucrose 1-fructosyltransferase (EC 2.4.1.99); fructan:fructan 1-fructosyltransferase (EC 2.4.1.100); …	GH	Glycoside Hydrolases	58	4.70E-92
gene1423	Chromosome	B4	GH30	endo-beta-1,4-xylanase (EC 3.2.1.8); beta-glucosidase (3.2.1.21); beta-glucuronidase (EC 3.2.1.31); beta-xylosidase (EC 3.2.1.37); beta-fucosidase (EC 3.2.1.38); glucosylceramidase (EC 3.2.1.45); beta-1,6-glucanase (EC 3.2.1.75); glucuronoarabinoxylan endo-beta-1,4-xylanase (EC 3.2.1.136); endo-beta-1,6-galactanase (EC:3.2.1.164); [reducing end] beta-xylosidase (EC 3.2.1.-)	GH	Glycoside Hydrolases	93	4.50E-121
gene1426	Chromosome	B4	GH94	cellobiose phosphorylase (EC 2.4.1.20); laminaribiose phosphorylase (EC 2.4.1.31); cellodextrin phosphorylase (EC 2.4.1.49); chitobiose phosphorylase (EC 2.4.1.-); cyclic beta-1,2-glucan synthase (EC 2.4.1.-); cellobionic acid phosphorylase (EC 2.4.1.321); beta-1,2-oligoglucan phosphorylase (EC 2.4.1.-)	GH	Glycoside Hydrolases	93	1.20E-95
gene1455	Chromosome	B4	GH5_8	GH5's subfamily	GH	Glycoside Hydrolases	65	9.00E-94
gene1461	Chromosome	B4	GH13	alpha-amylase (EC 3.2.1.1); pullulanase (EC 3.2.1.41); cyclomaltodextrin glucanotransferase (EC 2.4.1.19); cyclomaltodextrinase (EC 3.2.1.54); trehalose-6-phosphate hydrolase (EC 3.2.1.93); oligo-alpha-glucosidase (EC 3.2.1.10); maltogenic amylase (EC 3.2.1.133); neopullulanase (EC 3.2.1.135); alpha-glucosidase (EC 3.2.1.20); maltotetraose-forming alpha-amylase (EC 3.2.1.60); isoamylase (EC 3.2.1…	GH	Glycoside Hydrolases	33	8.00E-26
gene1516	Chromosome	B4	GH25	lysozyme (EC 3.2.1.17)	GH	Glycoside Hydrolases	64	4.30E-39
gene1517	Chromosome	B4	GH25	lysozyme (EC 3.2.1.17)	GH	Glycoside Hydrolases	34	4.00E-39
gene1536	Chromosome	B4	GH36	alpha-galactosidase (EC 3.2.1.22); alpha-N-acetylgalactosaminidase (EC 3.2.1.49); stachyose synthase (EC 2.4.1.67); raffinose synthase (EC 2.4.1.82)	GH	Glycoside Hydrolases	67	3.10E-78
gene1561	Chromosome	B4	GH13_14	GH13's subfamily	GH	Glycoside Hydrolases	50	8.40E-105
gene1565	Chromosome	B4	GH13	alpha-amylase (EC 3.2.1.1); pullulanase (EC 3.2.1.41); cyclomaltodextrin glucanotransferase (EC 2.4.1.19); cyclomaltodextrinase (EC 3.2.1.54); trehalose-6-phosphate hydrolase (EC 3.2.1.93); oligo-alpha-glucosidase (EC 3.2.1.10); maltogenic amylase (EC 3.2.1.133); neopullulanase (EC 3.2.1.135); alpha-glucosidase (EC 3.2.1.20); maltotetraose-forming alpha-amylase (EC 3.2.1.60); isoamylase (EC 3.2.1…	GH	Glycoside Hydrolases	65	1.50E-67
gene1566	Chromosome	B4	GH77	amylomaltase or 4-alpha-glucanotransferase (EC 2.4.1.25)	GH	Glycoside Hydrolases	72	5.90E-132
gene1573	Chromosome	B4	GH13_30	GH13's subfamily	GH	Glycoside Hydrolases	62	4.90E-167
gene1589	Chromosome	B4	GH127	beta-L-arabinofuranosidase (EC 3.2.1.185); 3-C-carboxy-5-deoxy-L-xylose (aceric acid) hydrolase	GH	Glycoside Hydrolases	85	1.60E-206
gene1593	Chromosome	B4	GH13_31	GH13's subfamily	GH	Glycoside Hydrolases	60	6.80E-151
gene1602	Chromosome	B4	GH36	alpha-galactosidase (EC 3.2.1.22); alpha-N-acetylgalactosaminidase (EC 3.2.1.49); stachyose synthase (EC 2.4.1.67); raffinose synthase (EC 2.4.1.82)	GH	Glycoside Hydrolases	89	6.50E-213
gene0071	Chromosome	B4	GT35	glycogen or starch phosphorylase (EC 2.4.1.1).	GT	Glycosyl Transferases	87	2.50E-260
gene0489	Chromosome	B4	GT2_Glycos_transf_2		GT		35	3.60E-29
gene0491	Chromosome	B4	GT2_Glyco_tranf_2_3		GT		53	3.70E-24
gene0530	Chromosome	B4	GT83	undecaprenyl phosphate-alpha-L-Ara4N: 4-amino-4-deoxy-beta-L-arabinosyltransferase (EC 2.4.2.43); dodecaprenyl phosphate-beta-galacturonic acid: lipopolysaccharide core alpha-galacturonosyl transferase (EC 2.4.1.-)	GT	Glycosyl Transferases	92	9.60E-06
gene0610	Chromosome	B4	GT4	sucrose synthase (EC 2.4.1.13); sucrose-phosphate synthase (EC 2.4.1.14); alpha-glucosyltransferase (EC 2.4.1.52); lipopolysaccharide N-acetylglucosaminyltransferase (EC 2.4.1.56); phosphatidylinositol alpha-mannosyltransferase (EC 2.4.1.57); GDP-Man: Man1GlcNAc2-PP-dolichol alpha-1,3-mannosyltransferase (EC 2.4.1.132); GDP-Man: Man3GlcNAc2-PP-dolichol/Man4GlcNAc2-PP-dolichol alpha-1,2-mannosyltr…	GT	Glycosyl Transferases	35	1.60E-17
gene0816	Chromosome	B4	GT4	sucrose synthase (EC 2.4.1.13); sucrose-phosphate synthase (EC 2.4.1.14); alpha-glucosyltransferase (EC 2.4.1.52); lipopolysaccharide N-acetylglucosaminyltransferase (EC 2.4.1.56); phosphatidylinositol alpha-mannosyltransferase (EC 2.4.1.57); GDP-Man: Man1GlcNAc2-PP-dolichol alpha-1,3-mannosyltransferase (EC 2.4.1.132); GDP-Man: Man3GlcNAc2-PP-dolichol/Man4GlcNAc2-PP-dolichol alpha-1,2-mannosyltr…	GT	Glycosyl Transferases	47	9.80E-32
gene0881	Chromosome	B4	GT5	UDP-Glc: glycogen glucosyltransferase (EC 2.4.1.11); ADP-Glc: starch glucosyltransferase (EC 2.4.1.21); NDP-Glc: starch glucosyltransferase (EC 2.4.1.242); UDP-Glc: alpha-1,3-glucan synthase (EC 2.4.1.183) UDP-Glc: alpha-1,4-glucan synthase (EC 2.4.1.-)	GT	Glycosyl Transferases	77	1.30E-35
gene1097	Chromosome	B4	GT4	sucrose synthase (EC 2.4.1.13); sucrose-phosphate synthase (EC 2.4.1.14); alpha-glucosyltransferase (EC 2.4.1.52); lipopolysaccharide N-acetylglucosaminyltransferase (EC 2.4.1.56); phosphatidylinositol alpha-mannosyltransferase (EC 2.4.1.57); GDP-Man: Man1GlcNAc2-PP-dolichol alpha-1,3-mannosyltransferase (EC 2.4.1.132); GDP-Man: Man3GlcNAc2-PP-dolichol/Man4GlcNAc2-PP-dolichol alpha-1,2-mannosyltr…	GT	Glycosyl Transferases	39	1.20E-22
gene1201	Chromosome	B4	GT28	1,2-diacylglycerol 3-beta-galactosyltransferase (EC 2.4.1.46); 1,2-diacylglycerol 3-beta-glucosyltransferase (EC 2.4.1.157); UDP-GlcNAc: Und-PP-MurAc-pentapeptide beta-N-acetylglucosaminyltransferase (EC 2.4.1.227); digalactosyldiacylglycerol synthase (EC 2.4.1.241)	GT	Glycosyl Transferases	44	1.80E-46
gene1359	Chromosome	B4	GT2_Glycos_transf_2		GT		38	6.80E-26
gene1379	Chromosome	B4	GT81	NDP-Glc: glucosyl-3-phosphoglycerate synthase (EC 2.4.1.-); NDP-Man: mannosyl-3-phosphoglycerate synthase (EC 2.4.1.-);	GT	Glycosyl Transferases	33	1.40E-16
gene1384	Chromosome	B4	GT2_Glycos_transf_2		GT		33	1.20E-19
gene1386	Chromosome	B4	GT2_Glycos_transf_2		GT		43	6.80E-13
gene1387	Chromosome	B4	GT2_Glycos_transf_2		GT		37	1.20E-36
gene1389	Chromosome	B4	GT2_Glycos_transf_2		GT		48	4.20E-13
gene1391	Chromosome	B4	GT2_Glycos_transf_2		GT		57	3.90E-26
gene1396	Chromosome	B4	GT2_Glycos_transf_2		GT		42	1.90E-09
gene1406	Chromosome	B4	GT28	1,2-diacylglycerol 3-beta-galactosyltransferase (EC 2.4.1.46); 1,2-diacylglycerol 3-beta-glucosyltransferase (EC 2.4.1.157); UDP-GlcNAc: Und-PP-MurAc-pentapeptide beta-N-acetylglucosaminyltransferase (EC 2.4.1.227); digalactosyldiacylglycerol synthase (EC 2.4.1.241)	GT	Glycosyl Transferases	49	2.30E-08
gene1407	Chromosome	B4	GT2_Glycos_transf_2		GT		38	1.20E-12
gene1408	Chromosome	B4	GT2_Glycos_transf_2		GT		56	5.20E-18
gene1510	Chromosome	B4	GT2_Glyco_tranf_2_2		GT		45	4.00E-06
gene1512	Chromosome	B4	GT2_Glycos_transf_2		GT		34	2.90E-22
gene1515	Chromosome	B4	GT2_Glyco_tranf_2_3		GT		38	7.30E-59
gene1525	Chromosome	B4	GT2_Glyco_tranf_2_3		GT		33	5.60E-11
gene1545	Chromosome	B4	GT39	Dol-P-Man: protein alpha-mannosyltransferase (EC 2.4.1.109)	GT	Glycosyl Transferases	51	4.10E-69
gene0088	Chromosome	B4	CE1	acetyl xylan esterase (EC 3.1.1.72); cinnamoyl esterase (EC 3.1.1.-); feruloyl esterase (EC 3.1.1.73); carboxylesterase (EC 3.1.1.1); S-formylglutathione hydrolase (EC 3.1.2.12); diacylglycerol O-acyltransferase (EC 2.3.1.20); trehalose 6-O-mycolyltransferase (EC 2.3.1.122)	CE	Carbohydrate Esterases	48	3.90E-06
gene0145	Chromosome	B4	CE2	acetyl xylan esterase (EC 3.1.1.72).	CE	Carbohydrate Esterases	59	1.10E-61
gene0517	Chromosome	B4	CE10	arylesterase (EC 3.1.1.-); carboxyl esterase (EC 3.1.1.3); acetylcholinesterase (EC 3.1.1.7); cholinesterase (EC 3.1.1.8); sterol esterase (EC 3.1.1.13); brefeldin A esterase (EC 3.1.1.-).	CE	Carbohydrate Esterases	36	8.30E-36
gene0591	Chromosome	B4	CE1	acetyl xylan esterase (EC 3.1.1.72); cinnamoyl esterase (EC 3.1.1.-); feruloyl esterase (EC 3.1.1.73); carboxylesterase (EC 3.1.1.1); S-formylglutathione hydrolase (EC 3.1.2.12); diacylglycerol O-acyltransferase (EC 2.3.1.20); trehalose 6-O-mycolyltransferase (EC 2.3.1.122)	CE	Carbohydrate Esterases	52	1.60E-27
gene0665	Chromosome	B4	CE7	acetyl xylan esterase (EC 3.1.1.72); cephalosporin-C deacetylase (EC 3.1.1.41).	CE	Carbohydrate Esterases	57	1.10E-11
gene0852	Chromosome	B4	CE1	acetyl xylan esterase (EC 3.1.1.72); cinnamoyl esterase (EC 3.1.1.-); feruloyl esterase (EC 3.1.1.73); carboxylesterase (EC 3.1.1.1); S-formylglutathione hydrolase (EC 3.1.2.12); diacylglycerol O-acyltransferase (EC 2.3.1.20); trehalose 6-O-mycolyltransferase (EC 2.3.1.122)	CE	Carbohydrate Esterases	93	1.60E-12
gene0892	Chromosome	B4	CE7	acetyl xylan esterase (EC 3.1.1.72); cephalosporin-C deacetylase (EC 3.1.1.41).	CE	Carbohydrate Esterases	41	8.30E-07
gene1044	Chromosome	B4	CE10	arylesterase (EC 3.1.1.-); carboxyl esterase (EC 3.1.1.3); acetylcholinesterase (EC 3.1.1.7); cholinesterase (EC 3.1.1.8); sterol esterase (EC 3.1.1.13); brefeldin A esterase (EC 3.1.1.-).	CE	Carbohydrate Esterases	76	2.20E-37
gene1251	Chromosome	B4	CE10	arylesterase (EC 3.1.1.-); carboxyl esterase (EC 3.1.1.3); acetylcholinesterase (EC 3.1.1.7); cholinesterase (EC 3.1.1.8); sterol esterase (EC 3.1.1.13); brefeldin A esterase (EC 3.1.1.-).	CE	Carbohydrate Esterases	45	1.00E-07
gene1368	Chromosome	B4	CE10	arylesterase (EC 3.1.1.-); carboxyl esterase (EC 3.1.1.3); acetylcholinesterase (EC 3.1.1.7); cholinesterase (EC 3.1.1.8); sterol esterase (EC 3.1.1.13); brefeldin A esterase (EC 3.1.1.-).	CE	Carbohydrate Esterases	32	2.80E-06
gene1546	Chromosome	B4	CE10	arylesterase (EC 3.1.1.-); carboxyl esterase (EC 3.1.1.3); acetylcholinesterase (EC 3.1.1.7); cholinesterase (EC 3.1.1.8); sterol esterase (EC 3.1.1.13); brefeldin A esterase (EC 3.1.1.-).	CE	Carbohydrate Esterases	78	2.70E-29
gene1605	Chromosome	B4	CE1	acetyl xylan esterase (EC 3.1.1.72); cinnamoyl esterase (EC 3.1.1.-); feruloyl esterase (EC 3.1.1.73); carboxylesterase (EC 3.1.1.1); S-formylglutathione hydrolase (EC 3.1.2.12); diacylglycerol O-acyltransferase (EC 2.3.1.20); trehalose 6-O-mycolyltransferase (EC 2.3.1.122)	CE	Carbohydrate Esterases	48	1.90E-09
gene0116	Chromosome	B4	AA6	1,4-benzoquinone reductase (EC. 1.6.5.6)	AA	Auxiliary Activities	50	6.90E-06
