# Supplementary material for: Complete Genome and Characterization Analysis of a Bifidobacterium animalis Strain Isolated from Wild Pigs (Sus scrofa ussuricus)
Source: Microorganisms. 2025 Jul 16;13(7):1666. doi: 10.3390/microorganisms13071666 (PMC12298607; doi:10.3390/microorganisms13071666)
Supplement: Supplementary file 1 [file microorganisms-13-01666-s001.zip › Table S7. The virulence factors annotation information..csv]

Table S7. The virulence factors annotation information.
Gene ID	Location	Sample Name	VFDB ID	Vfs	Description	Species	Level1	Level2	Identity(%)	Coverage(%)	Evalue	Score
gene0053	Chromosome	B4	VFG040705(gb|YP_067664)	TlyC (VF0489)	Plays a role in phagosomal escape by rickettsiae	Rickettsia typhi str. Wilmington	-	-	27.5	54.3	6.50E-27	290
gene0055	Chromosome	B4	VFG002197(gb|NP_814691)	BopD (VF0362)	Homologous to a sugar-binding transcriptional regulator involved in biofilm production; The actual role is unknown, but the association of enhanced biofilm formation in the presence of glucose and the possible involvement of a sugar-binding transcriptional regulator suggest a linkage to increased biofilm production in E. faecalis in the presence of specific carbohydrates	Enterococcus faecalis V583	-	-	25	90	6.30E-20	229
gene0057	Chromosome	B4	VFG001206(gb|NP_273675)	FbpABC (VF0272)	Encodes a periplasmic-binding protein-dependent iron transport system necessary for the utilization of iron bound to transferrin or iron chelates, FbpA is the periplasmic Fe3+ binding protein	Neisseria meningitidis MC58	Nonspecific virulence factor	Iron uptake system	33.3	60.3	4.30E-19	221
gene0059	Chromosome	B4	VFG002197(gb|NP_814691)	BopD (VF0362)	Homologous to a sugar-binding transcriptional regulator involved in biofilm production; The actual role is unknown, but the association of enhanced biofilm formation in the presence of glucose and the possible involvement of a sugar-binding transcriptional regulator suggest a linkage to increased biofilm production in E. faecalis in the presence of specific carbohydrates	Enterococcus faecalis V583	-	-	25.3	91.9	2.70E-17	206
gene0079	Chromosome	B4	VFG002060(gb|NP_248764)	HSI-I (VF0334)	Play role in chronic P. aeruginosa infections	Pseudomonas aeruginosa PAO1	Offensive virulence factors	Secretion system	30.9	53.1	5.00E-42	422
gene0080	Chromosome	B4	VFG002148(gb|NP_220192)	TTSS (VF0344)	Translocating different effectors into the host cell, depending on the phase of the developmental cycle;	Chlamydia trachomatis D/UW-3/CX	Offensive virulence factors	Secretion system	33.7	53.7	4.30E-23	256
gene0096	Chromosome	B4	VFG014950(gb|NP_249457)	Alginate regulation (CVF523)	-	Pseudomonas aeruginosa PAO1	Defensive virulence factors	Antiphagocytosis	37.2	48.9	1.30E-41	418
gene0130	Chromosome	B4	VFG001206(gb|NP_273675)	FbpABC (VF0272)	Encodes a periplasmic-binding protein-dependent iron transport system necessary for the utilization of iron bound to transferrin or iron chelates, FbpA is the periplasmic Fe3+ binding protein	Neisseria meningitidis MC58	Nonspecific virulence factor	Iron uptake system	32.3	79.7	8.40E-22	244
gene0132	Chromosome	B4	VFG002197(gb|NP_814691)	BopD (VF0362)	Homologous to a sugar-binding transcriptional regulator involved in biofilm production; The actual role is unknown, but the association of enhanced biofilm formation in the presence of glucose and the possible involvement of a sugar-binding transcriptional regulator suggest a linkage to increased biofilm production in E. faecalis in the presence of specific carbohydrates	Enterococcus faecalis V583	-	-	26.7	52	3.80E-11	153
gene0148	Chromosome	B4	VFG002197(gb|NP_814691)	BopD (VF0362)	Homologous to a sugar-binding transcriptional regulator involved in biofilm production; The actual role is unknown, but the association of enhanced biofilm formation in the presence of glucose and the possible involvement of a sugar-binding transcriptional regulator suggest a linkage to increased biofilm production in E. faecalis in the presence of specific carbohydrates	Enterococcus faecalis V583	-	-	24.9	97.1	2.40E-21	241
gene0153	Chromosome	B4	VFG012509(gb|NP_753167)	Salmochelin siderophore (CVF456)	-	Escherichia coli CFT073	Nonspecific virulence factor	Iron uptake system	30.8	82.9	2.40E-15	188
gene0157	Chromosome	B4	VFG009579(gb|NP_215865)	mycobactin (IA031)	Cell-association mycobactin participates in iron internalization and/or to serve as a temporary iron-holding molecule to prevent sudden influx of excess iron if the metal suddenly becomes available after a period of iron limitation	Mycobacterium tuberculosis H37Rv	Nonspecific virulence factor	Iron uptake system	36.8	91.4	3.20E-22	247
gene0163	Chromosome	B4	VFG002059(gb|NP_248763)	HSI-I (VF0334)	Play role in chronic P. aeruginosa infections	Pseudomonas aeruginosa PAO1	Offensive virulence factors	Secretion system	42.5	57.1	1.40E-12	162
gene0165	Chromosome	B4	VFG013248(gb|NP_438233)	LOS (CVF494)	Major immunogen.LOS phosphorylcholine (ChoP) may influence invasion via interaction with PAF receptor and stimulates of inflammatory signals.LPS phase variation is characterized by the spontaneous loss and gain of oligosaccharide structures present in the outer core. the phase variable expression of LPS biosynthesis genes promotes evasion of antigen-specific host immune defences and allow coloniz…	Haemophilus influenzae Rd KW20	-	-	28.8	87.6	3.50E-50	492
gene0166	Chromosome	B4	VFG013248(gb|NP_438233)	LOS (CVF494)	Major immunogen.LOS phosphorylcholine (ChoP) may influence invasion via interaction with PAF receptor and stimulates of inflammatory signals.LPS phase variation is characterized by the spontaneous loss and gain of oligosaccharide structures present in the outer core. the phase variable expression of LPS biosynthesis genes promotes evasion of antigen-specific host immune defences and allow coloniz…	Haemophilus influenzae Rd KW20	-	-	31.1	84.9	8.10E-73	687
gene0169	Chromosome	B4	VFG001306(gb|NP_644948)	Capsule (VF0003)	Prevent phagocytosis	Staphylococcus aureus subsp. aureus MW2	Defensive virulence factors	Antiphagocytosis	40.7	42.7	3.80E-14	177
gene0177	Chromosome	B4	VFG001269(gb|NP_879579)	Cya (VF0028)	Bifunctional toxin harboring both adenylate cyclase and hemolytic activities; functions primarily as an anti-inflammatory factor	Bordetella pertussis Tohama I	Offensive virulence factors	Toxin	32.5	45.3	2.30E-17	208
gene0201	Chromosome	B4	VFG038533(gb|YP_008042750)	Flp type IV pili (VF0476)	Contributes to biofilm formation and autoagglutination	Aeromonas hydrophila ML09-119	Offensive virulence factors	Adherence	35.9	74.9	1.60E-40	407
gene0270	Chromosome	B4	VFG048488(gb|YP_002918371.1)	Ent (VF0562)	May be necessary for penetration to deeper tissues	Klebsiella pneumoniae subsp. pneumoniae NTUH-K2044	Nonspecific virulence factor	Iron uptake system	29	26.5	2.70E-14	183
gene0278	Chromosome	B4	VFG000320(gb|NP_208266)	LPS (VF0056)	H. pylori LPS have much lower immunobiological activities than enterobacterial LPS, thus may prolong H. pylori infection for longer.Mediates a lectin-like interaction with laminin, the binding may disrupt epithelial cell-basement membrane interactions contributing to the disruption of gastric mucosal integrity and the development of gastric leakiness associated with the bacterium	Helicobacter pylori 26695	Offensive virulence factors	Adherence	37.8	97.5	1.60E-25	274
gene0284	Chromosome	B4	VFG013265(gb|NP_438428)	LOS (CVF494)	Major immunogen.LOS phosphorylcholine (ChoP) may influence invasion via interaction with PAF receptor and stimulates of inflammatory signals.LPS phase variation is characterized by the spontaneous loss and gain of oligosaccharide structures present in the outer core. the phase variable expression of LPS biosynthesis genes promotes evasion of antigen-specific host immune defences and allow coloniz…	Haemophilus influenzae Rd KW20	-	-	41.2	94.1	2.60E-35	360
gene0289	Chromosome	B4	VFG002569(gb|YP_109405)	Capsule I (VF0436)	A key virulence determinant and that loss of capsule production results in severe attenuation in animal models of disease	Burkholderia pseudomallei K96243	Defensive virulence factors	Antiphagocytosis	32.9	98	1.20E-45	451
gene0294	Chromosome	B4	VFG002059(gb|NP_248763)	HSI-I (VF0334)	Play role in chronic P. aeruginosa infections	Pseudomonas aeruginosa PAO1	Offensive virulence factors	Secretion system	38.3	55.1	8.80E-26	279
gene0330	Chromosome	B4	VFG000700(gb|AAP42192)	Capsule (VF0043)	-	Haemophilus influenzae str. 1007	-	-	33.2	95.6	6.10E-36	366
gene0335	Chromosome	B4	VFG032992(gb|NP_464816)	OatA (VF0441)	An Listeria peptidoglycan modifying enzyme that acetylates muramic acid residues of L. monocytogenes peptidoglycan critical for the bacterial survival in infected hosts	Listeria monocytogenes EGD-e	-	-	30.5	90.4	2.20E-66	632
gene0338	Chromosome	B4	VFG009810(gb|NP_215272)	PhoP/R (CVF331)	-	Mycobacterium tuberculosis H37Rv	Regulation of virulence-associated genes	Regulation	39	57.5	5.00E-31	325
gene0339	Chromosome	B4	VFG038219(gb|YP_001845364)	BfmRS (VF0463)	Controls biofilm formation and cellular morphology; participates in cell adhesion, resistance to serum killing and antibiotic susceptibility	Acinetobacter baumannii ACICU	Regulation of virulence-associated genes	Regulation	37.4	98.7	7.20E-38	382
gene0343	Chromosome	B4	VFG013248(gb|NP_438233)	LOS (CVF494)	Major immunogen.LOS phosphorylcholine (ChoP) may influence invasion via interaction with PAF receptor and stimulates of inflammatory signals.LPS phase variation is characterized by the spontaneous loss and gain of oligosaccharide structures present in the outer core. the phase variable expression of LPS biosynthesis genes promotes evasion of antigen-specific host immune defences and allow coloniz…	Haemophilus influenzae Rd KW20	-	-	31.6	73.7	2.00E-20	232
gene0375	Chromosome	B4	VFG006717(gb|NP_465159)	Lap (VF0444)	Promotes bacterial adhesion to intestinal cells	Listeria monocytogenes EGD-e	Offensive virulence factors	Adherence	52.2	95.3	3.70E-255	2261
gene0449	Chromosome	B4	VFG014369(gb|NP_249789)	Flagella (CVF521)	Swimming motility.Play a role in biofilm formation and other pathogenic adaptations;	Pseudomonas aeruginosa PAO1	Offensive virulence factors	Adherence	26.2	76.6	1.60E-12	166
gene0459	Chromosome	B4	VFG002361(gb|YP_001007253)	O-antigen (VF0392)	LPS O antigen mutants were severely impaired in their ability to colonize the Peyer's patches and did not colonize spleen and liver. The absence of O antigen in the outer membrane affects the expression of other Yersinia virulence factors.	Yersinia enterocolitica subsp. enterocolitica 8081	-	-	39.6	96.4	6.90E-58	556
gene0485	Chromosome	B4	VFG002197(gb|NP_814691)	BopD (VF0362)	Homologous to a sugar-binding transcriptional regulator involved in biofilm production; The actual role is unknown, but the association of enhanced biofilm formation in the presence of glucose and the possible involvement of a sugar-binding transcriptional regulator suggest a linkage to increased biofilm production in E. faecalis in the presence of specific carbohydrates	Enterococcus faecalis V583	-	-	26.3	97.6	7.60E-25	271
gene0489	Chromosome	B4	VFG046732(gb|YP_169804.1)	Capsule (VF0543)	Providing a stealth shield that prevents the host immune system from detecting this potent pathogen;	Francisella tularensis subsp. tularensis SCHU S4	-	-	31.4	29.9	2.90E-11	154
gene0492	Chromosome	B4	VFG002181(gb|NP_816132)	Capsule (VF0361)	Contributes to host immune evasion;	Enterococcus faecalis V583	Defensive virulence factors	Antiphagocytosis	25.5	74.5	3.00E-17	205
gene0501	Chromosome	B4	VFG001266(gb|NP_252912)	Pyochelin (VF0095)	Effective at promoting iron uptake in P. aeruginosa; catalyzes the formation of tissue-damaging free radicals; pyochelin also binds other transition metals (e.g. Mo(IV), Co(II)) with appreciable affinity and is implicated in the delivery of both Co(II) and Mo(IV) to P. aeruginosa cells	Pseudomonas aeruginosa PAO1	Nonspecific virulence factor	Iron uptake system	31.1	39.7	1.70E-13	175
gene0540	Chromosome	B4	VFG001206(gb|NP_273675)	FbpABC (VF0272)	Encodes a periplasmic-binding protein-dependent iron transport system necessary for the utilization of iron bound to transferrin or iron chelates, FbpA is the periplasmic Fe3+ binding protein	Neisseria meningitidis MC58	Nonspecific virulence factor	Iron uptake system	31.4	62	3.40E-28	301
gene0547	Chromosome	B4	VFG001206(gb|NP_273675)	FbpABC (VF0272)	Encodes a periplasmic-binding protein-dependent iron transport system necessary for the utilization of iron bound to transferrin or iron chelates, FbpA is the periplasmic Fe3+ binding protein	Neisseria meningitidis MC58	Nonspecific virulence factor	Iron uptake system	35.3	81.3	9.70E-29	304
gene0557	Chromosome	B4	VFG001206(gb|NP_273675)	FbpABC (VF0272)	Encodes a periplasmic-binding protein-dependent iron transport system necessary for the utilization of iron bound to transferrin or iron chelates, FbpA is the periplasmic Fe3+ binding protein	Neisseria meningitidis MC58	Nonspecific virulence factor	Iron uptake system	29.6	95.5	6.30E-22	245
gene0558	Chromosome	B4	VFG038916(gb|YP_855895)	The repeat in toxin (RTX) (CVF795)	-	Aeromonas hydrophila subsp. hydrophila ATCC 7966	-	-	31	96.2	3.00E-24	265
gene0592	Chromosome	B4	VFG047582(gb|YP_169891.1)	Purine biosynthesis (VF0559)	Required for bacterial cytosolic replication	Francisella tularensis subsp. tularensis SCHU S4	-	-	33.7	99.5	7.30E-57	548
gene0593	Chromosome	B4	VFG047564(gb|YP_169890.1)	Purine biosynthesis (VF0559)	Required for bacterial cytosolic replication	Francisella tularensis subsp. tularensis SCHU S4	-	-	42.6	95.6	3.00E-85	792
gene0616	Chromosome	B4	VFG046465(gb|YP_169203.1)	EF-Tu (VF0460)	Surface-expressed elongation factor-Tu (EF-Tu) mediates attachment by interacting with host cell nucleolin	Francisella tularensis subsp. tularensis SCHU S4	Offensive virulence factors	Adherence	66.7	99.7	1.10E-155	1400
gene0621	Chromosome	B4	VFG047726(gb|YP_170570.1)	Pyrimidine biosynthesis (VF0558)	Mediating bacterial resistance to reactive oxygen species (ROS) that is important for phagosomal escape	Francisella tularensis subsp. tularensis SCHU S4	-	-	39.4	95.4	1.80E-76	717
gene0622	Chromosome	B4	VFG047708(gb|YP_170571.1)	Pyrimidine biosynthesis (VF0558)	Mediating bacterial resistance to reactive oxygen species (ROS) that is important for phagosomal escape	Francisella tularensis subsp. tularensis SCHU S4	-	-	49.5	98.1	1.40E-307	2714
gene0652	Chromosome	B4	VFG001855(gb|YP_094724)	Hsp60 (VF0159)	Mediate a complement-independent attachment to mammalian and amoebal host cells	Legionella pneumophila subsp. pneumophila str. Philadelphia 1	Offensive virulence factors	Adherence	55.7	99.8	1.10E-161	1453
gene0655	Chromosome	B4	VFG001386(gb|NP_215271)	PhoP (VF0286)	Senses Mg2+ starvation, controls expression of genes involved in surface remodeling and adaptation to intracellular growth	Mycobacterium tuberculosis H37Rv	Regulation of virulence-associated genes	Regulation	55.2	96.7	8.80E-71	666
gene0656	Chromosome	B4	VFG009810(gb|NP_215272)	PhoP/R (CVF331)	-	Mycobacterium tuberculosis H37Rv	Regulation of virulence-associated genes	Regulation	30.8	90.2	5.20E-56	542
gene0661	Chromosome	B4	VFG000079(gb|NP_463763)	ClpC (VF0072)	An ATPase promoting early escape form the phagosome of macrophages; ClpC is also required for adhesion and invasion, possibly by modulating the expression of InlA,InlB and ActA	Listeria monocytogenes EGD-e	Defensive virulence factors	Stress protein	55.9	95.8	2.50E-261	2314
gene0666	Chromosome	B4	VFG000344(gb|NP_438273)	HitABC (VF0268)	hitABC(fbpABC) operon encodes a periplasmic-binding protein-dependent iron transport system necessary for the utilization of iron bound to transferrin or iron chelates	Haemophilus influenzae Rd KW20	Nonspecific virulence factor	Iron uptake system	31.5	91.2	6.80E-29	305
gene0674	Chromosome	B4	VFG016058(gb|NP_251114)	pyoverdine (IA001)	Effective at acquiring iron from transferrin and lactoferrin.Cytotoxic due to its ability to stimulating the production of reactive oxygen species;	Pseudomonas aeruginosa PAO1	Nonspecific virulence factor	Iron uptake system	25	88.6	2.40E-19	226
gene0684	Chromosome	B4	VFG001206(gb|NP_273675)	FbpABC (VF0272)	Encodes a periplasmic-binding protein-dependent iron transport system necessary for the utilization of iron bound to transferrin or iron chelates, FbpA is the periplasmic Fe3+ binding protein	Neisseria meningitidis MC58	Nonspecific virulence factor	Iron uptake system	36.5	26.9	3.80E-27	294
gene0688	Chromosome	B4	VFG046680(gb|YP_169800.1)	Capsule (VF0543)	Providing a stealth shield that prevents the host immune system from detecting this potent pathogen;	Francisella tularensis subsp. tularensis SCHU S4	-	-	28.6	70.1	3.50E-12	161
gene0692	Chromosome	B4	VFG043385(gb|NP_207824)	Pse5Ac7Ac (AI150)	-	Helicobacter pylori 26695	-	-	30.2	44.9	2.20E-09	138
gene0702	Chromosome	B4	VFG012509(gb|NP_753167)	Salmochelin siderophore (CVF456)	-	Escherichia coli CFT073	Nonspecific virulence factor	Iron uptake system	25.3	67.6	5.10E-07	118
gene0704	Chromosome	B4	VFG001206(gb|NP_273675)	FbpABC (VF0272)	Encodes a periplasmic-binding protein-dependent iron transport system necessary for the utilization of iron bound to transferrin or iron chelates, FbpA is the periplasmic Fe3+ binding protein	Neisseria meningitidis MC58	Nonspecific virulence factor	Iron uptake system	32.8	22.1	7.40E-16	197
gene0705	Chromosome	B4	VFG000841(gb|YP_325609)	Hemolysin (VF0207)	Cytotoxic to many types of cells: erythrocytes, granulocytes, monocytes, endothelial cells and renal epithelial cells; stimulating the release of IL-1<beta> and TNF	Escherichia coli O157:H7 str. EDL933	Offensive virulence factors	Toxin	34.4	86.6	5.80E-27	288
gene0720	Chromosome	B4	VFG005767(gb|NP_687682)	Beta-hemolysin/cytolysin (CVF171)	-	Streptococcus agalactiae 2603V/R	Offensive virulence factors	Toxin	32.3	91.4	5.60E-29	306
gene0737	Chromosome	B4	VFG047256(gb|YP_169432.1)	LPS (VF0542)	A key virulence factor does not signal through, and is not an agonist of, toll like receptor 4 (TLR-4) and has little endotoxic activity	Francisella tularensis subsp. tularensis SCHU S4	-	-	36.9	98	3.30E-79	741
gene0752	Chromosome	B4	VFG039386(gb|NP_819821)	T4SS effectors (CVF803)	Facilitates the translocation of many bacterial effector proteins across the bacterial and vacuole membranes to enter the host cytoplasm where the effector proteins mediate their specific activities to manipulate a variety of host cell processes	Coxiella burnetii RSA 493	Offensive virulence factors	Secretion system	40.2	48.5	1.10E-11	155
gene0763	Chromosome	B4	VFG000161(gb|NP_251089)	Pyoverdine (VF0094)	Effective at acquiring iron from transferrin and lactoferrin; cytotoxic due to its ability to stimulating the production of reactive oxygen species	Pseudomonas aeruginosa PAO1	Nonspecific virulence factor	Iron uptake system	26.1	27.2	1.30E-07	125
gene0769	Chromosome	B4	VFG002189(gb|NP_816140)	Capsule (VF0361)	Contributes to host immune evasion;	Enterococcus faecalis V583	Defensive virulence factors	Antiphagocytosis	39.8	40.3	6.40E-21	237
gene0772	Chromosome	B4	VFG000907(gb|NP_755448)	alpha-Hemolysin (VF0225)	Cytotoxic to many types of cells: erythrocytes, granulocytes, monocytes, endothelial cells and renal epithelial cells; stimulating the release of IL-1<beta> and TNF	Escherichia coli CFT073	Offensive virulence factors	Toxin	30.2	88.1	4.70E-15	185
gene0776	Chromosome	B4	VFG000171(gb|NP_252921)	Pyochelin (VF0095)	Effective at promoting iron uptake in P. aeruginosa; catalyzes the formation of tissue-damaging free radicals; pyochelin also binds other transition metals (e.g. Mo(IV), Co(II)) with appreciable affinity and is implicated in the delivery of both Co(II) and Mo(IV) to P. aeruginosa cells	Pseudomonas aeruginosa PAO1	Nonspecific virulence factor	Iron uptake system	31.7	40.1	1.10E-25	280
gene0783	Chromosome	B4	VFG046610(gb|YP_169796.1)	Capsule (VF0543)	Providing a stealth shield that prevents the host immune system from detecting this potent pathogen;	Francisella tularensis subsp. tularensis SCHU S4	-	-	36.9	95.5	1.40E-35	362
gene0815	Chromosome	B4	VFG039536(gb|NP_820549)	T4SS effectors (CVF803)	Facilitates the translocation of many bacterial effector proteins across the bacterial and vacuole membranes to enter the host cytoplasm where the effector proteins mediate their specific activities to manipulate a variety of host cell processes	Coxiella burnetii RSA 493	Offensive virulence factors	Secretion system	45.1	97.6	7.20E-52	503
gene0820	Chromosome	B4	VFG000344(gb|NP_438273)	HitABC (VF0268)	hitABC(fbpABC) operon encodes a periplasmic-binding protein-dependent iron transport system necessary for the utilization of iron bound to transferrin or iron chelates	Haemophilus influenzae Rd KW20	Nonspecific virulence factor	Iron uptake system	29.4	86.4	3.90E-09	133
gene0837	Chromosome	B4	VFG001965(gb|NP_282578)	Capsule (VF0323)	Play an important role in bacterial survival and persistence in the environment and evasion of host immune response.The presence of heptose residues in the capsule may be important for virulence. Heptose residues found in some cell surface-located glycoconjugates are required for adhesion;	Campylobacter jejuni subsp. jejuni NCTC 11168	Offensive virulence factors;Defensive virulence factors	Adherence;Phase variation	24.9	56.9	2.90E-10	146
gene0853	Chromosome	B4	VFG037260(gb|YP_001847232)	Acinetobactin (VF0467)	High-affinity catechol-hydroxamate siderophore competing with host cells for iron	Acinetobacter baumannii ACICU	Nonspecific virulence factor	Iron uptake system	29.3	33.2	6.10E-16	196
gene0856	Chromosome	B4	VFG002162(gb|NP_465591)	BSH (VF0350)	Involved in resisting the acute toxicity of bile and bile salts, important for intestinal persistence of L. monocytogenes	Listeria monocytogenes EGD-e	-	-	31.6	99	2.30E-47	465
gene0873	Chromosome	B4	VFG047690(gb|YP_170572.1)	Pyrimidine biosynthesis (VF0558)	Mediating bacterial resistance to reactive oxygen species (ROS) that is important for phagosomal escape	Francisella tularensis subsp. tularensis SCHU S4	-	-	41.8	85.8	2.60E-57	551
gene0899	Chromosome	B4	VFG040705(gb|YP_067664)	TlyC (VF0489)	Plays a role in phagosomal escape by rickettsiae	Rickettsia typhi str. Wilmington	-	-	28.5	50.4	1.70E-22	252
gene0903	Chromosome	B4	VFG045607(gb|YP_096929)	Dot/Icm (VF0156)	Allows survival and growth in macrophages, prevent phagosome acidification and lysosome fusion, essential for induction of apoptosis in human macrophages	Legionella pneumophila subsp. pneumophila str. Philadelphia 1	Offensive virulence factors	Secretion system	27.8	91.3	2.70E-17	205
gene0950	Chromosome	B4	VFG000925(gb|NP_752606)	Enterobactin (VF0228)	Iron uptake: the siderophore enterobactin imported through the FepA receptor and the FepBCDG system	Escherichia coli CFT073	Nonspecific virulence factor	Iron uptake system	25.7	60.6	2.50E-11	154
gene0960	Chromosome	B4	VFG046465(gb|YP_169203.1)	EF-Tu (VF0460)	Surface-expressed elongation factor-Tu (EF-Tu) mediates attachment by interacting with host cell nucleolin	Francisella tularensis subsp. tularensis SCHU S4	Offensive virulence factors	Adherence	34.5	22.7	2.80E-15	191
gene0975	Chromosome	B4	VFG007550(gb|NP_231694)	Flagella (VF0519)	Contributes to the virulence of pathogenic Vibrio through adhesion or biofilm formation;	Vibrio cholerae O1 biovar El Tor str. N16961	-	-	34	40.9	1.60E-11	155
gene0984	Chromosome	B4	VFG002165(gb|NP_815739)	EfaA (VF0354)	Might be functioning as an adhesin in endocarditis; a solute binding-protein receptor for manganese transport system	Enterococcus faecalis V583	Offensive virulence factors	Adherence	20.6	47	2.50E-07	120
gene0985	Chromosome	B4	VFG048488(gb|YP_002918371.1)	Ent (VF0562)	May be necessary for penetration to deeper tissues	Klebsiella pneumoniae subsp. pneumoniae NTUH-K2044	Nonspecific virulence factor	Iron uptake system	30.3	77.6	5.90E-24	263
gene0990	Chromosome	B4	VFG038219(gb|YP_001845364)	BfmRS (VF0463)	Controls biofilm formation and cellular morphology; participates in cell adhesion, resistance to serum killing and antibiotic susceptibility	Acinetobacter baumannii ACICU	Regulation of virulence-associated genes	Regulation	37.6	92.5	5.30E-36	366
gene0991	Chromosome	B4	VFG009810(gb|NP_215272)	PhoP/R (CVF331)	-	Mycobacterium tuberculosis H37Rv	Regulation of virulence-associated genes	Regulation	27.4	80.1	4.20E-24	265
gene0999	Chromosome	B4	VFG040864(gb|YP_028298)	T7SS (VF0581)	In the pathogen B. anthracis, six WXG100 proteins were discovered by genome analysis: EsxB, EsxL, EsxP, EsxQ, EsxV, and EsxW. It was shown that under laboratory conditions, EsxW and EsxB are actively secreted.	Bacillus anthracis str. Sterne	Offensive virulence factors	Secretion system	38.1	50.1	1.10E-33	348
gene1014	Chromosome	B4	VFG000344(gb|NP_438273)	HitABC (VF0268)	hitABC(fbpABC) operon encodes a periplasmic-binding protein-dependent iron transport system necessary for the utilization of iron bound to transferrin or iron chelates	Haemophilus influenzae Rd KW20	Nonspecific virulence factor	Iron uptake system	36.9	87.9	6.70E-36	365
gene1023	Chromosome	B4	VFG013248(gb|NP_438233)	LOS (CVF494)	Major immunogen.LOS phosphorylcholine (ChoP) may influence invasion via interaction with PAF receptor and stimulates of inflammatory signals.LPS phase variation is characterized by the spontaneous loss and gain of oligosaccharide structures present in the outer core. the phase variable expression of LPS biosynthesis genes promotes evasion of antigen-specific host immune defences and allow coloniz…	Haemophilus influenzae Rd KW20	-	-	50	98.6	1.10E-13	169
gene1031	Chromosome	B4	VFG047401(gb|YP_169301.1)	FupA (VF0550)	High-affinity iron transport Protein involved in ferrous iron acquisition	Francisella tularensis subsp. tularensis SCHU S4	Nonspecific virulence factor	Iron uptake system	30.7	79.8	8.80E-68	644
gene1035	Chromosome	B4	VFG048830(gb|YP_002920353.1)	Capsule (VF0560)	Assisting in evading the host immune system by protecting bacteria from opsonophagocytosis and serum killing	Klebsiella pneumoniae subsp. pneumoniae NTUH-K2044	Defensive virulence factors	Antiphagocytosis	49.8	96.3	5.50E-133	1205
gene1038	Chromosome	B4	VFG037100(gb|NP_273110)	MsrAB (VF0456)	Repairs oxidized proteins	Neisseria meningitidis MC58	Defensive virulence factors	Stress protein	46	96.7	1.10E-81	761
gene1039	Chromosome	B4	VFG000574(gb|NP_462662)	MgtBC (VF0106)	MgtA and MgtB are not required for intracellular survival or for virulence, MgtC is essential for both functions	Salmonella enterica subsp. enterica serovar Typhimurium str. LT2	Nonspecific virulence factor	Magnesium uptake system	29.2	20.6	3.20E-12	166
gene1051	Chromosome	B4	VFG000119(gb|NP_253948)	Alginate (VF0091)	Allows the bacteria form biofilm; contributes to the persistence of the bacteria in the CF lung: act as an adhesin, preventing the bacteria from being expelled from the lung, and alginate slime layer makes it more difficult for phagocytes to ingest and kill the bacteria	Pseudomonas aeruginosa PAO1	Defensive virulence factors;Defensive virulence factors	Antiphagocytosis;Serum resistance	31.1	58	5.90E-13	167
gene1053	Chromosome	B4	VFG005776(gb|NP_687685)	Beta-hemolysin/cytolysin (CVF171)	-	Streptococcus agalactiae 2603V/R	Offensive virulence factors	Toxin	31.5	69.2	1.60E-21	242
gene1055	Chromosome	B4	VFG037386(gb|YP_001847242)	Acinetobactin (VF0467)	High-affinity catechol-hydroxamate siderophore competing with host cells for iron	Acinetobacter baumannii ACICU	Nonspecific virulence factor	Iron uptake system	32.2	38.4	7.60E-24	264
gene1070	Chromosome	B4	VFG000079(gb|NP_463763)	ClpC (VF0072)	An ATPase promoting early escape form the phagosome of macrophages; ClpC is also required for adhesion and invasion, possibly by modulating the expression of InlA,InlB and ActA	Listeria monocytogenes EGD-e	Defensive virulence factors	Stress protein	23	79.4	3.50E-09	137
gene1071	Chromosome	B4	VFG000077(gb|NP_465991)	ClpP (VF0074)	Serine protease involved in proteolysis and is required for growth under stress conditions	Listeria monocytogenes EGD-e	Defensive virulence factors	Stress protein	46.1	82.8	5.90E-48	469
gene1072	Chromosome	B4	VFG000077(gb|NP_465991)	ClpP (VF0074)	Serine protease involved in proteolysis and is required for growth under stress conditions	Listeria monocytogenes EGD-e	Defensive virulence factors	Stress protein	51.5	83.8	3.60E-49	479
gene1083	Chromosome	B4	VFG001206(gb|NP_273675)	FbpABC (VF0272)	Encodes a periplasmic-binding protein-dependent iron transport system necessary for the utilization of iron bound to transferrin or iron chelates, FbpA is the periplasmic Fe3+ binding protein	Neisseria meningitidis MC58	Nonspecific virulence factor	Iron uptake system	32.9	92.4	9.30E-34	347
gene1084	Chromosome	B4	VFG045346(gb|NP_933683)	IlpA (VF0513)	Dual functions as an adhesin and an immunostimulant	Vibrio vulnificus YJ016	Offensive virulence factors	Adherence	29.7	76.2	7.30E-28	297
gene1085	Chromosome	B4	VFG041304(gb|YP_095978)	Dot/Icm (SS047)	Allows survival and growth in macrophages, prevent phagosome acidification and lysosome fusion, essential for induction of apoptosis in human macrophages	Legionella pneumophila subsp. pneumophila str. Philadelphia 1	Offensive virulence factors	Secretion system	53.1	97.8	3.60E-45	444
gene1086	Chromosome	B4	VFG001826(gb|NP_217099)	RelA (VF0287)	Associated with stationary phase adaptation and long-term survival	Mycobacterium tuberculosis H37Rv	Regulation of virulence-associated genes	Regulation	54.7	95.4	5.60E-228	2026
gene1099	Chromosome	B4	VFG007574(gb|NP_231698)	Flagella (VF0519)	Contributes to the virulence of pathogenic Vibrio through adhesion or biofilm formation;	Vibrio cholerae O1 biovar El Tor str. N16961	-	-	31.8	47.1	6.80E-14	178
gene1102	Chromosome	B4	VFG002148(gb|NP_220192)	TTSS (VF0344)	Translocating different effectors into the host cell, depending on the phase of the developmental cycle;	Chlamydia trachomatis D/UW-3/CX	Offensive virulence factors	Secretion system	30.8	27.1	4.50E-25	276
gene1115	Chromosome	B4	VFG002409(gb|NP_645079)	Type VII secretion system (VF0403)	Plays a key role in promoting bacterial survival and the long-term persistence; play key roles in bacterial competitiveness	Staphylococcus aureus subsp. aureus MW2	Offensive virulence factors	Secretion system	30.8	24.9	2.70E-16	201
gene1123	Chromosome	B4	VFG013070(gb|YP_405013)	Shu (VF0256)	Shu heme utilization locus includes:; ShuA, TonB-denpendent heme receptor which is critical for the uptake of heme into the periplasm,; ShuT, putative periplasmic binding protein which specifically binds heme and acts as a soluble receptor for active uptake of heme into the cytoplasm; ShuU and ShuV comprise the cytoplasmic membrane permease and ATPase; ShuS, soluble cytoplasmic protein may functi…	Shigella dysenteriae Sd197	Nonspecific virulence factor	Iron uptake system	27.1	66.3	3.20E-15	188
gene1125	Chromosome	B4	VFG002440(gb|YP_111528)	Bsa T3SS (VF0428)	Delivering effector proteins into host cells to manipulate host cell functions	Burkholderia pseudomallei K96243	Offensive virulence factors;Offensive virulence factors	Invasion;Secretion system	32.4	81.7	4.40E-13	168
gene1136	Chromosome	B4	VFG000574(gb|NP_462662)	MgtBC (VF0106)	MgtA and MgtB are not required for intracellular survival or for virulence, MgtC is essential for both functions	Salmonella enterica subsp. enterica serovar Typhimurium str. LT2	Nonspecific virulence factor	Magnesium uptake system	25.8	61.3	1.50E-37	384
gene1143	Chromosome	B4	VFG000344(gb|NP_438273)	HitABC (VF0268)	hitABC(fbpABC) operon encodes a periplasmic-binding protein-dependent iron transport system necessary for the utilization of iron bound to transferrin or iron chelates	Haemophilus influenzae Rd KW20	Nonspecific virulence factor	Iron uptake system	30.9	35.9	4.40E-27	293
gene1148	Chromosome	B4	VFG002059(gb|NP_248763)	HSI-I (VF0334)	Play role in chronic P. aeruginosa infections	Pseudomonas aeruginosa PAO1	Offensive virulence factors	Secretion system	31.5	77.2	4.40E-23	255
gene1157	Chromosome	B4	VFG038722(gb|YP_855928)	Polar flagella (CVF786)	Necessary for motility, adhesion and invasion.Glycosylation of the flagellin may play a role in provoking a proinflammatory response;	Aeromonas hydrophila subsp. hydrophila ATCC 7966	Offensive virulence factors	Adherence	35.8	85.7	6.20E-36	366
gene1194	Chromosome	B4	VFG001206(gb|NP_273675)	FbpABC (VF0272)	Encodes a periplasmic-binding protein-dependent iron transport system necessary for the utilization of iron bound to transferrin or iron chelates, FbpA is the periplasmic Fe3+ binding protein	Neisseria meningitidis MC58	Nonspecific virulence factor	Iron uptake system	36.7	38	2.60E-28	303
gene1249	Chromosome	B4	VFG002190(gb|NP_816141)	Capsule (VF0361)	Contributes to host immune evasion;	Enterococcus faecalis V583	Defensive virulence factors	Antiphagocytosis	41.4	89.4	4.30E-47	462
gene1270	Chromosome	B4	VFG001206(gb|NP_273675)	FbpABC (VF0272)	Encodes a periplasmic-binding protein-dependent iron transport system necessary for the utilization of iron bound to transferrin or iron chelates, FbpA is the periplasmic Fe3+ binding protein	Neisseria meningitidis MC58	Nonspecific virulence factor	Iron uptake system	34.6	79.1	1.80E-25	276
gene1275	Chromosome	B4	VFG000344(gb|NP_438273)	HitABC (VF0268)	hitABC(fbpABC) operon encodes a periplasmic-binding protein-dependent iron transport system necessary for the utilization of iron bound to transferrin or iron chelates	Haemophilus influenzae Rd KW20	Nonspecific virulence factor	Iron uptake system	30.3	60.4	1.00E-31	331
gene1276	Chromosome	B4	VFG045346(gb|NP_933683)	IlpA (VF0513)	Dual functions as an adhesin and an immunostimulant	Vibrio vulnificus YJ016	Offensive virulence factors	Adherence	35.2	81.2	4.90E-31	324
gene1300	Chromosome	B4	VFG013248(gb|NP_438233)	LOS (CVF494)	Major immunogen.LOS phosphorylcholine (ChoP) may influence invasion via interaction with PAF receptor and stimulates of inflammatory signals.LPS phase variation is characterized by the spontaneous loss and gain of oligosaccharide structures present in the outer core. the phase variable expression of LPS biosynthesis genes promotes evasion of antigen-specific host immune defences and allow coloniz…	Haemophilus influenzae Rd KW20	-	-	46.9	34.2	2.60E-59	571
gene1301	Chromosome	B4	VFG012509(gb|NP_753167)	Salmochelin siderophore (CVF456)	-	Escherichia coli CFT073	Nonspecific virulence factor	Iron uptake system	27.2	94.8	1.70E-52	512
gene1340	Chromosome	B4	VFG002148(gb|NP_220192)	TTSS (VF0344)	Translocating different effectors into the host cell, depending on the phase of the developmental cycle;	Chlamydia trachomatis D/UW-3/CX	Offensive virulence factors	Secretion system	29.2	54.6	1.10E-18	219
gene1354	Chromosome	B4	VFG013676(gb|NP_938627)	SpaD-type pili (AI130)	-	Corynebacterium diphtheriae NCTC 13129	-	-	38	79.4	4.30E-45	445
gene1376	Chromosome	B4	VFG001348(gb|NP_688180)	Capsule (VF0274)	Inhibits the binding of the activated complement factor C3b to the surface of S. agalactiae, preventing the activation of the alternative complement pathway and inhibits complement-mediated opsonophagocytosis	Streptococcus agalactiae 2603V/R	Defensive virulence factors;Defensive virulence factors	Antiphagocytosis;Serum resistance	30.2	87.1	1.10E-46	461
gene1381	Chromosome	B4	VFG047039(gb|YP_170388.1)	LPS (VF0542)	A key virulence factor does not signal through, and is not an agonist of, toll like receptor 4 (TLR-4) and has little endotoxic activity	Francisella tularensis subsp. tularensis SCHU S4	-	-	62.2	95.3	1.60E-106	975
gene1383	Chromosome	B4	VFG047022(gb|YP_170387.1)	LPS (VF0542)	A key virulence factor does not signal through, and is not an agonist of, toll like receptor 4 (TLR-4) and has little endotoxic activity	Francisella tularensis subsp. tularensis SCHU S4	-	-	50.2	91.7	2.60E-89	827
gene1387	Chromosome	B4	VFG046732(gb|YP_169804.1)	Capsule (VF0543)	Providing a stealth shield that prevents the host immune system from detecting this potent pathogen;	Francisella tularensis subsp. tularensis SCHU S4	-	-	33.8	63.8	5.20E-29	307
gene1390	Chromosome	B4	VFG049073(gb|YP_002920346.1)	LPS (VF0561)	Resistant to serum complement.Also play a role in protecting bacteria from antimicrobial peptides, including polymyxin antibiotics;	Klebsiella pneumoniae subsp. pneumoniae NTUH-K2044	Defensive virulence factors	Serum resistance	57.1	19.3	7.40E-12	158
gene1393	Chromosome	B4	VFG048797(gb|YP_002920350.1)	Capsule (VF0560)	Assisting in evading the host immune system by protecting bacteria from opsonophagocytosis and serum killing	Klebsiella pneumoniae subsp. pneumoniae NTUH-K2044	Defensive virulence factors	Antiphagocytosis	61.9	100	6.20E-141	1273
gene1397	Chromosome	B4	VFG001348(gb|NP_688180)	Capsule (VF0274)	Inhibits the binding of the activated complement factor C3b to the surface of S. agalactiae, preventing the activation of the alternative complement pathway and inhibits complement-mediated opsonophagocytosis	Streptococcus agalactiae 2603V/R	Defensive virulence factors;Defensive virulence factors	Antiphagocytosis;Serum resistance	42.7	42.9	8.30E-47	462
gene1399	Chromosome	B4	VFG036956(gb|NP_273368)	FarAB (VF0450)	Mediates the resistance to antimicrobial long-chain fatty acids	Neisseria meningitidis MC58	-	-	24.4	68.3	9.70E-28	298
gene1410	Chromosome	B4	VFG013248(gb|NP_438233)	LOS (CVF494)	Major immunogen.LOS phosphorylcholine (ChoP) may influence invasion via interaction with PAF receptor and stimulates of inflammatory signals.LPS phase variation is characterized by the spontaneous loss and gain of oligosaccharide structures present in the outer core. the phase variable expression of LPS biosynthesis genes promotes evasion of antigen-specific host immune defences and allow coloniz…	Haemophilus influenzae Rd KW20	-	-	25.8	49.8	2.10E-40	410
gene1411	Chromosome	B4	VFG000161(gb|NP_251089)	Pyoverdine (VF0094)	Effective at acquiring iron from transferrin and lactoferrin; cytotoxic due to its ability to stimulating the production of reactive oxygen species	Pseudomonas aeruginosa PAO1	Nonspecific virulence factor	Iron uptake system	31.5	27.2	4.80E-09	137
gene1434	Chromosome	B4	VFG001254(gb|NP_249795)	Flagella (VF0273)	Swimming motility.Play a role in biofilm formation and other pathogenic adaptations;	Pseudomonas aeruginosa PAO1	Offensive virulence factors	Adherence	31.4	71.5	2.40E-35	363
gene1471	Chromosome	B4	VFG000555(gb|NP_461815)	TTSS(SPI-1 encode) (VF0116)	Delivers at least 13 effector proteins through the host cell plasma membrane, most of them are involved in actin cytoskeleton rearrangements, leading to membrane ruffling and Salmonella invasion	Salmonella enterica subsp. enterica serovar Typhimurium str. LT2	Offensive virulence factors;Offensive virulence factors	Invasion;Secretion system	29.6	35.1	2.20E-15	192
gene1479	Chromosome	B4	VFG001206(gb|NP_273675)	FbpABC (VF0272)	Encodes a periplasmic-binding protein-dependent iron transport system necessary for the utilization of iron bound to transferrin or iron chelates, FbpA is the periplasmic Fe3+ binding protein	Neisseria meningitidis MC58	Nonspecific virulence factor	Iron uptake system	31.8	40.6	6.40E-11	150
gene1483	Chromosome	B4	VFG002076(gb|NP_248780)	HSI-I (VF0334)	Play role in chronic P. aeruginosa infections	Pseudomonas aeruginosa PAO1	Offensive virulence factors	Secretion system	41.8	79.6	1.80E-150	1358
gene1488	Chromosome	B4	VFG013685(gb|NP_940532)	SpaH-type pili (AI131)	-	Corynebacterium diphtheriae NCTC 13129	-	-	36.5	87.9	7.60E-44	435
gene1509	Chromosome	B4	VFG049062(gb|YP_002920345.1)	LPS (VF0561)	Resistant to serum complement.Also play a role in protecting bacteria from antimicrobial peptides, including polymyxin antibiotics;	Klebsiella pneumoniae subsp. pneumoniae NTUH-K2044	Defensive virulence factors	Serum resistance	46.1	96.4	1.30E-92	856
gene1517	Chromosome	B4	VFG001377(gb|NP_359024)	CBPs (VF0145)	CbpD, CbpE, CbpG, LytB and LytC play a role in adhesion and colonization of the nasopharynx	Streptococcus pneumoniae R6	Offensive virulence factors	Adherence	35.1	37.1	4.10E-36	370
gene1519	Chromosome	B4	VFG006721(gb|NP_466343)	InlJ (VF0445)	A sortase anchored adhesin binds MUC2 (the major component of intestinal mucus) by its internalin domain	Listeria monocytogenes EGD-e	Offensive virulence factors	Adherence	48.4	34.6	5.00E-10	141
gene1523	Chromosome	B4	VFG049084(gb|YP_002920347.1)	LPS (VF0561)	Resistant to serum complement.Also play a role in protecting bacteria from antimicrobial peptides, including polymyxin antibiotics;	Klebsiella pneumoniae subsp. pneumoniae NTUH-K2044	Defensive virulence factors	Serum resistance	39.7	51	4.80E-49	481
gene1538	Chromosome	B4	VFG013248(gb|NP_438233)	LOS (CVF494)	Major immunogen.LOS phosphorylcholine (ChoP) may influence invasion via interaction with PAF receptor and stimulates of inflammatory signals.LPS phase variation is characterized by the spontaneous loss and gain of oligosaccharide structures present in the outer core. the phase variable expression of LPS biosynthesis genes promotes evasion of antigen-specific host immune defences and allow coloniz…	Haemophilus influenzae Rd KW20	-	-	45.6	92.4	6.80E-62	590
gene1540	Chromosome	B4	VFG013248(gb|NP_438233)	LOS (CVF494)	Major immunogen.LOS phosphorylcholine (ChoP) may influence invasion via interaction with PAF receptor and stimulates of inflammatory signals.LPS phase variation is characterized by the spontaneous loss and gain of oligosaccharide structures present in the outer core. the phase variable expression of LPS biosynthesis genes promotes evasion of antigen-specific host immune defences and allow coloniz…	Haemophilus influenzae Rd KW20	-	-	30.3	88	6.50E-67	636
gene1558	Chromosome	B4	VFG002197(gb|NP_814691)	BopD (VF0362)	Homologous to a sugar-binding transcriptional regulator involved in biofilm production; The actual role is unknown, but the association of enhanced biofilm formation in the presence of glucose and the possible involvement of a sugar-binding transcriptional regulator suggest a linkage to increased biofilm production in E. faecalis in the presence of specific carbohydrates	Enterococcus faecalis V583	-	-	21.1	95.9	4.60E-09	135
gene1608	Chromosome	B4	VFG000574(gb|NP_462662)	MgtBC (VF0106)	MgtA and MgtB are not required for intracellular survival or for virulence, MgtC is essential for both functions	Salmonella enterica subsp. enterica serovar Typhimurium str. LT2	Nonspecific virulence factor	Magnesium uptake system	30.8	36.1	1.60E-38	393
gene1611	Chromosome	B4	VFG038918(gb|YP_855893)	The repeat in toxin (RTX) (CVF795)	-	Aeromonas hydrophila subsp. hydrophila ATCC 7966	-	-	30.8	58.6	3.30E-24	266
gene1626	Chromosome	B4	VFG038722(gb|YP_855928)	Polar flagella (CVF786)	Necessary for motility, adhesion and invasion.Glycosylation of the flagellin may play a role in provoking a proinflammatory response;	Aeromonas hydrophila subsp. hydrophila ATCC 7966	Offensive virulence factors	Adherence	32.8	74.4	2.00E-30	319
