# Supplementary material for: Complete Genome and Characterization Analysis of a Bifidobacterium animalis Strain Isolated from Wild Pigs (Sus scrofa ussuricus)
Source: Microorganisms. 2025 Jul 16;13(7):1666. doi: 10.3390/microorganisms13071666 (PMC12298607; doi:10.3390/microorganisms13071666)
Supplement: Supplementary file 1 [file microorganisms-13-01666-s001.zip › Table S8. The drug-resistance genes annotation information..csv]

Table S8. The drug-resistance genes annotation information.
Gene ID	Location	Sample Name	ARO Name	ARO Accession	ARO Description	Drug Class	Resistance Mechanism	Identity(%)	Coverage(%)	Evalue	Score
gene0005	Chromosome	B4	Streptomyces rishiriensis parY mutant conferring resistance to aminocoumarin	ARO:3003318	point mutation on the Streptomyces rishiriensis parY resulting in aminocoumarin resistance	aminocoumarin antibiotic	antibiotic target alteration	43.8	92.5	6.40E-148	1333
gene0044	Chromosome	B4	APH(3')-IVa	ARO:3002648	APH(3')-IVa is a chromosomal-encoded aminoglycoside phosphotransferase in B. circulans	aminoglycoside antibiotic	antibiotic inactivation	42.9	52	1.80E-15	185
gene0057	Chromosome	B4	carA	ARO:3002817	carA is an ABC-F subfamily protein involved in macrolide resistance. It is found in Streptomyces thermotolerans	lincosamide antibiotic;macrolide antibiotic;oxazolidinone antibiotic;phenicol antibiotic;pleuromutilin antibiotic;streptogramin antibiotic;tetracycline antibiotic	antibiotic target protection	28.3	70	2.20E-12	161
gene0081	Chromosome	B4	mecB	ARO:3003440	A foreign PBP2 acquired by lateral gene transfer that able to perform peptidoglycan synthesis in the presence of beta-lactams.	carbapenem;cephalosporin;cephamycin;monobactam;penam	antibiotic target replacement	26.4	78.5	4.00E-24	264
gene0090	Chromosome	B4	RlmA(II)	ARO:3001301	RlmA(II) is a methyltransferase found in Streptococcus pneumoniae and confers resistance to mycinamicin, tylosin and lincosamides. Specifically, this enzyme adds a methyl group to guanosine 748 (E. coli numbering) of 23S ribosomal RNA.	lincosamide antibiotic;macrolide antibiotic	antibiotic target alteration	49.7	57.1	7.30E-51	493
gene0129	Chromosome	B4	patB	ARO:3000025	PatB is an ABC transporter of Streptococcus pneumoniae that interacts with PatA to confer fluoroquinolone resistance..	fluoroquinolone antibiotic	antibiotic efflux	27.1	60.3	2.60E-14	178
gene0130	Chromosome	B4	oleC	ARO:3003748	oleC is an ABC transporter isolated from Streptomyces antibioticus and is involved in oleandomycin secretion.	macrolide antibiotic	antibiotic efflux	31.1	71.2	3.00E-21	237
gene0153	Chromosome	B4	patA	ARO:3000024	PatA is an ABC transporter of Streptococcus pneumoniae that interacts with PatB to confer fluoroquinolone resistance.	fluoroquinolone antibiotic	antibiotic efflux	25	82.1	1.20E-13	171
gene0157	Chromosome	B4	macB	ARO:3000535	MacB is an ATP-binding cassette (ABC) transporter that exports macrolides with 14- or 15- membered lactones. It forms an antibiotic efflux complex with MacA and TolC. macB corresponds to 1 locus in Pseudomonas aeruginosa PAO1 and 1 locus in Pseudomonas aeruginosa LESB58.	macrolide antibiotic	antibiotic efflux	36.9	99.1	3.30E-40	400
gene0163	Chromosome	B4	macB	ARO:3000535	MacB is an ATP-binding cassette (ABC) transporter that exports macrolides with 14- or 15- membered lactones. It forms an antibiotic efflux complex with MacA and TolC. macB corresponds to 1 locus in Pseudomonas aeruginosa PAO1 and 1 locus in Pseudomonas aeruginosa LESB58.	macrolide antibiotic	antibiotic efflux	48	71.4	1.40E-22	246
gene0165	Chromosome	B4	efrA	ARO:3003948	efrA is a part of the EfrAB efflux pump, and both efrA and efrB are necessary to confer drug resistance.	fluoroquinolone antibiotic;macrolide antibiotic;rifamycin antibiotic	antibiotic efflux	38.6	97.5	2.60E-111	1017
gene0166	Chromosome	B4	patB	ARO:3000025	PatB is an ABC transporter of Streptococcus pneumoniae that interacts with PatA to confer fluoroquinolone resistance..	fluoroquinolone antibiotic	antibiotic efflux	33.9	94.6	3.50E-97	895
gene0169	Chromosome	B4	Agrobacterium fabrum chloramphenicol acetyltransferase	ARO:3004451	A chloramphenicol resistance determinant described in the Gram-negative bacterium Agrobacterium fabrum.	phenicol antibiotic	antibiotic inactivation	28	42.2	2.70E-09	133
gene0177	Chromosome	B4	TaeA	ARO:3003986	Pleuromutilin (Tiamulin) ABC efflux pump found in Paenibacillus sp. LC231, a strain of Paenibacillus isolated from Lechuguilla Cave, NM, USA. Confers resistance to pleuromutilin antibiotics. Described by Pawlowski et al. 2016.	pleuromutilin antibiotic	antibiotic efflux	24.6	90.9	6.80E-19	219
gene0242	Chromosome	B4	Chlamydia trachomatis intrinsic murA conferring resistance to fosfomycin	ARO:3003785	Chlamydia murA confers intrinsic resistance to fosfomycin. The presence of an aspartic acid residue in place of the critical cysteine at position 119 that enables fosfomycin binding is believed to be responsible for this intrinsic resistance.	fosfomycin	antibiotic target alteration	45.9	98.2	7.90E-104	951
gene0245	Chromosome	B4	vanI	ARO:3003723	VanI is a D-Ala-D-Lac ligase that reduces vancomycin binding affinity, helping to confer vancomycin resistance as part of the VanI resistance gene cluster in Desulfitobacterium spp. and Desulfosporosinus spp.	glycopeptide antibiotic	antibiotic target alteration	36.6	99.7	4.80E-57	547
gene0270	Chromosome	B4	TaeA	ARO:3003986	Pleuromutilin (Tiamulin) ABC efflux pump found in Paenibacillus sp. LC231, a strain of Paenibacillus isolated from Lechuguilla Cave, NM, USA. Confers resistance to pleuromutilin antibiotics. Described by Pawlowski et al. 2016.	pleuromutilin antibiotic	antibiotic efflux	34.1	43.4	6.50E-42	419
gene0294	Chromosome	B4	macB	ARO:3000535	MacB is an ATP-binding cassette (ABC) transporter that exports macrolides with 14- or 15- membered lactones. It forms an antibiotic efflux complex with MacA and TolC. macB corresponds to 1 locus in Pseudomonas aeruginosa PAO1 and 1 locus in Pseudomonas aeruginosa LESB58.	macrolide antibiotic	antibiotic efflux	41.5	63.1	1.50E-38	387
gene0338	Chromosome	B4	arlS	ARO:3000839	ArlS is a protein histidine kinase that phosphorylates ArlR, a promoter for norA expression.	acridine dye;fluoroquinolone antibiotic	antibiotic efflux	30.6	55.2	1.40E-22	250
gene0339	Chromosome	B4	mtrA	ARO:3000816	MtrA is a transcriptional activator of the MtrCDE multidrug efflux pump of Neisseria gonorrhoeae.	macrolide antibiotic;penam	antibiotic efflux	42.5	96.2	2.80E-47	461
gene0343	Chromosome	B4	msbA	ARO:3003950	MsbA is a multidrug resistance transporter homolog from E. coli and belongs to a superfamily of transporters that contain an adenosine triphosphate (ATP) binding cassette (ABC) which is also called a nucleotide-binding domain (NBD). MsbA is a member of the MDR-ABC transporter group by sequence homology. MsbA transports lipid A, a major component of the bacterial outer cell membrane, and is the on…	nitroimidazole antibiotic	antibiotic efflux	28.9	73.4	1.30E-18	214
gene0367	Chromosome	B4	vanHD	ARO:3002944	vanHD is a vanH variant in the vanD gene cluster	glycopeptide antibiotic	antibiotic target alteration	28.9	67.5	3.90E-18	211
gene0449	Chromosome	B4	basS	ARO:3003583	Histidine protein kinase sensor Lipid A modification gene; part of a two-component system involved in polymyxin resistance that senses high extracellular Fe(2+)	peptide antibiotic	antibiotic efflux;antibiotic target alteration	31.4	41.1	7.00E-18	210
gene0457	Chromosome	B4	dfrA20	ARO:3003016	dfrA20 is a plasmid-encoded dihydrofolate reductase found in Pasteurella multocida	diaminopyrimidine antibiotic	antibiotic target replacement	36.3	63	7.10E-24	259
gene0492	Chromosome	B4	tetA(58)	ARO:3003980	TetA(58) is a Tetracycline efflux pump described in Paenibacillus sp. LC231, a strain of Paenibacillus isolated from Lechuguilla Cave, NM, USA. Described by Pawlowski et al. 2016.	tetracycline antibiotic	antibiotic efflux	36.1	78.3	4.80E-41	408
gene0501	Chromosome	B4	TaeA	ARO:3003986	Pleuromutilin (Tiamulin) ABC efflux pump found in Paenibacillus sp. LC231, a strain of Paenibacillus isolated from Lechuguilla Cave, NM, USA. Confers resistance to pleuromutilin antibiotics. Described by Pawlowski et al. 2016.	pleuromutilin antibiotic	antibiotic efflux	37.7	92	5.60E-99	910
gene0540	Chromosome	B4	macB	ARO:3000535	MacB is an ATP-binding cassette (ABC) transporter that exports macrolides with 14- or 15- membered lactones. It forms an antibiotic efflux complex with MacA and TolC. macB corresponds to 1 locus in Pseudomonas aeruginosa PAO1 and 1 locus in Pseudomonas aeruginosa LESB58.	macrolide antibiotic	antibiotic efflux	36.2	50	1.30E-37	380
gene0547	Chromosome	B4	tetA(58)	ARO:3003980	TetA(58) is a Tetracycline efflux pump described in Paenibacillus sp. LC231, a strain of Paenibacillus isolated from Lechuguilla Cave, NM, USA. Described by Pawlowski et al. 2016.	tetracycline antibiotic	antibiotic efflux	32.3	81.7	8.60E-27	285
gene0557	Chromosome	B4	lmrD	ARO:3002882	lmrD is a chromosomally-encoded efflux pump that confers resistance to lincosamides in Streptomyces lincolnensis and Lactococcus lactis. It can dimerize with lmrC	lincosamide antibiotic	antibiotic efflux	26.3	84.5	6.60E-13	165
gene0558	Chromosome	B4	efrA	ARO:3003948	efrA is a part of the EfrAB efflux pump, and both efrA and efrB are necessary to confer drug resistance.	fluoroquinolone antibiotic;macrolide antibiotic;rifamycin antibiotic	antibiotic efflux	29.3	85.5	3.20E-20	228
gene0615	Chromosome	B4	tetT	ARO:3000193	Tet(T) is a ribosomal protection protein of streptococci. It is similar to Tet(Q).	tetracycline antibiotic	antibiotic target protection	26	96.1	3.80E-71	671
gene0616	Chromosome	B4	tetW	ARO:3000194	TetW is a ribosomal protection protein. It is associated with both conjugative and non conjugative DNA and has been found strains of Clostridioides difficile.	tetracycline antibiotic	antibiotic target protection	32.6	48.4	1.50E-16	198
gene0655	Chromosome	B4	arlR	ARO:3000838	ArlR is a response regulator that binds to the norA promoter to activate expression. ArlR must first be phosphorylated by ArlS.	acridine dye;fluoroquinolone antibiotic	antibiotic efflux	41.1	94.3	2.50E-43	427
gene0656	Chromosome	B4	baeS	ARO:3000829	BaeS is a sensor kinase in the BaeSR regulatory system. While it phosphorylates BaeR to increase its activity, BaeS is not necessary for overexpressed BaeR to confer resistance.	aminocoumarin antibiotic;aminoglycoside antibiotic	antibiotic efflux	29.1	59.5	3.80E-32	334
gene0666	Chromosome	B4	macB	ARO:3000535	MacB is an ATP-binding cassette (ABC) transporter that exports macrolides with 14- or 15- membered lactones. It forms an antibiotic efflux complex with MacA and TolC. macB corresponds to 1 locus in Pseudomonas aeruginosa PAO1 and 1 locus in Pseudomonas aeruginosa LESB58.	macrolide antibiotic	antibiotic efflux	36.2	89.7	1.20E-35	361
gene0673	Chromosome	B4	efpA	ARO:3003955	efpA is an MFS transporter found in Mycobacterium tuberculosis.	isoniazid;rifamycin antibiotic	antibiotic efflux	24.5	84.6	1.00E-14	183
gene0684	Chromosome	B4	macB	ARO:3000535	MacB is an ATP-binding cassette (ABC) transporter that exports macrolides with 14- or 15- membered lactones. It forms an antibiotic efflux complex with MacA and TolC. macB corresponds to 1 locus in Pseudomonas aeruginosa PAO1 and 1 locus in Pseudomonas aeruginosa LESB58.	macrolide antibiotic	antibiotic efflux	30.3	28	3.70E-24	266
gene0688	Chromosome	B4	lmrC	ARO:3002881	lmrC is an ABC-F subfamily protein that confers resistance to lincosamides in Streptomyces lincolnensis and Lactococcus lactis. It can dimerize with lmrD	lincosamide antibiotic;macrolide antibiotic;oxazolidinone antibiotic;phenicol antibiotic;pleuromutilin antibiotic;streptogramin antibiotic;tetracycline antibiotic	antibiotic target protection	30.4	56.1	1.60E-09	136
gene0702	Chromosome	B4	tetB(60)	ARO:3004036	tetB(60) is a subunit of tetAB(60), an ABC transporter that confers resistance to tetracycline and tigercycline identified by screening a human saliva metagenomic library in Escherichia coli, which is required for resistance.	tetracycline antibiotic	antibiotic efflux	30.4	17.2	7.00E-06	106
gene0704	Chromosome	B4	optrA	ARO:3003746	OptrA is a member of the ABC-F protein subfamily that confers resistance to oxazolidinones. The gene encoding the protein was originally isolated from a plasmid in Enterococcus faecalis and Enterococcus faecium.	lincosamide antibiotic;macrolide antibiotic;oxazolidinone antibiotic;phenicol antibiotic;pleuromutilin antibiotic;streptogramin antibiotic;tetracycline antibiotic	antibiotic target protection	26.1	46.8	2.90E-17	207
gene0705	Chromosome	B4	TaeA	ARO:3003986	Pleuromutilin (Tiamulin) ABC efflux pump found in Paenibacillus sp. LC231, a strain of Paenibacillus isolated from Lechuguilla Cave, NM, USA. Confers resistance to pleuromutilin antibiotics. Described by Pawlowski et al. 2016.	pleuromutilin antibiotic	antibiotic efflux	27.4	79.5	4.60E-13	166
gene0770	Chromosome	B4	cfr(B)	ARO:3004649	cfr(B) has been observed in mobile genetic elements in E. faecium and Clostridioides difficile and confers resistance to linezolid, clindamycin, erythromycin, chloramphenicol, and retapamulin.	lincosamide antibiotic;oxazolidinone antibiotic;phenicol antibiotic	antibiotic target alteration	32.9	84.9	3.90E-49	479
gene0772	Chromosome	B4	tetA(58)	ARO:3003980	TetA(58) is a Tetracycline efflux pump described in Paenibacillus sp. LC231, a strain of Paenibacillus isolated from Lechuguilla Cave, NM, USA. Described by Pawlowski et al. 2016.	tetracycline antibiotic	antibiotic efflux	42.6	91.8	3.60E-41	408
gene0796	Chromosome	B4	RbpA	ARO:3000245	RNA-polymerase binding protein which confers resistance to rifampin.	rifamycin antibiotic	antibiotic target protection	43.8	91.3	1.70E-18	210
gene0820	Chromosome	B4	tva(A)	ARO:3004730	A pleuromutilin resistance gene encoding a predicted ABC-F transporter. The presence of inhibitory or sub-inhibitory concentrations of tiamulin showed that tva(A) confers reduced pleuromutilin susceptibility that does not lead to clinical resistance but facilitates the development of higher-level resistance via mutations in genes encoding ribosome-associated functions.	lincosamide antibiotic;macrolide antibiotic;oxazolidinone antibiotic;phenicol antibiotic;pleuromutilin antibiotic;streptogramin antibiotic;tetracycline antibiotic	antibiotic target protection	41.3	94.1	5.30E-32	328
gene0853	Chromosome	B4	optrA	ARO:3003746	OptrA is a member of the ABC-F protein subfamily that confers resistance to oxazolidinones. The gene encoding the protein was originally isolated from a plasmid in Enterococcus faecalis and Enterococcus faecium.	lincosamide antibiotic;macrolide antibiotic;oxazolidinone antibiotic;phenicol antibiotic;pleuromutilin antibiotic;streptogramin antibiotic;tetracycline antibiotic	antibiotic target protection	30.2	94.4	5.70E-64	608
gene0880	Chromosome	B4	carA	ARO:3002817	carA is an ABC-F subfamily protein involved in macrolide resistance. It is found in Streptomyces thermotolerans	lincosamide antibiotic;macrolide antibiotic;oxazolidinone antibiotic;phenicol antibiotic;pleuromutilin antibiotic;streptogramin antibiotic;tetracycline antibiotic	antibiotic target protection	30.6	66.1	1.60E-09	136
gene0887	Chromosome	B4	tetB(P)	ARO:3000195	TetB(P) is a tetracycline ribosomal protection protein found on the same operon as tetA(P), a tetracycline efflux protein.	tetracycline antibiotic	antibiotic target protection	35.6	22.8	5.90E-20	229
gene0911	Chromosome	B4	novA	ARO:3002522	A type III ABC transporter, identified on the novobiocin biosynthetic gene cluster, involved in the transport and resistance of novobiocin.	aminocoumarin antibiotic	antibiotic efflux	30.4	86.1	9.00E-15	181
gene0960	Chromosome	B4	tetW	ARO:3000194	TetW is a ribosomal protection protein. It is associated with both conjugative and non conjugative DNA and has been found strains of Clostridioides difficile.	tetracycline antibiotic	antibiotic target protection	96.9	99.8	0	3154
gene0985	Chromosome	B4	vgaD	ARO:3002832	vgaD is an ABC-F subfamily protein expressed in Enterococcus faecium that confers resistance to streptogramin A antibiotics and related compounds. It is associated with plasmid DNA.	lincosamide antibiotic;macrolide antibiotic;oxazolidinone antibiotic;phenicol antibiotic;pleuromutilin antibiotic;streptogramin antibiotic;tetracycline antibiotic	antibiotic target protection	30.1	67.7	8.90E-14	173
gene0990	Chromosome	B4	mtrA	ARO:3000816	MtrA is a transcriptional activator of the MtrCDE multidrug efflux pump of Neisseria gonorrhoeae.	macrolide antibiotic;penam	antibiotic efflux	44.2	95.4	2.00E-48	471
gene1014	Chromosome	B4	macB	ARO:3000535	MacB is an ATP-binding cassette (ABC) transporter that exports macrolides with 14- or 15- membered lactones. It forms an antibiotic efflux complex with MacA and TolC. macB corresponds to 1 locus in Pseudomonas aeruginosa PAO1 and 1 locus in Pseudomonas aeruginosa LESB58.	macrolide antibiotic	antibiotic efflux	34.8	78	2.50E-24	263
gene1023	Chromosome	B4	lmrD	ARO:3002882	lmrD is a chromosomally-encoded efflux pump that confers resistance to lincosamides in Streptomyces lincolnensis and Lactococcus lactis. It can dimerize with lmrC	lincosamide antibiotic	antibiotic efflux	51.4	98.6	2.50E-15	181
gene1053	Chromosome	B4	macB	ARO:3000535	MacB is an ATP-binding cassette (ABC) transporter that exports macrolides with 14- or 15- membered lactones. It forms an antibiotic efflux complex with MacA and TolC. macB corresponds to 1 locus in Pseudomonas aeruginosa PAO1 and 1 locus in Pseudomonas aeruginosa LESB58.	macrolide antibiotic	antibiotic efflux	48	70.8	2.20E-52	506
gene1055	Chromosome	B4	tetA(58)	ARO:3003980	TetA(58) is a Tetracycline efflux pump described in Paenibacillus sp. LC231, a strain of Paenibacillus isolated from Lechuguilla Cave, NM, USA. Described by Pawlowski et al. 2016.	tetracycline antibiotic	antibiotic efflux	28.7	38.3	3.90E-17	204
gene1083	Chromosome	B4	macB	ARO:3000535	MacB is an ATP-binding cassette (ABC) transporter that exports macrolides with 14- or 15- membered lactones. It forms an antibiotic efflux complex with MacA and TolC. macB corresponds to 1 locus in Pseudomonas aeruginosa PAO1 and 1 locus in Pseudomonas aeruginosa LESB58.	macrolide antibiotic	antibiotic efflux	35.2	82.9	6.80E-34	346
gene1098	Chromosome	B4	Streptomyces rishiriensis parY mutant conferring resistance to aminocoumarin	ARO:3003318	point mutation on the Streptomyces rishiriensis parY resulting in aminocoumarin resistance	aminocoumarin antibiotic	antibiotic target alteration	52.4	63.7	7.60E-142	1281
gene1123	Chromosome	B4	tetA(58)	ARO:3003980	TetA(58) is a Tetracycline efflux pump described in Paenibacillus sp. LC231, a strain of Paenibacillus isolated from Lechuguilla Cave, NM, USA. Described by Pawlowski et al. 2016.	tetracycline antibiotic	antibiotic efflux	36.1	95.7	1.40E-52	508
gene1125	Chromosome	B4	evgA	ARO:3000832	EvgA, when phosphorylated, is a positive regulator for efflux protein complexes emrKY and mdtEF. While usually phosphorylated in a EvgS dependent manner, it can be phosphorylated in the absence of EvgS when overexpressed.	fluoroquinolone antibiotic;macrolide antibiotic;penam;tetracycline antibiotic	antibiotic efflux	23.6	86.7	1.10E-10	145
gene1143	Chromosome	B4	msbA	ARO:3003950	MsbA is a multidrug resistance transporter homolog from E. coli and belongs to a superfamily of transporters that contain an adenosine triphosphate (ATP) binding cassette (ABC) which is also called a nucleotide-binding domain (NBD). MsbA is a member of the MDR-ABC transporter group by sequence homology. MsbA transports lipid A, a major component of the bacterial outer cell membrane, and is the on…	nitroimidazole antibiotic	antibiotic efflux	33.2	36.9	1.30E-23	261
gene1148	Chromosome	B4	macB	ARO:3000535	MacB is an ATP-binding cassette (ABC) transporter that exports macrolides with 14- or 15- membered lactones. It forms an antibiotic efflux complex with MacA and TolC. macB corresponds to 1 locus in Pseudomonas aeruginosa PAO1 and 1 locus in Pseudomonas aeruginosa LESB58.	macrolide antibiotic	antibiotic efflux	40.5	78.4	1.40E-42	421
gene1154	Chromosome	B4	otr(A)	ARO:3002891	otr(A) is an oxytetracycline resistance ribosomal protection protein found in Streptomyces rimosus	tetracycline antibiotic	antibiotic target protection	39.4	23.8	2.60E-23	258
gene1194	Chromosome	B4	tetA(58)	ARO:3003980	TetA(58) is a Tetracycline efflux pump described in Paenibacillus sp. LC231, a strain of Paenibacillus isolated from Lechuguilla Cave, NM, USA. Described by Pawlowski et al. 2016.	tetracycline antibiotic	antibiotic efflux	29.8	43.1	2.50E-20	232
gene1207	Chromosome	B4	mecC	ARO:3001209	A foreign PBP2a acquired by lateral gene transfer that able to perform peptidoglycan synthesis in the presence of beta-lactams.	carbapenem;cephalosporin;cephamycin;monobactam;penam	antibiotic target replacement	22.2	85.5	3.70E-11	153
gene1270	Chromosome	B4	macB	ARO:3000535	MacB is an ATP-binding cassette (ABC) transporter that exports macrolides with 14- or 15- membered lactones. It forms an antibiotic efflux complex with MacA and TolC. macB corresponds to 1 locus in Pseudomonas aeruginosa PAO1 and 1 locus in Pseudomonas aeruginosa LESB58.	macrolide antibiotic	antibiotic efflux	38.1	73.1	1.80E-27	291
gene1275	Chromosome	B4	macB	ARO:3000535	MacB is an ATP-binding cassette (ABC) transporter that exports macrolides with 14- or 15- membered lactones. It forms an antibiotic efflux complex with MacA and TolC. macB corresponds to 1 locus in Pseudomonas aeruginosa PAO1 and 1 locus in Pseudomonas aeruginosa LESB58.	macrolide antibiotic	antibiotic efflux	37.4	52	1.20E-34	354
gene1286	Chromosome	B4	tetB(P)	ARO:3000195	TetB(P) is a tetracycline ribosomal protection protein found on the same operon as tetA(P), a tetracycline efflux protein.	tetracycline antibiotic	antibiotic target protection	30.3	91.5	2.70E-76	715
gene1295	Chromosome	B4	Bifidobacterium ileS conferring resistance to mupirocin	ARO:3003730	Bifidobacteria have an intrinsically resistant form of ileS (isoleucyl-tRNA synthetase) that confers resistance to mupirocin.	mupirocin	antibiotic target alteration	81.6	100	0	4967
gene1300	Chromosome	B4	patB	ARO:3000025	PatB is an ABC transporter of Streptococcus pneumoniae that interacts with PatA to confer fluoroquinolone resistance..	fluoroquinolone antibiotic	antibiotic efflux	48.1	37.6	5.70E-64	609
gene1301	Chromosome	B4	efrA	ARO:3003948	efrA is a part of the EfrAB efflux pump, and both efrA and efrB are necessary to confer drug resistance.	fluoroquinolone antibiotic;macrolide antibiotic;rifamycin antibiotic	antibiotic efflux	35.2	83.9	4.80E-97	894
gene1348	Chromosome	B4	Bifidobacterium adolescentis rpoB mutants conferring resistance to rifampicin	ARO:3004480	Bifidobacterium are antibiotic resistant probiotics are prescribed to upkeep the population beneficial bacteria in the gut microbiome. However, horizontal gene transfer among gut microbes could create harmful antibiotic-resistant pathogenic bacteria, such as Mycobacterium tuberculosis. Lokesh et al. analyzed Bifidobacterium antitubercular drug resistance and mutations in rpoB. They found that B. …	peptide antibiotic;rifamycin antibiotic	antibiotic target alteration;antibiotic target replacement	92.7	100	0	5756
gene1393	Chromosome	B4	ugd	ARO:3003577	PmrE is required for the synthesis and transfer of 4-amino-4-deoxy-L-arabinose (Ara4N) to Lipid A, which allows gram-negative bacteria to resist the antimicrobial activity of cationic antimicrobial peptides and antibiotics such as polymyxin	peptide antibiotic	antibiotic target alteration	61.4	100	9.40E-139	1252
gene1399	Chromosome	B4	lmrB	ARO:3002813	lmrB is a chromosomally-encoded efflux pump that confers resistance to lincosamides in Bacillus subtilis	lincosamide antibiotic	antibiotic efflux	30.9	81	3.70E-53	515
gene1410	Chromosome	B4	msbA	ARO:3003950	MsbA is a multidrug resistance transporter homolog from E. coli and belongs to a superfamily of transporters that contain an adenosine triphosphate (ATP) binding cassette (ABC) which is also called a nucleotide-binding domain (NBD). MsbA is a member of the MDR-ABC transporter group by sequence homology. MsbA transports lipid A, a major component of the bacterial outer cell membrane, and is the on…	nitroimidazole antibiotic	antibiotic efflux	27.4	49.6	2.80E-42	424
gene1464	Chromosome	B4	mtrA	ARO:3000816	MtrA is a transcriptional activator of the MtrCDE multidrug efflux pump of Neisseria gonorrhoeae.	macrolide antibiotic;penam	antibiotic efflux	32	72.9	4.90E-19	218
gene1467	Chromosome	B4	Staphylococcus mupA conferring resistance to mupirocin	ARO:3000521	An alternative isoleucyl-tRNA synthetase conferring resistance to mupirocin.	mupirocin	antibiotic target alteration	22.7	86.6	2.50E-38	389
gene1479	Chromosome	B4	oleC	ARO:3003748	oleC is an ABC transporter isolated from Streptomyces antibioticus and is involved in oleandomycin secretion.	macrolide antibiotic	antibiotic efflux	28.1	82	1.10E-12	163
gene1523	Chromosome	B4	patA	ARO:3000024	PatA is an ABC transporter of Streptococcus pneumoniae that interacts with PatB to confer fluoroquinolone resistance.	fluoroquinolone antibiotic	antibiotic efflux	23.9	42.5	1.70E-11	155
gene1538	Chromosome	B4	novA	ARO:3002522	A type III ABC transporter, identified on the novobiocin biosynthetic gene cluster, involved in the transport and resistance of novobiocin.	aminocoumarin antibiotic	antibiotic efflux	50.2	93.1	1.10E-72	681
gene1539	Chromosome	B4	tetB(60)	ARO:3004036	tetB(60) is a subunit of tetAB(60), an ABC transporter that confers resistance to tetracycline and tigercycline identified by screening a human saliva metagenomic library in Escherichia coli, which is required for resistance.	tetracycline antibiotic	antibiotic efflux	24.6	92.4	3.50E-10	142
gene1540	Chromosome	B4	novA	ARO:3002522	A type III ABC transporter, identified on the novobiocin biosynthetic gene cluster, involved in the transport and resistance of novobiocin.	aminocoumarin antibiotic	antibiotic efflux	30.8	96.7	1.20E-75	709
gene1578	Chromosome	B4	lmrB	ARO:3002813	lmrB is a chromosomally-encoded efflux pump that confers resistance to lincosamides in Bacillus subtilis	lincosamide antibiotic	antibiotic efflux	37.2	44.2	1.20E-08	127
gene1611	Chromosome	B4	msbA	ARO:3003950	MsbA is a multidrug resistance transporter homolog from E. coli and belongs to a superfamily of transporters that contain an adenosine triphosphate (ATP) binding cassette (ABC) which is also called a nucleotide-binding domain (NBD). MsbA is a member of the MDR-ABC transporter group by sequence homology. MsbA transports lipid A, a major component of the bacterial outer cell membrane, and is the on…	nitroimidazole antibiotic	antibiotic efflux	30.1	59.2	7.40E-26	278
gene1617	Chromosome	B4	Erm(30)	ARO:3001265	Erm(30) confers a MLSb resistant phenotype. Along with erm(31), these genes are responsible for self-resistance in the pikromycin/narbomycin/methymycin/neomethymycin producer, Streptomyces venezuelae.	lincosamide antibiotic;macrolide antibiotic;streptogramin antibiotic	antibiotic target alteration	27.5	89.2	8.80E-14	173
