# Supplementary material for: Complete Genome and Characterization Analysis of a Bifidobacterium animalis Strain Isolated from Wild Pigs (Sus scrofa ussuricus)
Source: Microorganisms. 2025 Jul 16;13(7):1666. doi: 10.3390/microorganisms13071666 (PMC12298607; doi:10.3390/microorganisms13071666)
Supplement: Supplementary file 1 [file microorganisms-13-01666-s001.zip › Table S9. The PHI genes annotation information..csv]

Table S9. The PHI genes annotation information.
Gene ID	Location	Sample Name	Hit Gene Name	Gene Function	PHI ID	Pathogen Species	Host Species	Host classification	Mutant Phenotype	Disease	Identity(%)	Coverage(%)	Evalue	Score
gene0006	Chromosome	B4	gyrA;GyrA	DNA gyrase;DNA gyrase (bacterial topoisomerase II)	PHI:824;PHI:6838	Burkholderia glumae	Oryza sativa (related: rice)	Monocots	chemistry target: resistance to chemical;chemistry target: sensitivity to chemical;reduced virulence;loss of pathogenicity	Bacterial grain rot	47.3	89	1.60E-221	1974
gene0019	Chromosome	B4	XC_0537	ATP-dependant DNA helicase	PHI:3960	Xanthomonas campestris	Raphanus sativus (related: radish)	Eudicots	reduced virulence	Black rot disease	33.1	42.5	2.70E-10	148
gene0041	Chromosome	B4	Bbakr1 (XP_008600433.1)	Aldo/keto reductase	PHI:9444	Beauveria bassiana	Galleria mellonella (related: greater wax moth)	Moths	unaffected pathogenicity	White muscardine disease	50.7	81.7	2.20E-13	170
gene0042	Chromosome	B4	Bbakr1 (XP_008600433.1)	Aldo/keto reductase	PHI:9444	Beauveria bassiana	Galleria mellonella (related: greater wax moth)	Moths	unaffected pathogenicity	White muscardine disease	46	86.1	2.30E-41	415
gene0043	Chromosome	B4	Avenacinase	Avenacinase	PHI:24	Gaeumannomyces graminis	Triticum (related: wheat);Avena sativa (related: oat)	Monocots	unaffected pathogenicity;loss of pathogenicity	Take-all;No data found	27.8	83.4	2.30E-64	618
gene0051	Chromosome	B4	Vatr1	TetR family of transcriptional regulators	PHI:3027	Clavibacter michiganensis	Solanum lycopersicum (related: tomato)	Eudicots	reduced virulence	Wilt and canker disease of tomato	24.6	58.7	1.10E-06	116
gene0055	Chromosome	B4	CcpA	global transcriptional regulator of carbon catabolite repression	PHI:4564	Enterococcus faecium	Rattus (related: rat)	Rodents	reduced virulence	Endocarditis	27.3	88.9	2.20E-20	236
gene0057	Chromosome	B4	potA	ABC transporter ATP-binding protein - spermidine/putrescine transport	PHI:6319	Streptococcus pneumoniae	Mus musculus (related: house mouse)	Rodents	reduced virulence	Pneumococcal pneumonia	28.9	71.3	1.50E-14	185
gene0065	Chromosome	B4	ppc	Phosphoenolpyruvate carboxylase	PHI:9322	Erwinia amylovora	Malus domestica (related: apple)	Eudicots	unaffected pathogenicity	Fire blight	29.8	94.2	1.40E-87	819
gene0071	Chromosome	B4	Gph1;GPH1	-;Phosphorylase	PHI:2062;PHI:3815	Magnaporthe oryzae	Hordeum vulgare (related: barley);Oryza sativa (related: rice)	Monocots	unaffected pathogenicity;reduced virulence;loss of pathogenicity	Rice blast	43.5	98	6.10E-188	1684
gene0077	Chromosome	B4	srt	Transpeptidase	PHI:6725	Clostridium perfringens	Mus musculus (related: house mouse)	Rodents	unaffected pathogenicity	clostridial myonecrosis;Human gas gangrene	30.8	26.8	1.10E-09	144
gene0078	Chromosome	B4	XC_0481	Anthranilate synthase component II	PHI:3941	Xanthomonas campestris	Raphanus sativus (related: radish)	Eudicots	reduced virulence	Black rot disease	48.7	87	3.60E-47	465
gene0079	Chromosome	B4	stk	Serine/threonine kinase;eukaryotic-type serine/threonine kinases	PHI:4155;PHI:8151	Streptococcus suis	Sus scrofa (related: pig);Mus musculus (related: house mouse)	Even-toed ungulates;Rodents	reduced virulence	Meningitis	31	95.6	8.00E-67	639
gene0080	Chromosome	B4	stk	Serine/threonine kinase;eukaryotic-type serine/threonine kinases	PHI:4155;PHI:8151	Streptococcus suis	Sus scrofa (related: pig);Mus musculus (related: house mouse)	Even-toed ungulates;Rodents	reduced virulence	Meningitis	32.7	86.5	3.60E-41	415
gene0081	Chromosome	B4	pbpA	Transpeptidase	PHI:7983	Mycobacterium tuberculosis	Cavia porcellus (related: domestic guinea pig);Mus musculus (related: house mouse)	Rodents	unaffected pathogenicity;reduced virulence	Tuberculosis	38.6	99.8	1.70E-84	790
gene0082	Chromosome	B4	rodA	Transglycosylase	PHI:7982	Mycobacterium tuberculosis	Cavia porcellus (related: domestic guinea pig);Mus musculus (related: house mouse)	Rodents	unaffected pathogenicity;reduced virulence	Tuberculosis	43.7	66.4	1.90E-82	773
gene0095	Chromosome	B4	CadA	Cadmium-dependent efflux pump regulator	PHI:7386	Listeria monocytogenes	Mus musculus (related: house mouse)	Rodents	unaffected pathogenicity;reduced virulence	Listeriosis	26.1	76.3	5.30E-45	451
gene0096	Chromosome	B4	HtrA	Protease	PHI:6358	Glaesserella parasuis	Mus musculus (related: house mouse)	Rodents	reduced virulence	Glasser��s disease	42.4	46.2	2.70E-47	470
gene0121	Chromosome	B4	OxyR	oxidative stress response regulator	PHI:3714	Escherichia coli	Mus musculus (related: house mouse)	Rodents	reduced virulence	Urinary tract infections	25	61.2	1.10E-09	143
gene0122	Chromosome	B4	Cda1 (CNAG_05799)	Chitin deacetylase	PHI:8598	Cryptococcus neoformans	Mus musculus (related: house mouse)	Rodents	reduced virulence	Fungal meningitis	36.6	22.9	4.90E-14	182
gene0123	Chromosome	B4	FbaA	Fructose-bisphosphate aldolase	PHI:6903	Staphylococcus aureus	Galleria mellonella (related: greater wax moth)	Moths	reduced virulence	White muscardine disease	28.7	99.4	9.30E-21	239
gene0124	Chromosome	B4	PurA	Adenylosuccinate synthetase	PHI:7344	Staphylococcus aureus	Danio rerio (related: zebrafish)	Bony fishes	reduced virulence	Skin infections;respiratory diseases;food poisoning	50	97.7	1.00E-125	1145
gene0130	Chromosome	B4	cab (NMB0789)	Cysteine ATP binding protein	PHI:8623	Neisseria meningitidis	Homo sapiens (related: human)	Primates	unaffected pathogenicity	Septicemia	29.9	77.1	6.20E-20	231
gene0133	Chromosome	B4	gtfA	Glycosyltransferase known to attach GlcNAc to SRRPs	PHI:7118	Streptococcus pneumoniae	Homo sapiens (related: human);Mus musculus (related: house mouse)	Primates;Rodents	reduced virulence	Pneumococcal pneumonia	39.3	86.4	5.60E-91	846
gene0146	Chromosome	B4	BglA3	6-Phospho--Glucosidase	PHI:6501	Streptococcus pneumoniae	Mus musculus (related: house mouse)	Rodents	reduced virulence	Pneumococcal pneumonia	33.7	97.6	1.60E-68	652
gene0153	Chromosome	B4	iroC	Putative ABC transporter protein	PHI:9461	Salmonella enterica	Homo sapiens (related: human);Mus musculus (related: house mouse)	Primates;Rodents	reduced virulence	Salmonellosis	30.7	84.1	5.50E-15	188
gene0157	Chromosome	B4	MacB	ABC-Type Efux Pump	PHI:3928	Salmonella enterica	Mus musculus (related: house mouse)	Rodents	reduced virulence	Food poisoning;enteritis	41.8	92.3	1.10E-41	418
gene0163	Chromosome	B4	VraD	Involved in Gallidermin and Daptomycin Resistance	PHI:6579	Staphylococcus aureus	Galleria mellonella (related: greater wax moth)	Moths	reduced virulence	Skin infections;respiratory diseases;food poisoning	59.3	57.9	3.10E-23	257
gene0165	Chromosome	B4	ABC3	MDR Transporter;multidrug resistance;protection from oxidative stress	PHI:1018;PHI:2042	Magnaporthe oryzae	Oryza sativa (related: rice);Hordeum vulgare (related: barley)	Monocots	loss of pathogenicity	Rice blast	27.4	83.3	6.80E-41	415
gene0166	Chromosome	B4	ybtP	ATP Binding Cassette Protein	PHI:6912	Escherichia coli	Mus musculus (related: house mouse)	Rodents	reduced virulence	Urinary tract infection	28.5	85.9	7.40E-53	518
gene0169	Chromosome	B4	lacA	lactose negativity	PHI:3526	Salmonella enterica	Mus musculus (related: house mouse)	Rodents	reduced virulence	Salmonellosis	45.2	93.4	2.50E-53	518
gene0172	Chromosome	B4	Rv3167c	Transcriptional repressor	PHI:6340	Mycobacterium tuberculosis	Mus musculus (related: house mouse)	Rodents	increased virulence (hypervirulence)	Tuberculosis	26.8	84.3	4.10E-06	111
gene0177	Chromosome	B4	potA	ABC transporter ATP-binding protein - spermidine/putrescine transport	PHI:6319	Streptococcus pneumoniae	Mus musculus (related: house mouse)	Rodents	reduced virulence	Pneumococcal pneumonia	31.6	37.2	3.40E-16	201
gene0199	Chromosome	B4	ppk1	Polyphosphate kinase	PHI:8776	Burkholderia pseudomallei	Homo sapiens (related: human)	Primates	reduced virulence	Melioidosis	42.3	90.2	1.50E-145	1318
gene0201	Chromosome	B4	TadA	Inner membrane ATPase that drives pilin assembly	PHI:7453	Mycobacterium tuberculosis	Mus musculus (related: house mouse)	Rodents	unaffected pathogenicity	Tuberculosis	41.3	75.4	1.40E-52	514
gene0209	Chromosome	B4	FVEG_12521	fusaric acid biosynthesis	PHI:3389	Fusarium verticillioides	Zea mays (related: maize)	Monocots	unaffected pathogenicity	Ear and stalk rot of maize	38	48.8	2.10E-14	183
gene0213	Chromosome	B4	leu4 (MGG_13485)	2-Isopropylmalate synthase	PHI:9356	Magnaporthe oryzae	Hordeum vulgare (related: barley);Oryza sativa (related: rice)	Monocots	reduced virulence	Blast disease;Rice blast	45.9	92.5	1.20E-141	1284
gene0238	Chromosome	B4	leuC	3-Isopropylmalate dehydratase large subunit	PHI:8964	Klebsiella pneumoniae	Mus musculus (related: house mouse)	Rodents	reduced virulence	Pneumonia	58.6	98.3	1.80E-152	1376
gene0239	Chromosome	B4	leuD	3-Isopropylmalate dehydratase small subunit	PHI:8965	Klebsiella pneumoniae	Mus musculus (related: house mouse)	Rodents	reduced virulence	Pneumonia	49.5	81.4	1.90E-46	459
gene0258	Chromosome	B4	Mfd	DNA repair	PHI:6483	Bacillus cereus	Mus musculus (related: house mouse)	Rodents	loss of pathogenicity	nausea;Diarrhea;vomiting	37.1	21.1	1.00E-22	259
gene0265	Chromosome	B4	lacZ	Beta-galactosidase	PHI:6268	Escherichia coli	Mus musculus (related: house mouse)	Rodents	reduced virulence	Urinary tract infections	32.1	73.3	1.20E-112	1036
gene0270	Chromosome	B4	FepC (VK055_1930)	Ferric vibriobactin ABC transporter, ATP-binding protein	PHI:7541	Klebsiella pneumoniae	Mus musculus (related: house mouse)	Rodents	reduced virulence	Pneumonia	29	26.5	6.20E-14	183
gene0272	Chromosome	B4	MoIlv6	Acetolactate synthases	PHI:3976	Magnaporthe oryzae	Oryza sativa (related: rice);Hordeum vulgare (related: barley)	Monocots	loss of pathogenicity	Rice blast	43.9	53.3	5.30E-15	187
gene0273	Chromosome	B4	ILV2	Acetolactate synthase	PHI:358	Cryptococcus neoformans	Mus musculus (related: house mouse)	Rodents	loss of pathogenicity	Cryptococcosis	41.5	85.9	9.80E-120	1095
gene0274	Chromosome	B4	RNase III	endoribonucleases	PHI:3724	Salmonella enterica	Galleria mellonella (related: greater wax moth)	Moths	reduced virulence	Food poisoning	37.4	81.4	1.80E-29	313
gene0290	Chromosome	B4	pgi	Glucose-6-phosphate isomerase	PHI:9310	Erwinia amylovora	Malus domestica (related: apple)	Eudicots	reduced virulence	Fire blight	50.5	98.1	5.10E-149	1347
gene0294	Chromosome	B4	VraD	Involved in Gallidermin and Daptomycin Resistance	PHI:6579	Staphylococcus aureus	Galleria mellonella (related: greater wax moth)	Moths	reduced virulence	Skin infections;respiratory diseases;food poisoning	39	61.5	1.20E-38	393
gene0298	Chromosome	B4	RNase E	endoribonucleases	PHI:3723	Salmonella enterica	Galleria mellonella (related: greater wax moth)	Moths	reduced virulence	Food poisoning	34.4	40.6	5.20E-67	642
gene0312	Chromosome	B4	MCC	Encoding methylcrotonyl-CoA-carboxylase	PHI:5068	Fusarium graminearum	Triticum aestivum (related: bread wheat)	Monocots	reduced virulence	Fusarium head blight	37.7	68.1	9.70E-77	724
gene0314	Chromosome	B4	FDB2	N-malonyltransferase encoding gene	PHI:4602	Fusarium graminearum	Triticum aestivum (related: bread wheat)	Monocots	reduced virulence	Fusarium head blight	29.4	24.6	4.20E-80	759
gene0318	Chromosome	B4	ldh-1	Redox Balance	PHI:4139	Enterococcus faecalis	Mus musculus (related: house mouse)	Rodents	unaffected pathogenicity;reduced virulence	Nosocomial infections	30	96	4.90E-40	405
gene0320	Chromosome	B4	pnp	Polynucleotide phosphorylase	PHI:6863	Neisseria meningitidis	Mus musculus (related: house mouse)	Rodents	reduced virulence	Meningococcal infection	44.7	81.6	2.20E-151	1369
gene0328	Chromosome	B4	hp0169	Putative collagenase	PHI:6964	Helicobacter pylori	Homo sapiens (related: human)	Primates	reduced virulence	Gastric infections	44.5	52.8	7.20E-62	595
gene0334	Chromosome	B4	aroG1	Phospho-2-dehydro-3-deoxyheptonate aldolase	PHI:8884	Ralstonia solanacearum	Nicotiana tabacum (related: common tobacco);Solanum lycopersicum (related: tomato)	Eudicots	loss of pathogenicity	Bacterial wilt	51.3	93.1	1.30E-100	928
gene0336	Chromosome	B4	aroG2	Phospho-2-dehydro-3-deoxyheptonate aldolase	PHI:8885	Ralstonia solanacearum	Nicotiana tabacum (related: common tobacco);Solanum lycopersicum (related: tomato)	Eudicots	unaffected pathogenicity;loss of pathogenicity	Bacterial wilt	54.5	84.8	3.10E-103	951
gene0338	Chromosome	B4	tcrY	Two-Component Regulatory Systems	PHI:3616	Mycobacterium tuberculosis	Mus musculus (related: house mouse)	Rodents	increased virulence (hypervirulence)	Tuberculosis	37.1	59.5	2.10E-32	340
gene0339	Chromosome	B4	SrrAB	Bacterial two component system, SrrAB, which is known to help S. aureussurvive in low oxygen	PHI:5466	Staphylococcus aureus	Mus musculus (related: house mouse)	Rodents	reduced virulence	Osteomyelitis	37.2	95.7	1.60E-40	408
gene0342	Chromosome	B4	Rv0930	PstA component of phosphate uptake	PHI:3635	Mycobacterium tuberculosis	Mus musculus (related: house mouse)	Rodents	unaffected pathogenicity	Tuberculosis	40.6	92.7	2.00E-49	486
gene0343	Chromosome	B4	pstB	phosphate metabolism	PHI:3412	Xanthomonas citri	Citrus limonia (related: mandarin lime);Citrus sinensis (related: sweet orange)	Eudicots	loss of pathogenicity	Citrus canker	52.3	98.8	2.80E-70	665
gene0347	Chromosome	B4	Rv0652 (rplL)	50S ribosomal protein	PHI:7583	Mycobacterium tuberculosis	Homo sapiens (related: human)	Primates	increased virulence (hypervirulence)	Tuberculosis	66.2	100	2.50E-32	335
gene0375	Chromosome	B4	adhE	Acetaldehyde-CoA/alcohol dehydrogenase	PHI:8932	Streptococcus suis	Danio rerio (related: zebrafish);Homo sapiens (related: human)	Primates;Bony fishes	reduced virulence	Meningitis	57	96.5	3.10E-289	2558
gene0382	Chromosome	B4	GzOB009	transcription factor	PHI:1569	Fusarium graminearum	Triticum (related: wheat)	Monocots	lethal	Fusarium ear blight	41	98.9	1.30E-44	444
gene0399	Chromosome	B4	secY	Protein translocase subunit SecY	PHI:5257	Listeria monocytogenes	Mus musculus (related: house mouse)	Rodents	increased virulence (hypervirulence)	Listeriosis	38.1	96.7	2.30E-75	711
gene0427	Chromosome	B4	vraR	Response regulator	PHI:7986	Streptococcus suis	Mus musculus (related: house mouse)	Rodents	reduced virulence	Streptococcal toxic shock syndrome	30.9	96.6	1.80E-23	261
gene0431	Chromosome	B4	metB	Cystathionine gamma-synthase	PHI:9314	Erwinia amylovora	Malus domestica (related: apple)	Eudicots	reduced virulence	Fire blight	40.9	92	2.70E-64	615
gene0432	Chromosome	B4	FVEG_12529	fusaric acid biosynthesis	PHI:3385	Fusarium verticillioides	Zea mays (related: maize)	Monocots	unaffected pathogenicity	Ear and stalk rot of maize	43.6	86.4	5.90E-38	386
gene0433	Chromosome	B4	FVEG_12529	fusaric acid biosynthesis	PHI:3385	Fusarium verticillioides	Zea mays (related: maize)	Monocots	unaffected pathogenicity	Ear and stalk rot of maize	45.8	90.8	1.30E-11	154
gene0435	Chromosome	B4	LysX	Bifunctional protein with lysyl transferase and lysyl-tRNA synthetase activity	PHI:7990	Mycobacterium avium	Homo sapiens (related: human)	Primates	increased virulence (hypervirulence)	Respiratory illness	43.8	80.5	9.70E-114	1043
gene0441	Chromosome	B4	orf48	-	PHI:601	Salmonella enterica	Mus musculus (related: house mouse)	Rodents	unaffected pathogenicity	Gastroenteritis	31.3	82.3	7.50E-51	500
gene0446	Chromosome	B4	pks2	Polyketide synthase	PHI:7221	Mycobacterium tuberculosis	Mus musculus (related: house mouse)	Rodents	reduced virulence	Tuberculosis	27.7	95.6	8.40E-18	212
gene0449	Chromosome	B4	PhoR	Two-component signal transduction system histidine kinase	PHI:8033	Xanthomonas oryzae	Oryza sativa (related: rice)	Monocots	unaffected pathogenicity;reduced virulence	Bacterial leaf blight	29.8	51.5	1.70E-22	255
gene0459	Chromosome	B4	TcGALE	UDP-glucose 4 -epimerase is encoded by the TcGALE gene	PHI:2589	Trypanosoma cruzi	Lethal pathogen phenotype	Lethal pathogen phenotype	lethal	Chagas disease	37	96.1	1.30E-56	548
gene0474	Chromosome	B4	yihO	O-Antigen Capsule	PHI:6543	Salmonella enterica	Mus musculus (related: house mouse)	Rodents	unaffected pathogenicity	Salmonellosis	21.7	90.7	1.50E-11	161
gene0475	Chromosome	B4	lacZ	Beta-galactosidase	PHI:6268	Escherichia coli	Mus musculus (related: house mouse)	Rodents	reduced virulence	Urinary tract infections	31.4	95	1.10E-133	1217
gene0476	Chromosome	B4	CcpA	global transcriptional regulator of carbon catabolite repression	PHI:4564	Enterococcus faecium	Rattus (related: rat)	Rodents	reduced virulence	Endocarditis	22	95.5	1.40E-13	177
gene0483	Chromosome	B4	SatC	Sialic acid transporter, permease protein	PHI:7679	Streptococcus pneumoniae	Mus musculus (related: house mouse)	Rodents	reduced virulence	Pneumococcal pneumonia	33.5	84.4	4.20E-39	397
gene0485	Chromosome	B4	CcpA	global transcriptional regulator of carbon catabolite repression	PHI:4564	Enterococcus faecium	Rattus (related: rat)	Rodents	reduced virulence	Endocarditis	29.1	96.7	1.10E-29	316
gene0489	Chromosome	B4	pgaC	Production of poly-b-linkedN-acetylglucosamine	PHI:3448	Klebsiella pneumoniae	Mus musculus (related: house mouse)	Rodents	reduced virulence	Pneumonia	24.3	60.1	4.80E-09	138
gene0492	Chromosome	B4	ABC4	multidrug resistance;ABC Transporter	PHI:1017;PHI:2067	Magnaporthe oryzae	Hordeum vulgare (related: barley)	Monocots	reduced virulence;loss of pathogenicity	Rice blast	27.8	72.8	2.80E-18	217
gene0497	Chromosome	B4	GzOB006	transcription factor	PHI:1566	Fusarium graminearum	Triticum (related: wheat)	Monocots	lethal	Fusarium ear blight	41.5	35.1	4.80E-48	477
gene0501	Chromosome	B4	StpC	Cysteine protease	PHI:6324	Staphylococcus aureus	Gallus gallus (related: chicken)	Birds	unaffected pathogenicity	Skin infections;respiratory diseases;food poisoning	26	30.3	1.10E-12	171
gene0503	Chromosome	B4	PG0343	L-methionine gamma-lyase	PHI:7938	Porphyromonas gingivalis	Mus musculus (related: house mouse)	Rodents	reduced virulence	Periodontitis	35.9	93.7	1.50E-60	583
gene0515	Chromosome	B4	CdPpiB (CD630_00330)	Cyclophilin-type peptidyl-prolyl-cis/trans-isomerase	PHI:9236	Clostridioides difficile	Mus musculus (related: house mouse)	Rodents	increased virulence (hypervirulence)	Pseudomembranous colitis	32	98.7	1.00E-85	801
gene0517	Chromosome	B4	FgAP2�� (FGSG_02015)	Carboxylic ester hydrolase	PHI:9144	Fusarium graminearum	Triticum aestivum (related: bread wheat)	Monocots	reduced virulence	Fusarium head blight	31.8	89.4	1.30E-26	290
gene0522	Chromosome	B4	MntE	Manganese Homeostasis	PHI:4652	Streptococcus pyogenes	Mus musculus (related: house mouse)	Rodents	unaffected pathogenicity	Infections	42.5	95.1	9.40E-72	679
gene0526	Chromosome	B4	IMPDH	Inosine-5'-monophosphate dehydrogenase	PHI:4071	Streptococcus suis	Sus scrofa (related: pig)	Even-toed ungulates	reduced virulence	Meningitis	52.6	96.3	1.70E-143	1299
gene0533	Chromosome	B4	Zmp1	Zinc Metalloprotease;Peptidase M13	PHI:4957;PHI:6617	Mycobacterium tuberculosis	Danio rerio (related: zebrafish);Mus musculus (related: house mouse)	Rodents;Bony fishes	increased virulence (hypervirulence)	Tuberculosis	42.4	100	7.10E-161	1450
gene0535	Chromosome	B4	map	Effector protein	PHI:9334	Citrobacter rodentium	Mus musculus (related: house mouse)	Rodents	effector (plant avirulence determinant)	Colitis	33.9	98	8.40E-35	359
gene0539	Chromosome	B4	MntE	Manganese Homeostasis	PHI:4652	Streptococcus pyogenes	Mus musculus (related: house mouse)	Rodents	unaffected pathogenicity	Infections	29.8	97.3	2.70E-37	382
gene0540	Chromosome	B4	VraD	Involved in Gallidermin and Daptomycin Resistance	PHI:6579	Staphylococcus aureus	Galleria mellonella (related: greater wax moth)	Moths	reduced virulence	Skin infections;respiratory diseases;food poisoning	39.4	49.3	3.00E-40	408
gene0543	Chromosome	B4	smpB	RNA-binding protein	PHI:7002	Listeria monocytogenes	Mus musculus (related: house mouse);Galleria mellonella (related: greater wax moth)	Moths;Rodents	reduced virulence	Listeriosis	50	89.6	4.50E-34	351
gene0544	Chromosome	B4	bab2_0612	putative glutamate-binding protein	PHI:7201	Brucella abortus	Mus musculus (related: house mouse)	Rodents	reduced virulence	Ovine brucellosis	24.3	77	4.40E-14	181
gene0545	Chromosome	B4	cbp (NMB0787)	Cysteine-binding protein	PHI:8621	Neisseria meningitidis	Homo sapiens (related: human)	Primates	unaffected pathogenicity;reduced virulence	Septicemia	25.9	88.4	1.00E-13	178
gene0547	Chromosome	B4	cab (NMB0789)	Cysteine ATP binding protein	PHI:8623	Neisseria meningitidis	Homo sapiens (related: human)	Primates	unaffected pathogenicity	Septicemia	57.9	87.3	4.10E-75	707
gene0550	Chromosome	B4	glmS	Glucosamine-fructose-6-phosphateaminotransferase	PHI:9308	Erwinia amylovora	Malus domestica (related: apple)	Eudicots	reduced virulence	Fire blight	41.6	100	1.30E-121	1111
gene0554	Chromosome	B4	bab2_0700	ABC transporter periplasmic binding protein	PHI:9130	Brucella abortus	Mus musculus (related: house mouse)	Rodents	reduced virulence	Brucellosis	23.8	78.4	1.40E-27	300
gene0557	Chromosome	B4	oppD (bb0334)	Oligopepeptide (Opp) transporter that drives transport by hydrolyzing ATP	PHI:7820	Borreliella burgdorferi	Mus musculus (related: house mouse)	Rodents	reduced virulence	Lyme disease	38.1	88.7	5.80E-39	395
gene0558	Chromosome	B4	oppF (bb0335)	Oligopepeptide (Opp) transporter that drives transport by hydrolyzing ATP	PHI:7821	Borreliella burgdorferi	Mus musculus (related: house mouse)	Rodents	reduced virulence	Lyme disease	37.6	91.6	1.50E-39	400
gene0559	Chromosome	B4	metB (Dda3937_03888)	Cystathionine gamma-synthase	PHI:8570	Dickeya dadantii	Cichorium intybus (related: chicory)	Eudicots	reduced virulence	Soft rot disease	45.1	96.2	3.10E-81	761
gene0560	Chromosome	B4	mecA	Cystathionine-beta -synthase	PHI:6556	Aspergillus fumigatus	Mus musculus (related: house mouse)	Rodents	unaffected pathogenicity;reduced virulence	Invasive pulmonary aspergillosis	49.1	90.9	2.10E-78	736
gene0580	Chromosome	B4	AI-2	Quorum Sensing	PHI:4577	Enterococcus faecalis	Mus musculus (related: house mouse)	Rodents	increased virulence (hypervirulence)	Probiotic gut bacteria	54.6	91	3.40E-45	447
gene0587	Chromosome	B4	ADE2	Phosphoribosylaminoimidazole carboxylase	PHI:14	Cryptococcus neoformans	Oryctolagus cuniculus (related: rabbit);Caenorhabditis elegans (related: roundworm)	Nematodes;Rabbits & hares	reduced virulence;loss of pathogenicity	Cryptococcosis	54.9	92.7	1.50E-37	381
gene0588	Chromosome	B4	ADE2	Phosphoribosylaminoimidazole carboxylase	PHI:14	Cryptococcus neoformans	Oryctolagus cuniculus (related: rabbit);Caenorhabditis elegans (related: roundworm)	Nematodes;Rabbits & hares	reduced virulence;loss of pathogenicity	Cryptococcosis	33.6	94.3	1.30E-50	497
gene0592	Chromosome	B4	XC_0509	Phosphoribosylamine-glycine ligase	PHI:3942	Xanthomonas campestris	Raphanus sativus (related: radish)	Eudicots	reduced virulence	Black rot disease	46.7	99.5	1.20E-99	920
gene0593	Chromosome	B4	ADE5	Phosphoribosylamine-glycine ligase	PHI:744	Fusarium graminearum	Hordeum vulgare (related: barley)	Monocots	reduced virulence	Fusarium ear blight	52	95.6	1.50E-95	884
gene0594	Chromosome	B4	purF (Dda3937_02099)	Amidophosphoribosyl transferase	PHI:8573	Dickeya dadantii	Cichorium intybus (related: chicory)	Eudicots	reduced virulence	Soft rot disease	39.1	89	2.80E-85	797
gene0609	Chromosome	B4	purT	Formate-dependent phosphoribosylglycinamide formyltransferase	PHI:8653	Escherichia coli	Homo sapiens (related: human);Mus musculus (related: house mouse)	Primates;Rodents	unaffected pathogenicity;reduced virulence	Infections	47.6	98.3	7.30E-97	896
gene0613	Chromosome	B4	GzOB039	transcription factor	PHI:1599	Fusarium graminearum	Triticum (related: wheat)	Monocots	unaffected pathogenicity	Fusarium ear blight	60.3	94.3	7.60E-34	348
gene0619	Chromosome	B4	EF-P	Elongation factor	PHI:6420	Salmonella enterica	Mus musculus (related: house mouse)	Rodents	increased virulence (hypervirulence)	Salmonellosis	42	96.8	2.70E-38	388
gene0621	Chromosome	B4	carA	Carbamoyl-phosphate synthase small chain	PHI:9328	Erwinia amylovora	Nicotiana tabacum (related: common tobacco)	Eudicots	reduced virulence	Fire blight	42.9	97.3	1.50E-89	833
gene0625	Chromosome	B4	Ilv3B	Dihydroxyacid dehydratase	PHI:2639	Aspergillus fumigatus	Mus musculus (related: house mouse)	Rodents	unaffected pathogenicity;reduced virulence	Invasive pulmonary aspergillosis	37.4	92.6	6.90E-91	846
gene0627	Chromosome	B4	MGG_00383	Hypothetical protein	PHI:877	Magnaporthe oryzae	Oryza sativa (related: rice)	Monocots	reduced virulence	Rice blast	51.4	94.6	8.00E-104	956
gene0628	Chromosome	B4	FgMT1	Sphingolipid C-9 Methyltransferases	PHI:2408	Fusarium graminearum	Arabidopsis thaliana (related: thale cress);Zea mays (related: maize);Solanum lycopersicum (related: tomato);Triticum (related: wheat)	Eudicots;Monocots	unaffected pathogenicity	Fusarium head blight	30.9	64.2	1.10E-39	403
gene0633	Chromosome	B4	GzOB006	transcription factor	PHI:1566	Fusarium graminearum	Triticum (related: wheat)	Monocots	lethal	Fusarium ear blight	33.2	69.9	6.30E-45	449
gene0638	Chromosome	B4	hupB (XAC1081)	Histone-like protein	PHI:8676	Xanthomonas citri	Citrus limon (related: lemon)	Eudicots	reduced virulence	Citrus canker	37.1	95.7	9.00E-11	148
gene0651	Chromosome	B4	CspD ( WP_003488188.1)	Uncharacterized protein	PHI:8639	Xanthomonas oryzae	Oryza sativa (related: rice)	Monocots	unaffected pathogenicity	Bacterial leaf blight	49.3	95.7	4.10E-16	193
gene0652	Chromosome	B4	GroEL	folding of newly synthesized proteins, preventing misfolding and aggregation	PHI:3085	Porphyromonas gingivalis	Rattus (related: rat)	Rodents	increased virulence (hypervirulence)	Periodontitis	57.7	99.8	1.10E-164	1482
gene0655	Chromosome	B4	tcrX	Two-Component Regulatory Systems	PHI:3615	Mycobacterium tuberculosis	Mus musculus (related: house mouse)	Rodents	increased virulence (hypervirulence)	Tuberculosis	51.1	94.7	3.10E-63	604
gene0656	Chromosome	B4	tcrY	Two-Component Regulatory Systems	PHI:3616	Mycobacterium tuberculosis	Mus musculus (related: house mouse)	Rodents	increased virulence (hypervirulence)	Tuberculosis	34.2	52	4.10E-32	339
gene0657	Chromosome	B4	CspD	Cold shock protein	PHI:7639	Listeria monocytogenes	Danio rerio (related: zebrafish);Homo sapiens (related: human)	Primates;Bony fishes	reduced virulence	Listeriosis	42.9	42.2	1.40E-10	148
gene0661	Chromosome	B4	clpV-2;EAMY _3222	Type VI secretion system protein;T6SS-3 component	PHI:7094;PHI:7438	Erwinia amylovora	Pyrus communis (related: pear);Malus domestica (related: apple)	Eudicots	unaffected pathogenicity;reduced virulence;increased virulence (hypervirulence)	Fire blight	39.3	73.9	6.90E-126	1149
gene0666	Chromosome	B4	cab (NMB0789)	Cysteine ATP binding protein	PHI:8623	Neisseria meningitidis	Homo sapiens (related: human)	Primates	unaffected pathogenicity	Septicemia	49.8	91.6	1.30E-59	573
gene0672	Chromosome	B4	rarA	Holliday junction DNA helicase	PHI:6447	Klebsiella pneumoniae	Caenorhabditis elegans (related: roundworm)	Nematodes	reduced virulence	Pneumonia	44.5	85.3	4.30E-91	847
gene0674	Chromosome	B4	pvdL	Iron siderophore	PHI:6991	Pseudomonas aeruginosa	Mus musculus (related: house mouse)	Rodents	loss of pathogenicity	Opportunistic infections	25	88.6	5.50E-19	226
gene0675	Chromosome	B4	rv3115	Involved in hypoxia-responsive molybdenum cofactor biosynthesis	PHI:7752	Mycobacterium tuberculosis	Mus musculus (related: house mouse)	Rodents	unaffected pathogenicity;reduced virulence	Tuberculosis	37.1	90.5	5.10E-46	457
gene0684	Chromosome	B4	pstB	phosphate metabolism	PHI:3412	Xanthomonas citri	Citrus limonia (related: mandarin lime);Citrus sinensis (related: sweet orange)	Eudicots	loss of pathogenicity	Citrus canker	32.7	27.5	2.20E-22	256
gene0686	Chromosome	B4	PPGK	Polyphosphate glucokinase	PHI:2630	Mycobacterium tuberculosis	Mus musculus (related: house mouse)	Rodents	unaffected pathogenicity;reduced virulence	Tuberculosis	46.5	94.5	1.30E-56	547
gene0691	Chromosome	B4	adeN	TetR type regulator	PHI:7809	Acinetobacter baumannii	Galleria mellonella (related: greater wax moth)	Moths	increased virulence (hypervirulence)	Nosocomial infections	43.5	52.5	2.30E-92	860
gene0694	Chromosome	B4	Rv2220 (glnA1)	Glutamine synthetase	PHI:7587	Mycobacterium tuberculosis	Homo sapiens (related: human)	Primates	increased virulence (hypervirulence)	Tuberculosis	62.7	99.2	1.70E-177	1592
gene0696	Chromosome	B4	LpdA	Effector (plant avirulence determinant)	PHI:6520	Legionella pneumophila	Mus musculus (related: house mouse)	Rodents	effector (plant avirulence determinant)	Legionellosis or legionnaires�� disease	31.2	97.6	8.50E-60	577
gene0702	Chromosome	B4	iroC	Putative ABC transporter protein	PHI:9461	Salmonella enterica	Homo sapiens (related: human);Mus musculus (related: house mouse)	Primates;Rodents	reduced virulence	Salmonellosis	39.3	15	8.90E-07	119
gene0704	Chromosome	B4	cab (NMB0789)	Cysteine ATP binding protein	PHI:8623	Neisseria meningitidis	Homo sapiens (related: human)	Primates	unaffected pathogenicity	Septicemia	31.1	25	3.60E-21	246
gene0705	Chromosome	B4	MacB	ABC-Type Efux Pump	PHI:3928	Salmonella enterica	Mus musculus (related: house mouse)	Rodents	reduced virulence	Food poisoning;enteritis	37.8	88.3	3.40E-30	319
gene0713	Chromosome	B4	MoARG7	Arginine biosynthesis	PHI:5234	Magnaporthe oryzae	Hordeum vulgare (related: barley)	Monocots	reduced virulence	Rice blast	37.4	99	2.30E-60	581
gene0715	Chromosome	B4	argD	Acetylornithine/succinyldiaminopimelate aminotransferase;argDgene encodes a predicted N-acetylornithine aminotransferase enzyme	PHI:3126;PHI:9305	Erwinia amylovora	Pyrus communis (related: pear);Nicotiana tabacum (related: common tobacco);Malus domestica (related: apple)	Eudicots	unaffected pathogenicity;reduced virulence;loss of pathogenicity	Fire blight	37	98.1	9.70E-73	688
gene0716	Chromosome	B4	arcB	Part of the arginine deiminase system	PHI:3474	Streptococcus pneumoniae	Mus musculus (related: house mouse)	Rodents	reduced virulence	Pneumococcal pneumonia	37.4	95.6	2.40E-55	537
gene0718	Chromosome	B4	argG	Argininosuccinate synthase	PHI:9316	Erwinia amylovora	Malus domestica (related: apple)	Eudicots	reduced virulence	Fire blight	37.3	96.4	3.20E-84	787
gene0719	Chromosome	B4	ARG1	Argininosuccinate lyase	PHI:200	Fusarium oxysporum	Solanum lycopersicum (related: tomato)	Eudicots	reduced virulence	Vascular wilt	40	92.4	4.20E-91	847
gene0720	Chromosome	B4	fabG2	3-ketoacyl-acyl carrier protein reductase	PHI:5272	Ralstonia solanacearum	Solanum lycopersicum (related: tomato)	Eudicots	reduced virulence	Bacterial wilt	35	91	7.50E-29	308
gene0731	Chromosome	B4	CoTHR4 (Cob_04177)	Threonine synthase	PHI:9476	Colletotrichum orbiculare	Cucumis sativus (related: cucumber)	Eudicots	reduced virulence	Anthracnose disease	35.1	87.5	6.60E-68	647
gene0735	Chromosome	B4	FTT0673p/prsAp	ribose phosphate pyrophosphokinase	PHI:4732	Francisella tularensis	Mus musculus (related: house mouse)	Rodents	unaffected pathogenicity	Tularemia	39.6	92.9	1.70E-62	599
gene0737	Chromosome	B4	lpxA	N-acetylglucosamine-1-phosphate uridyltransferase	PHI:8042	Acinetobacter baumannii	Mus musculus (related: house mouse)	Rodents	reduced virulence	Pneumonia	37.4	96.7	3.10E-72	684
gene0763	Chromosome	B4	ydiD	Plant pathogenicity factor-like protein	PHI:9092	Salmonella enterica	Mus musculus (related: house mouse)	Rodents	reduced virulence	Salmonellosis	34.8	22	5.40E-20	235
gene0772	Chromosome	B4	potA	ABC transporter ATP-binding protein - spermidine/putrescine transport	PHI:6319	Streptococcus pneumoniae	Mus musculus (related: house mouse)	Rodents	reduced virulence	Pneumococcal pneumonia	27.4	89	3.60E-18	215
gene0774	Chromosome	B4	hisA	N-(5'-phospho-L-ribosyl-formimino)-5-amino-1-(5'-phosphoribosyl)-4-imidazolecarboxamide isomerase	PHI:9324	Erwinia amylovora	Nicotiana tabacum (related: common tobacco);Malus domestica (related: apple)	Eudicots	unaffected pathogenicity;reduced virulence	Fire blight	28.1	92.6	8.20E-22	247
gene0776	Chromosome	B4	trpA	Anthranilate synthase component I	PHI:7653	Aspergillus fumigatus	Mus musculus (related: house mouse)	Rodents	reduced virulence	Invasive pulmonary aspergillosis	35.9	92.5	1.10E-81	766
gene0780	Chromosome	B4	trpB	Tryptophan synthase beta chain	PHI:9321	Erwinia amylovora	Malus domestica (related: apple)	Eudicots	reduced virulence	Fire blight	55.7	56.5	6.70E-119	1088
gene0781	Chromosome	B4	TRPS	Tryptophan synthase	PHI:2517	Aspergillus fumigatus	Lethal pathogen phenotype	Lethal pathogen phenotype	lethal	Invasive pulmonary aspergillosis	32	81	3.90E-36	371
gene0785	Chromosome	B4	prt	OAg biosynthesis	PHI:5109	Salmonella enterica	Mus musculus (related: house mouse)	Rodents	reduced virulence	Colitis	29.7	98.2	9.00E-30	316
gene0802	Chromosome	B4	mnmE	Central tRNA-modifying GTPase	PHI:9270	Streptococcus suis	Mus musculus (related: house mouse);Homo sapiens (related: human)	Primates;Rodents	reduced virulence	Meningitis, septicemia and streptococcal toxic shock syndrome	40.8	17.6	8.10E-19	225
gene0832	Chromosome	B4	dnaJ	-	PHI:4733	Francisella tularensis	Mus musculus (related: house mouse)	Rodents	unaffected pathogenicity	Tularemia	37.7	45.3	6.90E-25	275
gene0834	Chromosome	B4	Tkt	Transketolase	PHI:8028	Leishmania mexicana	Mus musculus (related: house mouse);Homo sapiens (related: human)	Primates;Rodents	loss of pathogenicity	Leishmaniasis	36.7	97.6	2.30E-119	1092
gene0845	Chromosome	B4	HpaP (XC_1307)	Regulatory protein with ATPase and phosphatase activity	PHI:7824	Xanthomonas campestris	Capsicum annuum (no common name found);Brassica oleracea (no common name found)	Eudicots	reduced virulence	Black rot disease	36.9	90	1.40E-47	470
gene0853	Chromosome	B4	virB (lmo1747)	ABC transporter	PHI:9216	Listeria monocytogenes	Mus musculus (related: house mouse)	Rodents	unaffected pathogenicity;reduced virulence	Listeriosis	28.9	36.6	1.70E-16	204
gene0858	Chromosome	B4	Bx-Prx	Reproduction and pathogenicity	PHI:3523	Bursaphelenchus xylophilus	Pinus thunbergii (related: japanese black pine)	Seed plants	loss of pathogenicity	Pine wilt disease	40.6	92	1.10E-36	374
gene0859	Chromosome	B4	FgTRR (FGSG_00871)	Thioredoxin reductase	PHI:9056	Fusarium graminearum	Zea mays (related: maize);Triticum aestivum (related: bread wheat)	Monocots	reduced virulence	Ear rot in corn and yellow mold in peanuts;Fusarium head blight	34.9	51.7	5.40E-45	450
gene0860	Chromosome	B4	SP_0676	Transcription facot	PHI:3683	Streptococcus pneumoniae	Mus musculus (related: house mouse)	Rodents	reduced virulence	Pneumonia;otitis media;septicaemia;meningitis	51.3	96.8	2.50E-86	804
gene0867	Chromosome	B4	pyrE	Orotate phosphoribosyltransferase	PHI:7662	Salmonella enterica	Gallus gallus (related: chicken);Mus musculus (related: house mouse);Bos taurus (related: cattle)	Even-toed ungulates;Birds;Rodents	unaffected pathogenicity;reduced virulence	Salmonellosis	45.6	83.5	2.60E-43	432
gene0873	Chromosome	B4	aguB (LMOf2365_0045)	Putrescine carbamoyltransferase	PHI:9501	Listeria monocytogenes	Mus musculus (related: house mouse);Homo sapiens (related: human)	Primates;Rodents	reduced virulence	Listeriosis	27.9	76.6	1.40E-16	203
gene0876	Chromosome	B4	metF	Methionine biosynthesis enzymes	PHI:2734	Streptococcus pneumoniae	Mus musculus (related: house mouse)	Rodents	unaffected pathogenicity;reduced virulence	Pneumonia;otitis media;septicaemia;meningitis	43.9	98.2	2.20E-60	580
gene0877	Chromosome	B4	metE	Methionine biosynthesis enzymes	PHI:2733	Streptococcus pneumoniae	Mus musculus (related: house mouse)	Rodents	unaffected pathogenicity;reduced virulence	Pneumonia;otitis media;septicaemia;meningitis	57.9	99.3	2.40E-250	2222
gene0897	Chromosome	B4	ralA	Ralfuranone synthase	PHI:7323	Ralstonia solanacearum	Solanum lycopersicum (related: tomato)	Eudicots	loss of pathogenicity	Bacterial wilt	33.8	25.6	3.60E-16	201
gene0898	Chromosome	B4	mnmE	Central tRNA-modifying GTPase	PHI:9270	Streptococcus suis	Mus musculus (related: house mouse);Homo sapiens (related: human)	Primates;Rodents	reduced virulence	Meningitis, septicemia and streptococcal toxic shock syndrome	25.5	49.8	9.30E-10	144
gene0907	Chromosome	B4	glgC	Glucose-1-phosphate adenylyltransferase	PHI:6731	Mycobacterium tuberculosis	Mus musculus (related: house mouse)	Rodents	reduced virulence	Tuberculosis	56	97.6	1.10E-124	1136
gene0911	Chromosome	B4	sufC	Sulfur mobilization	PHI:6894	Salmonella enterica	Mus musculus (related: house mouse)	Rodents	unaffected pathogenicity	Salmonellosis	53.1	93.1	1.30E-62	599
gene0913	Chromosome	B4	sufB	Sulfur mobilization	PHI:6893	Salmonella enterica	Mus musculus (related: house mouse)	Rodents	unaffected pathogenicity	Salmonellosis	41.3	88.4	3.30E-104	960
gene0928	Chromosome	B4	aroB	3-dehydroquinate synthase	PHI:4250	Burkholderia glumae	Oryza sativa (related: rice)	Monocots	reduced virulence	Panicle blight	37.4	64.6	2.90E-56	547
gene0950	Chromosome	B4	FepC (VK055_1930)	Ferric vibriobactin ABC transporter, ATP-binding protein	PHI:7541	Klebsiella pneumoniae	Mus musculus (related: house mouse)	Rodents	reduced virulence	Pneumonia	24.2	60.3	4.10E-09	138
gene0963	Chromosome	B4	gua1	GMP synthase	PHI:6871	Cryptococcus neoformans	Mus musculus (related: house mouse);Caenorhabditis elegans (related: roundworm)	Nematodes;Rodents	loss of pathogenicity	Fungal meningitis	48.5	98.8	9.40E-134	1215
gene0965	Chromosome	B4	eutD	Phosphate acetyltransferase	PHI:6516	Mycoplasma agalactiae	Ovis aries (related: sheep)	Even-toed ungulates	reduced virulence	Contagious agalactia	37.3	55.9	2.80E-51	504
gene0967	Chromosome	B4	aroA	3-phosphoshikimate 1-carboxyvinyltransferase	PHI:4249	Burkholderia glumae	Oryza sativa (related: rice)	Monocots	reduced virulence	Panicle blight	30.9	95.5	2.40E-48	478
gene0975	Chromosome	B4	zmpR	Putative response regulator	PHI:3008	Streptococcus pneumoniae	Mus musculus (related: house mouse)	Rodents	unaffected pathogenicity	Pneumonia;otitis media;septicaemia;meningitis	28.9	52.4	3.80E-11	155
gene0978	Chromosome	B4	pykF	Part of the pyruvate - tricarboxylic acid cycle node	PHI:3134	Yersinia pseudotuberculosis	Mus musculus (related: house mouse)	Rodents	reduced virulence	Gut-associated diseases;enteritis;diarrhoea;colitis	41	98.5	8.80E-86	801
gene0982	Chromosome	B4	pnp	polynucleotide phosphorylase, an exoribonuclease involved in RNA processing and degradation	PHI:3878	Salmonella enterica	Sus scrofa (related: pig)	Even-toed ungulates	reduced virulence	Food poisoning	44.2	17.4	3.50E-13	175
gene0984	Chromosome	B4	efaA	Endocarditis specific antigen	PHI:8585	Enterococcus faecalis	Oryctolagus cuniculus (related: rabbit);Mus musculus (related: house mouse);Homo sapiens (related: human);Galleria mellonella (related: greater wax moth)	Moths;Rabbits & hares;Primates;Rodents	unaffected pathogenicity;reduced virulence	Nosocomial infections	20.6	47	5.70E-07	120
gene0985	Chromosome	B4	FepC (VK055_1930)	Ferric vibriobactin ABC transporter, ATP-binding protein	PHI:7541	Klebsiella pneumoniae	Mus musculus (related: house mouse)	Rodents	reduced virulence	Pneumonia	30.3	77.6	1.40E-23	263
gene0987	Chromosome	B4	XAC1722	2C-methyl-D-erythritol 2,4-cyclodiphosphate synthase	PHI:4145	Xanthomonas citri	Citrus sinensis (related: sweet orange)	Eudicots	reduced virulence	Citrus canker	33.3	97	2.60E-16	198
gene0988	Chromosome	B4	CarD	RNA polymerase binding transcription factor	PHI:7578	Mycobacterium tuberculosis	Mus musculus (related: house mouse)	Rodents	reduced virulence	Tuberculosis	55.2	82.3	2.50E-42	423
gene0990	Chromosome	B4	SrrAB	Bacterial two component system, SrrAB, which is known to help S. aureussurvive in low oxygen	PHI:5466	Staphylococcus aureus	Mus musculus (related: house mouse)	Rodents	reduced virulence	Osteomyelitis	42.5	92.9	1.70E-42	425
gene0991	Chromosome	B4	walK	Sensor protein kinase	PHI:7739	Staphylococcus aureus	Mus musculus (related: house mouse)	Rodents	reduced virulence	Skin infections;respiratory diseases;food poisoning	31.2	68.9	1.80E-22	254
gene0998	Chromosome	B4	EF3245	Cell-envelope associated acid phosphatase	PHI:2997	Enterococcus faecalis	Galleria mellonella (related: greater wax moth)	Moths	unaffected pathogenicity	Nosocomial infections	30.6	46.8	4.40E-12	164
gene0999	Chromosome	B4	esx-5	Plays a major role in the integrity and stability of the capsule	PHI:6277	Mycobacterium marinum	Danio rerio (related: zebrafish)	Bony fishes	reduced virulence	Opportunistic infections	31.4	47.5	2.30E-21	245
gene1001	Chromosome	B4	Rv3220c	Two-Component Regulatory Systems	PHI:3621	Mycobacterium tuberculosis	Mus musculus (related: house mouse)	Rodents	unaffected pathogenicity	Tuberculosis	37.3	98.6	9.70E-80	749
gene1014	Chromosome	B4	potA	ABC transporter ATP-binding protein - spermidine/putrescine transport	PHI:6319	Streptococcus pneumoniae	Mus musculus (related: house mouse)	Rodents	reduced virulence	Pneumococcal pneumonia	36.2	84.9	1.80E-31	330
gene1016	Chromosome	B4	Mfd	DNA repair	PHI:6483	Bacillus cereus	Mus musculus (related: house mouse)	Rodents	loss of pathogenicity	nausea;Diarrhea;vomiting	39.7	83.2	1.20E-197	1769
gene1019	Chromosome	B4	DIP0733	Putative membrane protein;Virulence related non-fimbrial surface protein	PHI:7592;PHI:8376	Corynebacterium diphtheriae	Galleria mellonella (related: greater wax moth);Homo sapiens (related: human);Caenorhabditis elegans (related: roundworm)	Moths;Nematodes;Primates	reduced virulence	Diphtheria	36.6	94.3	7.50E-162	1460
gene1022	Chromosome	B4	cstA	Peptide-utilizing carbon starvation protein	PHI:7577	Salmonella enterica	Caenorhabditis elegans (related: roundworm)	Nematodes	reduced virulence	Salmonellosis	44.8	87.6	5.30E-160	1443
gene1023	Chromosome	B4	ABC3	MDR Transporter;multidrug resistance;protection from oxidative stress	PHI:1018;PHI:2042	Magnaporthe oryzae	Oryza sativa (related: rice);Hordeum vulgare (related: barley)	Monocots	loss of pathogenicity	Rice blast	39.1	97.2	8.10E-12	156
gene1031	Chromosome	B4	feoB	Ferrous iron transport protein	PHI:6941	Pseudomonas aeruginosa	Mus musculus (related: house mouse)	Rodents	increased virulence (hypervirulence);loss of pathogenicity	Pneumonia	31.6	91.9	8.20E-69	656
gene1037	Chromosome	B4	brnQ1	BCAA transporter	PHI:6629	Staphylococcus aureus	Mus musculus (related: house mouse)	Rodents	unaffected pathogenicity;reduced virulence	Skin infections;respiratory diseases;food poisoning	35.3	96	2.60E-71	676
gene1038	Chromosome	B4	SpMsrAB2	methionine sulfoxide reductase	PHI:3913	Streptococcus pneumoniae	Mus musculus (related: house mouse)	Rodents	reduced virulence	Pneumonia;otitis media;septicaemia;meningitis	47.2	93.9	3.00E-77	726
gene1039	Chromosome	B4	CopA (ABUW_2707)	Copper-translocating P-type ATPase	PHI:8812	Acinetobacter baumannii	Mus musculus (related: house mouse)	Rodents	unaffected pathogenicity;reduced virulence	Nosocomial infections	45.8	73.9	2.30E-146	1326
gene1040	Chromosome	B4	gigX4	3-oxoacyl-ACP reductase	PHI:6956	Xanthomonas oryzae	Oryza sativa (related: rice)	Monocots	increased virulence (hypervirulence)	Bacterial leaf blight	30.6	67.7	2.30E-11	157
gene1041	Chromosome	B4	Lmo0866;CshA	DExD-box RNA-helicase;RNA Helicase	PHI:6510;PHI:7620	Listeria monocytogenes	Mus musculus (related: house mouse);Homo sapiens (related: human)	Primates;Rodents	unaffected pathogenicity;increased virulence (hypervirulence)	Listeriosis	34.8	60.8	5.00E-60	580
gene1051	Chromosome	B4	PXO_RS06090	Response regulator	PHI:9020	Xanthomonas oryzae	Oryza sativa (related: rice)	Monocots	reduced virulence	Bacterial leaf blight	40.2	99.1	1.40E-38	391
gene1053	Chromosome	B4	VraD	Involved in Gallidermin and Daptomycin Resistance	PHI:6579	Staphylococcus aureus	Galleria mellonella (related: greater wax moth)	Moths	reduced virulence	Skin infections;respiratory diseases;food poisoning	46.9	67	1.00E-50	497
gene1055	Chromosome	B4	potA	ABC transporter ATP-binding protein - spermidine/putrescine transport	PHI:6319	Streptococcus pneumoniae	Mus musculus (related: house mouse)	Rodents	reduced virulence	Pneumococcal pneumonia	32.4	40.2	2.20E-18	220
gene1057	Chromosome	B4	FVEG_12529	fusaric acid biosynthesis	PHI:3385	Fusarium verticillioides	Zea mays (related: maize)	Monocots	unaffected pathogenicity	Ear and stalk rot of maize	50	95.7	6.40E-115	1052
gene1060	Chromosome	B4	yfiB	Outer membrane lipoprotein which acts as a sensor of YfiBNR system	PHI:7572	Klebsiella pneumoniae	Caenorhabditis elegans (related: roundworm)	Nematodes	unaffected pathogenicity	Pneumonia	37.3	99.6	5.50E-86	803
gene1062	Chromosome	B4	sdi1	Succinate dehydrogenase	PHI:4966	Zymoseptoria tritici	Triticum aestivum (related: bread wheat)	Monocots	unaffected pathogenicity	Septoria tritici blotch	39.2	99.7	3.70E-113	1038
gene1066	Chromosome	B4	nhaA	Antiporter gene	PHI:3266	Escherichia coli	Mus musculus (related: house mouse)	Rodents	reduced virulence	Infections	37.4	83.9	6.80E-59	569
gene1067	Chromosome	B4	ydcR	Putative transcriptional regulator	PHI:7225	Salmonella enterica	Mus musculus (related: house mouse)	Rodents	reduced virulence	Salmonellosis	27.5	32	4.30E-09	139
gene1070	Chromosome	B4	ClpX	Part of proteolytic complex	PHI:3004	Staphylococcus aureus	Mus musculus (related: house mouse)	Rodents	reduced virulence	Skin infections;respiratory diseases;food poisoning	51.4	95.5	2.50E-119	1090
gene1071	Chromosome	B4	ClpP	Part of proteolytic complex	PHI:3005	Staphylococcus aureus	Mus musculus (related: house mouse)	Rodents	reduced virulence	Skin infections;respiratory diseases;food poisoning	53.4	81.1	4.00E-52	508
gene1072	Chromosome	B4	ClpP	proteolytic component	PHI:3040	Salmonella enterica	Mus musculus (related: house mouse)	Rodents	reduced virulence	Food poisoning	55.2	84.3	3.00E-51	500
gene1083	Chromosome	B4	proV	Glycine betaine/L-proline transport ATP-binding protein	PHI:8968	Klebsiella pneumoniae	Mus musculus (related: house mouse)	Rodents	reduced virulence	Pneumonia	41.6	83.7	2.10E-41	416
gene1084	Chromosome	B4	metQ	Methionine ABC transporter lipoprotein	PHI:2732	Streptococcus pneumoniae	Mus musculus (related: house mouse)	Rodents	unaffected pathogenicity;reduced virulence	Pneumonia;otitis media;septicaemia;meningitis	28.2	80.4	3.50E-33	346
gene1085	Chromosome	B4	BbCypC	Cyclophilin	PHI:6206	Beauveria bassiana	Galleria mellonella (related: greater wax moth)	Moths	unaffected pathogenicity	White muscardine disease	42.5	99.4	3.00E-31	327
gene1086	Chromosome	B4	relA	Bi-functional protein with (p)ppGpp synthetase and hydrolase domains	PHI:6720	Streptococcus suis	Mus musculus (related: house mouse)	Rodents	reduced virulence	Streptococcal toxic shock syndrome	39	94.2	8.50E-155	1398
gene1091	Chromosome	B4	gyrA;GyrA	DNA gyrase;DNA gyrase (bacterial topoisomerase II)	PHI:824;PHI:6838	Burkholderia glumae	Oryza sativa (related: rice)	Monocots	chemistry target: resistance to chemical;chemistry target: sensitivity to chemical;reduced virulence;loss of pathogenicity	Bacterial grain rot	34.2	97.4	3.00E-119	1092
gene1099	Chromosome	B4	rpoS	regulation of stress and starvation response	PHI:3336	Erwinia amylovora	Pyrus communis (related: pear);Eriobotrya japonica (related: loquat)	Eudicots	unaffected pathogenicity;reduced virulence	Fire blight	38.5	65.4	1.20E-53	524
gene1102	Chromosome	B4	stk	Serine/threonine kinase;eukaryotic-type serine/threonine kinases	PHI:4155;PHI:8151	Streptococcus suis	Sus scrofa (related: pig);Mus musculus (related: house mouse)	Even-toed ungulates;Rodents	reduced virulence	Meningitis	32.8	42.9	5.10E-48	477
gene1106	Chromosome	B4	secA	Iron utilization	PHI:5240	Acinetobacter baumannii	Galleria mellonella (related: greater wax moth)	Moths	reduced virulence	Nosocomial infections	48.2	83.9	7.70E-214	1908
gene1110	Chromosome	B4	recA	DNA recombination and repair	PHI:4702	Streptococcus pneumoniae	Mus musculus (related: house mouse)	Rodents	reduced virulence	Pneumococcal pneumonia	58.5	92.4	1.60E-117	1074
gene1115	Chromosome	B4	essC (lmo0061)	Integral membrane protein essential for the secretion machinery	PHI:7805	Listeria monocytogenes	Mus musculus (related: house mouse)	Rodents	increased virulence (hypervirulence)	Listeriosis	30.4	24.9	1.30E-16	207
gene1116	Chromosome	B4	cpipt-log;ipt-log (cpur_04177)	cytokinin production;Bifunctional cytokinin de novo synthesis enzyme having isopentenyl transferase activity and cytokinin-specific phosphoribohydrolase activity	PHI:6267;PHI:8120	Claviceps purpurea	Secale cereale (related: rye)	Monocots	unaffected pathogenicity;reduced virulence;loss of pathogenicity	Ergot	41.6	29.4	1.80E-11	159
gene1118	Chromosome	B4	SpoT	Bifunctional (p)ppGpp synthetase II/ guanosine-3',5'-bis pyrophosphate 3'-pyrophosphohydrolase	PHI:9162	Salmonella enterica	Mus musculus (related: house mouse);Homo sapiens (related: human)	Primates;Rodents	reduced virulence	Salmonellosis	32.1	43.7	4.60E-09	137
gene1125	Chromosome	B4	degU	Orphan response regulator	PHI:4690	Listeria monocytogenes	Mus musculus (related: house mouse)	Rodents	reduced virulence	Listeriosis	32.6	91.7	5.00E-20	231
gene1129	Chromosome	B4	treS	Trehalose synthase	PHI:6732	Mycobacterium tuberculosis	Mus musculus (related: house mouse)	Rodents	unaffected pathogenicity;reduced virulence	Tuberculosis	52.2	75.3	2.50E-18	213
gene1133	Chromosome	B4	lacA	lactose negativity	PHI:3526	Salmonella enterica	Mus musculus (related: house mouse)	Rodents	reduced virulence	Salmonellosis	45.5	88.7	1.40E-43	434
gene1136	Chromosome	B4	MgtB	Magnesium ion transporter	PHI:7573	Yersinia pestis	Mus musculus (related: house mouse)	Rodents	reduced virulence	Pneumonic plague	25.7	75	2.50E-43	437
gene1143	Chromosome	B4	oppF (bb0335)	Oligopepeptide (Opp) transporter that drives transport by hydrolyzing ATP	PHI:7821	Borreliella burgdorferi	Mus musculus (related: house mouse)	Rodents	reduced virulence	Lyme disease	43.2	37.2	3.30E-54	530
gene1145	Chromosome	B4	App	Oligopeptide Permeases	PHI:4612	Clostridioides difficile	Mesocricetus auratus (related: golden hamster)	Rodents	increased virulence (hypervirulence)	Pseudomembranous colitis	29.9	99.4	1.50E-33	349
gene1148	Chromosome	B4	VraD	Involved in Gallidermin and Daptomycin Resistance	PHI:6579	Staphylococcus aureus	Galleria mellonella (related: greater wax moth)	Moths	reduced virulence	Skin infections;respiratory diseases;food poisoning	44.5	78	1.70E-49	486
gene1157	Chromosome	B4	Rv3213c	Possible role in chromosome segregation	PHI:3628	Mycobacterium tuberculosis	Mus musculus (related: house mouse)	Rodents	increased virulence (hypervirulence)	Tuberculosis	37.3	88.9	2.40E-43	433
gene1163	Chromosome	B4	GAPDH	Glyceraldehyde-3-phosphate dehydrogenase	PHI:6904	Staphylococcus aureus	Galleria mellonella (related: greater wax moth)	Moths	reduced virulence	White muscardine disease	51.8	97	9.00E-91	843
gene1194	Chromosome	B4	oppD (bb0334)	Oligopepeptide (Opp) transporter that drives transport by hydrolyzing ATP	PHI:7820	Borreliella burgdorferi	Mus musculus (related: house mouse)	Rodents	reduced virulence	Lyme disease	43.3	45.7	2.50E-58	565
gene1196	Chromosome	B4	App	Oligopeptide Permeases	PHI:4612	Clostridioides difficile	Mesocricetus auratus (related: golden hamster)	Rodents	increased virulence (hypervirulence)	Pseudomembranous colitis	26.6	92	2.40E-35	365
gene1203	Chromosome	B4	murD	UDP-N-acetylmuramoylalanine--D-glutamate ligase	PHI:7631	Pseudomonas aeruginosa	Lactuca sativa (related: garden lettuce);Mus musculus (related: house mouse)	Eudicots;Rodents	reduced virulence;loss of pathogenicity	Infections	30	94.6	2.30E-41	418
gene1205	Chromosome	B4	murF	Peptidyl-prolyl cis-trans isomerase	PHI:7632	Pseudomonas aeruginosa	Lactuca sativa (related: garden lettuce);Mus musculus (related: house mouse)	Eudicots;Rodents	unaffected pathogenicity;loss of pathogenicity	Infections	38.8	95	3.30E-67	641
gene1209	Chromosome	B4	rsmH	Ribosomal RNA small subunit methyltransferase H	PHI:4961	Staphylococcus aureus	Bombyx mori (related: domestic silkworm)	Moths	reduced virulence	Skin infections;respiratory diseases;food poisoning	39.3	87.8	5.50E-53	517
gene1213	Chromosome	B4	nrdR	regulator	PHI:3464	Streptococcus pyogenes	Mus musculus (related: house mouse)	Rodents	unaffected pathogenicity;reduced virulence	Toxic shock syndrome	37.4	84.2	2.30E-28	302
gene1217	Chromosome	B4	ldh-1	Redox Balance	PHI:4139	Enterococcus faecalis	Mus musculus (related: house mouse)	Rodents	unaffected pathogenicity;reduced virulence	Nosocomial infections	41.8	95	9.10E-63	601
gene1220	Chromosome	B4	GzOB019	transcription factor	PHI:1579	Fusarium graminearum	Triticum (related: wheat)	Monocots	unaffected pathogenicity	Fusarium ear blight	34.8	43.1	5.20E-83	781
gene1223	Chromosome	B4	hisA	N-(5'-phospho-L-ribosyl-formimino)-5-amino-1-(5'-phosphoribosyl)-4-imidazolecarboxamide isomerase	PHI:9324	Erwinia amylovora	Nicotiana tabacum (related: common tobacco);Malus domestica (related: apple)	Eudicots	unaffected pathogenicity;reduced virulence	Fire blight	35	96.7	2.40E-31	329
gene1226	Chromosome	B4	HisB	Bifunctional enzyme implicated in the imidazoleglycerol-phosphate dehydratase activity	PHI:7790	Xanthomonas oryzae	Oryza sativa (related: rice)	Monocots	reduced virulence	Rice bacterial blight	42.3	99	2.70E-36	371
gene1269	Chromosome	B4	cbp (NMB0787)	Cysteine-binding protein	PHI:8621	Neisseria meningitidis	Homo sapiens (related: human)	Primates	unaffected pathogenicity;reduced virulence	Septicemia	29	88.1	9.70E-14	178
gene1270	Chromosome	B4	cab (NMB0789)	Cysteine ATP binding protein	PHI:8623	Neisseria meningitidis	Homo sapiens (related: human)	Primates	unaffected pathogenicity	Septicemia	42.2	80.5	9.40E-46	454
gene1275	Chromosome	B4	proV	Glycine betaine/L-proline transport ATP-binding protein	PHI:8968	Klebsiella pneumoniae	Mus musculus (related: house mouse)	Rodents	reduced virulence	Pneumonia	44.6	53.8	2.60E-43	434
gene1276	Chromosome	B4	metQ	Methionine ABC transporter lipoprotein	PHI:2732	Streptococcus pneumoniae	Mus musculus (related: house mouse)	Rodents	unaffected pathogenicity;reduced virulence	Pneumonia;otitis media;septicaemia;meningitis	30.8	90.6	2.60E-27	295
gene1300	Chromosome	B4	ybtQ	ATP Binding Cassette Protein	PHI:6913	Escherichia coli	Mus musculus (related: house mouse)	Rodents	reduced virulence	Urinary tract infection	39	34.7	1.30E-45	456
gene1301	Chromosome	B4	iroC	Putative ABC transporter protein	PHI:9461	Salmonella enterica	Homo sapiens (related: human);Mus musculus (related: house mouse)	Primates;Rodents	reduced virulence	Salmonellosis	27.9	88.3	2.20E-55	540
gene1332	Chromosome	B4	PepN	Probable aminopeptidase	PHI:3630	Mycobacterium tuberculosis	Mus musculus (related: house mouse)	Rodents	increased virulence (hypervirulence)	Tuberculosis	43	98.7	1.20E-184	1656
gene1340	Chromosome	B4	PsCaMKL1	Calmodulin-dependent protein kinase	PHI:7324	Puccinia striiformis	Triticum aestivum (related: bread wheat)	Monocots	reduced virulence	Wheat stripe rust fungus	37.9	17.6	1.30E-09	144
gene1348	Chromosome	B4	RpoB	beta-subunit of the RNA polymerase	PHI:7860	Acinetobacter baumannii	Caenorhabditis elegans (related: roundworm)	Nematodes	reduced virulence	Nosocomial infection	54.5	51	2.30E-188	1689
gene1356	Chromosome	B4	galK	Galactokinase	PHI:6269	Escherichia coli	Mus musculus (related: house mouse)	Rodents	reduced virulence	Urinary tract infections	35.8	91.1	4.00E-50	493
gene1358	Chromosome	B4	yihW	O-Antigen Capsule	PHI:6545	Salmonella enterica	Mus musculus (related: house mouse)	Rodents	unaffected pathogenicity	Salmonellosis	27.3	97.4	2.90E-17	208
gene1367	Chromosome	B4	leuB	3-Isopropylmalate dehydrogenase	PHI:8963	Klebsiella pneumoniae	Mus musculus (related: house mouse)	Rodents	reduced virulence	Pneumonia	40.8	98.6	5.10E-59	569
gene1368	Chromosome	B4	Oligopeptidase B	Oligopeptidase B functions as a processing enzyme, generating an active Ca2 agonist from a cytosolic precursor molecule	PHI:2580;PHI:2601	Trypanosoma cruzi	Mus musculus (related: house mouse)	Rodents	reduced virulence	Chagas disease	37.1	39.6	4.00E-59	573
gene1374	Chromosome	B4	thioredoxin 1	Redox activity	PHI:2644	Salmonella enterica	Caenorhabditis elegans (related: roundworm)	Nematodes	reduced virulence	Food poisoning	37.1	72.5	4.20E-14	178
gene1376	Chromosome	B4	cps2E	Glycosyltransferases	PHI:6138	Streptococcus suis	Mus musculus (related: house mouse)	Rodents	reduced virulence	Meningitis, septicemia, arthritis, pneumonia in pigs	46	30.4	2.00E-30	324
gene1381	Chromosome	B4	rmlA	Glucose-1-phosphate thymidylyltransferase	PHI:7634	Pseudomonas aeruginosa	Lactuca sativa (related: garden lettuce);Mus musculus (related: house mouse)	Eudicots;Rodents	reduced virulence;loss of pathogenicity	Infections	65.8	94.9	1.70E-108	995
gene1387	Chromosome	B4	cps2J	genes involved in side-chain formation;Glycosyltransferases	PHI:4130;PHI:6140	Streptococcus suis	Lethal pathogen phenotype;Mus musculus (related: house mouse)	Lethal pathogen phenotype;Rodents	lethal;reduced virulence	Meningitis;Meningitis, septicemia, arthritis, pneumonia in pigs	28.7	65.6	2.30E-24	270
gene1393	Chromosome	B4	UGD1	UDP-glucose dehydrogenase	PHI:387	Cryptococcus neoformans	Mus musculus (related: house mouse)	Rodents	loss of pathogenicity	Cryptococcosis	24.5	89.2	1.20E-22	256
gene1397	Chromosome	B4	gumD	-	PHI:2937	Xylella fastidiosa	Vitis vinifera (related: wine grape)	Eudicots	loss of pathogenicity	Pierce's disease	40.6	38.6	6.40E-34	354
gene1400	Chromosome	B4	mntH2	Divalent metal cation transporter	PHI:8587	Enterococcus faecalis	Oryctolagus cuniculus (related: rabbit);Mus musculus (related: house mouse);Homo sapiens (related: human);Galleria mellonella (related: greater wax moth)	Moths;Rabbits & hares;Primates;Rodents	unaffected pathogenicity;reduced virulence	Nosocomial infections	32.8	87.8	3.10E-48	477
gene1402	Chromosome	B4	pdxS	Encodes the putative pyridoxal 5��-phosphate synthase subunit PdxS	PHI:7075	Actinobacillus pleuropneumoniae	Mus musculus (related: house mouse)	Rodents	reduced virulence	Porcine pleuropneumonia	64	94.5	3.30E-96	889
gene1403	Chromosome	B4	pdxT	Encodes the putative pyridoxal 5��-phosphate synthase subunit PdxT	PHI:7076	Actinobacillus pleuropneumoniae	Mus musculus (related: house mouse)	Rodents	reduced virulence	Porcine pleuropneumonia	40.5	88	6.90E-38	385
gene1404	Chromosome	B4	AS87_04050	Vi polysaccharide biosynthesis protein VipB/TviC;Lipopolysaccharide Biosynthesis and Pathogenicity	PHI:3281;PHI:4819	Riemerella anatipestifer	Anas platyrhynchos (related: mallard)	Birds	reduced virulence	Fibrinous serositis, sometimes with caseous salpingitis and vegetative disorder;Septicaemia	30.3	89.4	8.10E-34	352
gene1410	Chromosome	B4	iroC	Putative ABC transporter protein	PHI:9461	Salmonella enterica	Homo sapiens (related: human);Mus musculus (related: house mouse)	Primates;Rodents	reduced virulence	Salmonellosis	24.9	98.5	5.80E-62	599
gene1411	Chromosome	B4	dltA (M5005_Spy_1073)	Putative D-alanine-D-alanyl carrier protein ligase	PHI:8561	Streptococcus pyogenes	Homo sapiens (related: human)	Primates	reduced virulence	Infections	22.7	73.9	7.40E-13	173
gene1415	Chromosome	B4	BceF	Tyrosine Kinase	PHI:5026	Burkholderia contaminans	Homo sapiens (related: human)	Primates	reduced virulence	Cystic fibrosis	29.7	61.6	8.20E-26	284
gene1425	Chromosome	B4	SatC	Sialic acid transporter, permease protein	PHI:7679	Streptococcus pneumoniae	Mus musculus (related: house mouse)	Rodents	reduced virulence	Pneumococcal pneumonia	37.9	93.9	1.60E-34	356
gene1431	Chromosome	B4	FkpA	virulence factor	PHI:4583	Cronobacter turicensis	Homo sapiens (related: human)	Primates	reduced virulence	bacteremia;Meningitis	35.6	53.4	1.10E-18	221
gene1434	Chromosome	B4	Flil	Flagellin	PHI:6995	Pseudomonas aeruginosa	Mus musculus (related: house mouse)	Rodents	reduced virulence	Opportunistic infections	31.4	71.5	5.60E-35	363
gene1435	Chromosome	B4	atpG	F1F0 ATPase	PHI:8019	Staphylococcus aureus	Mus musculus (related: house mouse)	Rodents	reduced virulence	Sepsis	28.8	98.4	1.50E-33	349
gene1441	Chromosome	B4	metA	Homoserine O-succinyltransferase	PHI:9313	Erwinia amylovora	Malus domestica (related: apple)	Eudicots	reduced virulence	Fire blight	45.4	88	9.40E-74	696
gene1464	Chromosome	B4	BMEI1329	Two-component response regulator	PHI:5423	Brucella melitensis	Mus musculus (related: house mouse)	Rodents	reduced virulence	Ovine brucellosis	34.7	60.1	8.20E-20	230
gene1471	Chromosome	B4	Rho	Transcriptional regulator	PHI:8558	Staphylococcus aureus	Mus musculus (related: house mouse)	Rodents	increased virulence (hypervirulence)	Nosocomial infections	51.3	55.5	2.60E-107	988
gene1476	Chromosome	B4	MCC	Encoding methylcrotonyl-CoA-carboxylase	PHI:5068	Fusarium graminearum	Triticum aestivum (related: bread wheat)	Monocots	reduced virulence	Fusarium head blight	32	78.8	9.00E-36	370
gene1482	Chromosome	B4	CopA (ABUW_2707)	Copper-translocating P-type ATPase	PHI:8812	Acinetobacter baumannii	Mus musculus (related: house mouse)	Rodents	unaffected pathogenicity;reduced virulence	Nosocomial infections	28.9	26.3	5.50E-08	130
gene1483	Chromosome	B4	EAMY _3005;clpV-1	Type VI secretion system protein;T6SS-1 component	PHI:7106;PHI:7393	Erwinia amylovora	Pyrus communis (related: pear);Malus domestica (related: apple)	Eudicots	unaffected pathogenicity;reduced virulence;increased virulence (hypervirulence)	Fire blight	40.2	94.2	1.30E-154	1397
gene1501	Chromosome	B4	FTT0673p/prsAp	ribose phosphate pyrophosphokinase	PHI:4732	Francisella tularensis	Mus musculus (related: house mouse)	Rodents	unaffected pathogenicity	Tularemia	39.2	92	2.70E-57	554
gene1505	Chromosome	B4	CcpA	global transcriptional regulator of carbon catabolite repression	PHI:4564	Enterococcus faecium	Rattus (related: rat)	Rodents	reduced virulence	Endocarditis	28.8	87.6	1.60E-36	375
gene1513	Chromosome	B4	gacI (M5005_Spy_0609)	Phosphoglycerol transferase	PHI:8564	Streptococcus pyogenes	Homo sapiens (related: human)	Primates	unaffected pathogenicity	Infections	30.8	84.4	3.80E-61	590
gene1514	Chromosome	B4	gacI (M5005_Spy_0609)	Phosphoglycerol transferase	PHI:8564	Streptococcus pyogenes	Homo sapiens (related: human)	Primates	unaffected pathogenicity	Infections	30.5	79.3	4.30E-58	564
gene1523	Chromosome	B4	rfbE	O-antigen export system ATP-binding protein	PHI:7603	Brucella abortus	Mus musculus (related: house mouse)	Rodents	unaffected pathogenicity;reduced virulence	Brucellosis	40.6	41.8	1.00E-41	421
gene1538	Chromosome	B4	LmABCB3	Mitochondrial ABC transporter	PHI:5554	Leishmania major	Mus musculus (related: house mouse)	Rodents	reduced virulence	Leishmaniasis	39.7	98.6	4.90E-55	534
gene1540	Chromosome	B4	LmABCB3	Mitochondrial ABC transporter	PHI:5554	Leishmania major	Mus musculus (related: house mouse)	Rodents	reduced virulence	Leishmaniasis	29	96.5	2.50E-61	591
gene1550	Chromosome	B4	TOM1	Tomatinase	PHI:191	Septoria lycopersici	Solanum lycopersicum (related: tomato)	Eudicots	unaffected pathogenicity	Leaf spot	29.3	25.3	1.20E-15	198
gene1554	Chromosome	B4	dnaJ	-	PHI:4733	Francisella tularensis	Mus musculus (related: house mouse)	Rodents	unaffected pathogenicity	Tularemia	30.8	92.6	7.50E-26	283
gene1556	Chromosome	B4	LHS1	Endoplasmic Reticulum Chaperone	PHI:2058	Magnaporthe oryzae	Oryza sativa (related: rice)	Monocots	reduced virulence	Rice blast	28.8	44.4	1.30E-28	309
gene1573	Chromosome	B4	treS	Trehalose synthase	PHI:6732	Mycobacterium tuberculosis	Mus musculus (related: house mouse)	Rodents	unaffected pathogenicity;reduced virulence	Tuberculosis	41.8	33.5	3.90E-43	434
gene1591	Chromosome	B4	cob	nicotinamide adenine dinucleotide (NAD + )-dependent deacetylase	PHI:5572	Salmonella enterica	Mus musculus (related: house mouse)	Rodents	unaffected pathogenicity	Salmonellosis	31.5	96.4	4.90E-19	223
gene1592	Chromosome	B4	ilvA	Threonine dehydratase	PHI:9318	Erwinia amylovora	Malus domestica (related: apple)	Eudicots	reduced virulence	Fire blight	36.1	93.5	3.50E-59	571
gene1593	Chromosome	B4	treS	Trehalose synthase	PHI:6732	Mycobacterium tuberculosis	Mus musculus (related: house mouse)	Rodents	unaffected pathogenicity;reduced virulence	Tuberculosis	43.1	33.2	1.20E-47	473
gene1608	Chromosome	B4	eca1	Calcium transporting ATPase	PHI:7150	Beauveria bassiana	Galleria mellonella (related: greater wax moth)	Moths	reduced virulence	White muscardine disease	35.4	94.9	1.40E-149	1354
gene1611	Chromosome	B4	potA	ABC transporter ATP-binding protein - spermidine/putrescine transport	PHI:6319	Streptococcus pneumoniae	Mus musculus (related: house mouse)	Rodents	reduced virulence	Pneumococcal pneumonia	39.7	76.7	5.70E-56	543
gene1613	Chromosome	B4	T4519	Secreted Eukaryote-Like Serine/Threonine Kinase	PHI:5009	Salmonella enterica	Mus musculus (related: house mouse)	Rodents	reduced virulence	Salmonellosis	28.7	22.3	3.90E-13	176
gene1624	Chromosome	B4	TRR1	Thioredoxin reductase	PHI:2846	Cryptococcus neoformans	Lethal pathogen phenotype	Lethal pathogen phenotype	lethal	No data found	47.8	95.6	2.60E-78	735
gene1626	Chromosome	B4	Rv3213c	Possible role in chromosome segregation	PHI:3628	Mycobacterium tuberculosis	Mus musculus (related: house mouse)	Rodents	increased virulence (hypervirulence)	Tuberculosis	40.2	77.5	1.90E-39	400
